# Supplementary material for: The chromatin remodeller CHD8 is required for E2F-dependent transcription activation of S-phase genes
Source: Nucleic Acids Res. 2013 Nov 20;42(4):2185–96. doi: 10.1093/nar/gkt1161 (PMC3936757; doi:10.1093/nar/gkt1161)
Supplement: Supplementary Data [file supp_gkt1161_nar-02071-m-2013-File010.xls]

## Sheet: Peaks_CHD8-1
Table S2.1. CHD8-enriched regions from ChIP-chip experiment 1. CHD8 enriched genomic regions with p-value < 0.01 are listed. Human genome assembly UCSC hg19 (NCBI Build 36) genomic coordinates were used.
name	chromosome	start	end	strand	Symbol	Acc Number	maxPeak-smoothed data
CHD8-1.smooth.chr1.cher1	chr1	1166298	1166773	+	SDF4	NM_016176	0.889992
CHD8-1.smooth.chr1.cher2	chr1	1509160	1509456	+	SSU72	NM_014188	2.08169
CHD8-1.smooth.chr1.cher3	chr1	1708567	1709292	+	NADK	NM_023018	1.0082
CHD8-1.smooth.chr1.cher4	chr1	2371895	2372103	+	PEX10	NM_153818	1.10428
CHD8-1.smooth.chr1.cher5	chr1	3662304	3662850	+	KIAA0495	NM_207306	0.941518
CHD8-1.smooth.chr1.cher6	chr1	6258063	6258986	+	RPL22	NM_000983	1.44588
CHD8-1.smooth.chr1.cher7	chr1	6663408	6664760	+	KLHL21	NM_014851	1.76591
CHD8-1.smooth.chr1.cher8	chr1	6683974	6684258	+	PHF13	NM_153812	1.19343
CHD8-1.smooth.chr1.cher9	chr1	8022065	8023046	+	PARK7	NM_007262	1.38253
CHD8-1.smooth.chr1.cher10	chr1	8876642	8877146	+	RERE	NM_001042681	1.1283
CHD8-1.smooth.chr1.cher11	chr1	8936226	8936602	+	ENO1	NM_001428	0.927333
CHD8-1.smooth.chr1.cher12	chr1	8939419	8940130	+	ENO1	NM_001428	1.06276
CHD8-1.smooth.chr1.cher13	chr1	9600464	9600958	+	SLC25A33	NM_032315	1.74258
CHD8-1.smooth.chr1.cher14	chr1	10002536	10003007	+	LZIC	NM_032368	1.45352
CHD8-1.smooth.chr1.cher15	chr1	10003755	10003926	+	NMNAT1	NM_022787	1.19189
CHD8-1.smooth.chr1.cher16	chr1	10093584	10094978	+	UBE4B	NM_001105562	1.75654
CHD8-1.smooth.chr1.cher17	chr1	10271784	10272632	+	KIF1B	NM_183416	1.28873
CHD8-1.smooth.chr1.cher18	chr1	10531303	10531702	+	DFFA	NM_004401	1.24609
CHD8-1.smooth.chr1.cher19	chr1	11323064	11323204	+	MTOR	NM_004958	2.27159
CHD8-1.smooth.chr1.cher20	chr1	11864774	11865550	+	MTHFR	NM_005957	1.62428
CHD8-1.smooth.chr1.cher21	chr1	12041956	12042418	+	MFN2	NM_014874	0.915556
CHD8-1.smooth.chr1.cher22	chr1	15854280	15854590	+	DNAJC16	NM_015291	1.27871
CHD8-1.smooth.chr1.cher23	chr1	16840824	16841105	+	CROCCL2	NR_023386	0.984646
CHD8-1.smooth.chr1.cher24	chr1	16971319	16971430	+	MSTP2	NR_027504	0.982792
CHD8-1.smooth.chr1.cher25	chr1	17199376	17199808	+	CROCC	NM_014675	0.953655
CHD8-1.smooth.chr1.cher26	chr1	19537430	19537734	+	UBR4	NM_020765	1.36796
CHD8-1.smooth.chr1.cher27	chr1	19922824	19923255	+	C1orf151	NM_001032363	1.61808
CHD8-1.smooth.chr1.cher28	chr1	19924096	19924508	+	C1orf151	NM_001032363	1.47418
CHD8-1.smooth.chr1.cher29	chr1	20988247	20989110	+	DDOST	NM_005216	1.17433
CHD8-1.smooth.chr1.cher30	chr1	21111898	21112654	+	HP1BP3	NM_016287	1.34468
CHD8-1.smooth.chr1.cher31	chr1	22108442	22109254	+	USP48	NM_001032730	1.89658
CHD8-1.smooth.chr1.cher32	chr1	22109924	22110357	+	USP48	NM_001032730	1.4168
CHD8-1.smooth.chr1.cher33	chr1	22776924	22779680	+	ZBTB40	NM_001083621	1.5716
CHD8-1.smooth.chr1.cher34	chr1	23346802	23347548	+	KDM1A	NM_001009999	1.48657
CHD8-1.smooth.chr1.cher35	chr1	23668386	23670104	+	HNRNPR	NM_001102397	1.38982
CHD8-1.smooth.chr1.cher36	chr1	23671311	23671748	+	HNRNPR	NM_001102397	1.3372
CHD8-1.smooth.chr1.cher37	chr1	23693364	23694136	+	ZNF436	NM_030634	1.2071
CHD8-1.smooth.chr1.cher38	chr1	23695867	23696708	+	C1orf213	NM_138479	1.34104
CHD8-1.smooth.chr1.cher39	chr1	23883582	23884740	+	ID3	NM_002167	1.57755
CHD8-1.smooth.chr1.cher40	chr1	23888318	23889316	+	ID3	NM_002167	1.60821
CHD8-1.smooth.chr1.cher41	chr1	23890480	23891446	+	ID3	NM_002167	1.30803
CHD8-1.smooth.chr1.cher42	chr1	24018758	24019462	+	RPL11	NM_000975	2.51038
CHD8-1.smooth.chr1.cher43	chr1	24020152	24020508	+	RPL11	NM_000975	1.31061
CHD8-1.smooth.chr1.cher44	chr1	24070796	24071455	+	TCEB3	NM_003198	1.02287
CHD8-1.smooth.chr1.cher45	chr1	24741526	24742358	+	NIPAL3	NM_020448	1.6107
CHD8-1.smooth.chr1.cher46	chr1	24970610	24971474	+	SRRM1	NM_005839	1.2566
CHD8-1.smooth.chr1.cher47	chr1	25072756	25073130	+	CLIC4	NM_013943	1.42096
CHD8-1.smooth.chr1.cher48	chr1	25557886	25558226	+	SYF2	NM_015484	1.08963
CHD8-1.smooth.chr1.cher49	chr1	25756911	25757138	+	TMEM57	NM_018202	1.72792
CHD8-1.smooth.chr1.cher50	chr1	26562588	26563054	+	CCDC21	NM_022778	0.95518
CHD8-1.smooth.chr1.cher51	chr1	26633067	26633602	+	UBXN11	NM_145345	1.0383
CHD8-1.smooth.chr1.cher52	chr1	26758662	26759592	+	DHDDS	NM_024887	1.23647
CHD8-1.smooth.chr1.cher53	chr1	26797490	26798119	+	DHDDS	NM_024887	1.22417
CHD8-1.smooth.chr1.cher54	chr1	26800020	26800286	+	HMGN2	NM_005517	1.17819
CHD8-1.smooth.chr1.cher55	chr1	27018222	27020134	+	ARID1A	NM_006015	1.51326
CHD8-1.smooth.chr1.cher56	chr1	27020346	27021725	+	ARID1A	NM_006015	1.87751
CHD8-1.smooth.chr1.cher57	chr1	27113678	27114118	+	PIGV	NM_017837	1.35151
CHD8-1.smooth.chr1.cher58	chr1	27114983	27116428	+	PIGV	NM_017837	1.68627
CHD8-1.smooth.chr1.cher59	chr1	27249096	27249592	+	NUDC	NM_006600	0.954243
CHD8-1.smooth.chr1.cher60	chr1	27649089	27649550	+	TMEM222	NM_032125	1.7232
CHD8-1.smooth.chr1.cher61	chr1	27815283	27815728	+	WASF2	NM_006990	1.03528
CHD8-1.smooth.chr1.cher62	chr1	28158056	28158494	+	PPP1R8	NM_014110	1.05983
CHD8-1.smooth.chr1.cher63	chr1	28240424	28240897	+	RPA2	NM_002946	1.16636
CHD8-1.smooth.chr1.cher64	chr1	28834736	28835018	+	SNHG3	NR_002909	1.21473
CHD8-1.smooth.chr1.cher65	chr1	28879988	28880296	+	TRNAU1AP	NM_017846	0.931434
CHD8-1.smooth.chr1.cher66	chr1	29062180	29062732	+	YTHDF2	NM_016258	1.00541
CHD8-1.smooth.chr1.cher67	chr1	29065342	29065792	+	YTHDF2	NM_016258	1.00878
CHD8-1.smooth.chr1.cher68	chr1	29242370	29242782	+	EPB41	NM_001166006	0.899816
CHD8-1.smooth.chr1.cher69	chr1	29507428	29507776	+	SFRS4	NM_005626	1.17466
CHD8-1.smooth.chr1.cher70	chr1	31536600	31538130	+	PUM1	NM_014676	1.55247
CHD8-1.smooth.chr1.cher71	chr1	32402152	32402778	+	PTP4A2	NM_080391	0.929957
CHD8-1.smooth.chr1.cher72	chr1	32478386	32478850	+	KHDRBS1	NM_006559	1.16823
CHD8-1.smooth.chr1.cher73	chr1	32646314	32646646	+	TXLNA	NM_175852	0.982621
CHD8-1.smooth.chr1.cher74	chr1	33115636	33116352	+	ZBTB8OS	NM_178547	1.86036
CHD8-1.smooth.chr1.cher75	chr1	33117422	33117872	+	RBBP4	NM_001135256	1.63716
CHD8-1.smooth.chr1.cher76	chr1	33282266	33282550	+	YARS	NM_003680	1.52974
CHD8-1.smooth.chr1.cher77	chr1	35546246	35546458	+	ZMYM1	NM_024772	1.39798
CHD8-1.smooth.chr1.cher78	chr1	35656830	35657418	+	SFPQ	NM_005066	1.46921
CHD8-1.smooth.chr1.cher79	chr1	35658991	35659384	+	SFPQ	NM_005066	1.44265
CHD8-1.smooth.chr1.cher80	chr1	36105052	36105324	+	PSMB2	NM_002794	1.00317
CHD8-1.smooth.chr1.cher81	chr1	36106424	36107502	+	PSMB2	NM_002794	1.53531
CHD8-1.smooth.chr1.cher82	chr1	36690430	36691162	+	THRAP3	NM_005119	1.21232
CHD8-1.smooth.chr1.cher83	chr1	37939198	37939472	+	ZC3H12A	NM_025079	0.977373
CHD8-1.smooth.chr1.cher84	chr1	38156651	38157199	+	C1orf109	NM_017850	1.03425
CHD8-1.smooth.chr1.cher85	chr1	39339482	39339990	+	GJA9	NM_030772	1.21502
CHD8-1.smooth.chr1.cher86	chr1	40627766	40628506	+	RLF	NM_012421	1.11228
CHD8-1.smooth.chr1.cher87	chr1	40723719	40724502	+	ZMPSTE24	NM_005857	1.22469
CHD8-1.smooth.chr1.cher88	chr1	40973928	40974031	+	DEM1	NM_022774	1.38043
CHD8-1.smooth.chr1.cher89	chr1	41131557	41131632	+	RIMS3	NM_014747	0.875717
CHD8-1.smooth.chr1.cher90	chr1	41158004	41158684	+	NFYC	NM_001142590	1.0969
CHD8-1.smooth.chr1.cher91	chr1	43146942	43147434	+	YBX1	NM_004559	1.32602
CHD8-1.smooth.chr1.cher92	chr1	43149258	43150516	+	YBX1	NM_004559	1.37345
CHD8-1.smooth.chr1.cher93	chr1	43311534	43312090	+	ZNF691	NM_015911	1.50375
CHD8-1.smooth.chr1.cher94	chr1	43823858	43824092	+	CDC20	NM_001255	1.17724
CHD8-1.smooth.chr1.cher95	chr1	43825783	43826274	+	CDC20	NM_001255	1.07563
CHD8-1.smooth.chr1.cher96	chr1	43834253	43834786	+	ELOVL1	NM_022821	0.97882
CHD8-1.smooth.chr1.cher97	chr1	44117258	44118164	+	KDM4A	NM_014663	1.0432
CHD8-1.smooth.chr1.cher98	chr1	44870493	44870984	+	RNF220	NM_018150	1.09905
CHD8-1.smooth.chr1.cher99	chr1	45241826	45242694	+	SNORD46	NR_000024	1.24495
CHD8-1.smooth.chr1.cher100	chr1	45477352	45478592	+	UROD	NM_000374	1.83011
CHD8-1.smooth.chr1.cher101	chr1	45965228	45965450	+	C1orf231	NM_001102601	1.24834
CHD8-1.smooth.chr1.cher102	chr1	45986710	45987022	+	PRDX1	NM_002574	1.00001
CHD8-1.smooth.chr1.cher103	chr1	46151040	46151480	+	GPBP1L1	NM_021639	1.14814
CHD8-1.smooth.chr1.cher104	chr1	46153184	46154512	+	TMEM69	NM_016486	2.31065
CHD8-1.smooth.chr1.cher105	chr1	46596074	46596630	+	PIK3R3	NM_003629	0.950557
CHD8-1.smooth.chr1.cher106	chr1	46597353	46598012	+	PIK3R3	NM_003629	1.34468
CHD8-1.smooth.chr1.cher107	chr1	46766570	46766986	+	LRRC41	NM_006369	1.18137
CHD8-1.smooth.chr1.cher108	chr1	46769294	46769871	+	UQCRH	NM_006004	1.45315
CHD8-1.smooth.chr1.cher109	chr1	46932665	46932874	+	DMBX1	NM_147192	1.29767
CHD8-1.smooth.chr1.cher110	chr1	47779242	47779896	+	STIL	NM_003035	1.37789
CHD8-1.smooth.chr1.cher111	chr1	47800339	47800836	+	CMPK1	NM_016308	1.52491
CHD8-1.smooth.chr1.cher112	chr1	51424732	51425256	+	FAF1	NM_007051	1.15561
CHD8-1.smooth.chr1.cher113	chr1	51435656	51436640	+	CDKN2C	NM_078626	1.4128
CHD8-1.smooth.chr1.cher114	chr1	52194570	52195111	+	OSBPL9	NM_024586	1.09549
CHD8-1.smooth.chr1.cher115	chr1	52344962	52345344	+	NRD1	NM_001101662	1.76643
CHD8-1.smooth.chr1.cher116	chr1	52519824	52520266	+	TXNDC12	NM_015913	1.15635
CHD8-1.smooth.chr1.cher117	chr1	52521097	52521744	+	TXNDC12	NM_015913	1.49858
CHD8-1.smooth.chr1.cher118	chr1	52522030	52522990	+	BTF3L4	NM_152265	1.03833
CHD8-1.smooth.chr1.cher119	chr1	52608664	52609126	+	ZFYVE9	NM_007323	1.10737
CHD8-1.smooth.chr1.cher120	chr1	53017500	53017982	+	ZCCHC11	NM_015269	1.1995
CHD8-1.smooth.chr1.cher121	chr1	54303347	54303879	+	TMEM48	NM_018087	1.71728
CHD8-1.smooth.chr1.cher122	chr1	54354358	54354714	+	YIPF1	NM_018982	1.01502
CHD8-1.smooth.chr1.cher123	chr1	54355976	54356448	+	YIPF1	NM_018982	1.54726
CHD8-1.smooth.chr1.cher124	chr1	54517866	54518564	+	TMEM59	NM_004872	1.38293
CHD8-1.smooth.chr1.cher125	chr1	54520110	54520488	+	C1orf83	NM_153035	1.12739
CHD8-1.smooth.chr1.cher126	chr1	54873290	54873988	+	SSBP3	NM_001009955	1.79617
CHD8-1.smooth.chr1.cher127	chr1	61542948	61547018	+	NFIA	NM_001145511	1.57915
CHD8-1.smooth.chr1.cher128	chr1	62189788	62191634	+	TM2D1	NM_032027	1.76838
CHD8-1.smooth.chr1.cher129	chr1	62903940	62904486	+	USP1	NM_003368	1.19212
CHD8-1.smooth.chr1.cher130	chr1	63152828	63153116	+	DOCK7	NM_033407	0.901155
CHD8-1.smooth.chr1.cher131	chr1	63249425	63250746	+	ATG4C	NM_032852	1.7846
CHD8-1.smooth.chr1.cher132	chr1	63987732	63988931	+	ITGB3BP	NM_014288	1.1168
CHD8-1.smooth.chr1.cher133	chr1	65209858	65210098	+	RAVER2	NM_018211	0.897633
CHD8-1.smooth.chr1.cher134	chr1	67391702	67392310	+	MIER1	NM_001077700	1.31574
CHD8-1.smooth.chr1.cher135	chr1	67397112	67397600	+	MIER1	NM_001077701	1.16972
CHD8-1.smooth.chr1.cher136	chr1	67520185	67520666	+	SLC35D1	NM_015139	0.923602
CHD8-1.smooth.chr1.cher137	chr1	67894346	67895147	+	SERBP1	NM_001018067	1.25083
CHD8-1.smooth.chr1.cher138	chr1	68152167	68153086	+	GADD45A	NM_001924	1.36714
CHD8-1.smooth.chr1.cher139	chr1	68695826	68696382	+	GPR177	NM_024911	1.38602
CHD8-1.smooth.chr1.cher140	chr1	70670952	70672358	+	SFRS11	NM_004768	1.421
CHD8-1.smooth.chr1.cher141	chr1	70818204	70819160	+	ANKRD13C	NM_030816	1.05343
CHD8-1.smooth.chr1.cher142	chr1	70820713	70821664	+	HHLA3	NM_001036646	1.259
CHD8-1.smooth.chr1.cher143	chr1	71545928	71547326	+	ZRANB2	NM_203350	1.24644
CHD8-1.smooth.chr1.cher144	chr1	75197154	75197642	+	CRYZ	NM_001134759	1.29125
CHD8-1.smooth.chr1.cher145	chr1	75198716	75199039	+	CRYZ	NM_001134759	0.917452
CHD8-1.smooth.chr1.cher146	chr1	76190631	76191682	+	ACADM	NM_000016	1.6349
CHD8-1.smooth.chr1.cher147	chr1	76251838	76253240	+	RABGGTB	NM_004582	1.79661
CHD8-1.smooth.chr1.cher148	chr1	78147032	78148446	+	ZZZ3	NM_015534	1.91989
CHD8-1.smooth.chr1.cher149	chr1	78244882	78245184	+	FAM73A	NM_198549	1.04298
CHD8-1.smooth.chr1.cher150	chr1	78442508	78442864	+	FUBP1	NM_003902	1.24637
CHD8-1.smooth.chr1.cher151	chr1	78443482	78444224	+	FUBP1	NM_003902	1.74988
CHD8-1.smooth.chr1.cher152	chr1	78470220	78470462	+	DNAJB4	NM_007034	0.951399
CHD8-1.smooth.chr1.cher153	chr1	84542836	84543242	+	PRKACB	NM_207578	1.02395
CHD8-1.smooth.chr1.cher154	chr1	84972528	84972928	+	SPATA1	NM_001081472	1.30019
CHD8-1.smooth.chr1.cher155	chr1	85156974	85157380	+	SSX2IP	NM_001166294	0.943948
CHD8-1.smooth.chr1.cher156	chr1	85723964	85724534	+	C1orf52	NM_198077	1.364
CHD8-1.smooth.chr1.cher157	chr1	86043456	86044184	+	DDAH1	NM_001134445	1.21571
CHD8-1.smooth.chr1.cher158	chr1	86047586	86049112	+	CYR61	NM_001554	1.86533
CHD8-1.smooth.chr1.cher159	chr1	87169666	87170104	+	SH3GLB1	NM_016009	1.0684
CHD8-1.smooth.chr1.cher160	chr1	87378922	87379660	+	SEPT11	NM_004261	1.13608
CHD8-1.smooth.chr1.cher161	chr1	89356130	89356665	+	GTF2B	NM_001514	1.5442
CHD8-1.smooth.chr1.cher162	chr1	89357266	89358044	+	GTF2B	NM_001514	2.14908
CHD8-1.smooth.chr1.cher163	chr1	90099686	90100122	+	LRRC8C	NM_032270	1.00736
CHD8-1.smooth.chr1.cher164	chr1	90459956	90460751	+	LOC492303	NR_002830	1.28897
CHD8-1.smooth.chr1.cher165	chr1	90461454	90462122	+	ZNF326	NM_182975	1.30321
CHD8-1.smooth.chr1.cher166	chr1	91966869	91968548	+	CDC7	NM_001134420	1.3177
CHD8-1.smooth.chr1.cher167	chr1	93425852	93426326	+	FAM69A	NM_001006605	0.950534
CHD8-1.smooth.chr1.cher168	chr1	93543752	93544060	+	MTF2	NM_007358	1.17708
CHD8-1.smooth.chr1.cher169	chr1	93544859	93545349	+	MTF2	NM_007358	1.0452
CHD8-1.smooth.chr1.cher170	chr1	93545734	93546182	+	MTF2	NM_007358	1.38658
CHD8-1.smooth.chr1.cher171	chr1	93646775	93647092	+	CCDC18	NM_206886	1.20623
CHD8-1.smooth.chr1.cher172	chr1	93812126	93813130	+	DR1	NM_001938	1.08384
CHD8-1.smooth.chr1.cher173	chr1	94882756	94883140	+	ABCD3	NM_001122674	1.0074
CHD8-1.smooth.chr1.cher174	chr1	95537648	95538090	+	ALG14	NM_144988	1.20119
CHD8-1.smooth.chr1.cher175	chr1	95539016	95539440	+	ALG14	NM_144988	1.46799
CHD8-1.smooth.chr1.cher176	chr1	97188223	97188532	+	PTBP2	NM_021190	1.05934
CHD8-1.smooth.chr1.cher177	chr1	100504638	100505046	+	HIAT1	NM_033055	1.67553
CHD8-1.smooth.chr1.cher178	chr1	100598900	100599226	+	CCDC76	NM_019083	2.11392
CHD8-1.smooth.chr1.cher179	chr1	100714696	100715186	+	DBT	NM_001918	1.36702
CHD8-1.smooth.chr1.cher180	chr1	100816891	100817504	+	CDC14A	NM_033313	1.12524
CHD8-1.smooth.chr1.cher181	chr1	100819025	100819322	+	CDC14A	NM_033313	1.15896
CHD8-1.smooth.chr1.cher182	chr1	101490502	101491091	+	DPH5	NM_001077394	1.20608
CHD8-1.smooth.chr1.cher183	chr1	108741830	108742372	+	SLC25A24	NM_013386	1.65738
CHD8-1.smooth.chr1.cher184	chr1	109504802	109505178	+	CLCC1	NM_001048210	1.12875
CHD8-1.smooth.chr1.cher185	chr1	109757147	109757786	+	SARS	NM_006513	0.98438
CHD8-1.smooth.chr1.cher186	chr1	109967830	109968414	+	PSMA5	NM_002790	1.00632
CHD8-1.smooth.chr1.cher187	chr1	110088996	110090868	+	GNAI3	NM_006496	1.62674
CHD8-1.smooth.chr1.cher188	chr1	110578082	110578548	+	FAM40A	NM_033088	1.12381
CHD8-1.smooth.chr1.cher189	chr1	110751675	110752194	+	KCNC4	NM_153763	0.975463
CHD8-1.smooth.chr1.cher190	chr1	110882828	110883757	+	RBM15	NM_022768	1.08136
CHD8-1.smooth.chr1.cher191	chr1	111681746	111682140	+	DRAM2	NM_178454	0.979786
CHD8-1.smooth.chr1.cher192	chr1	111992126	111992852	+	ATP5F1	NM_001688	1.82957
CHD8-1.smooth.chr1.cher193	chr1	112937796	112938577	+	CTTNBP2NL	NM_018704	1.38616
CHD8-1.smooth.chr1.cher194	chr1	113161990	113163862	+	CAPZA1	NM_006135	2.80621
CHD8-1.smooth.chr1.cher195	chr1	113216086	113216464	+	MOV10	NM_020963	1.10082
CHD8-1.smooth.chr1.cher196	chr1	114300932	114301206	+	PHTF1	NM_006608	1.51248
CHD8-1.smooth.chr1.cher197	chr1	114471262	114471674	+	HIPK1	NM_152696	1.00166
CHD8-1.smooth.chr1.cher198	chr1	115124076	115124541	+	BCAS2	NM_005872	0.918755
CHD8-1.smooth.chr1.cher199	chr1	115258698	115259467	+	NRAS	NM_002524	1.0368
CHD8-1.smooth.chr1.cher200	chr1	116917070	116917714	+	ATP1A1	NM_001160233	0.996541
CHD8-1.smooth.chr1.cher201	chr1	117597918	117598280	+	TTF2	NM_003594	1.01068
CHD8-1.smooth.chr1.cher202	chr1	117663198	117663699	+	TRIM45	NM_001145635	1.11283
CHD8-1.smooth.chr1.cher203	chr1	117910570	117910926	+	MAN1A2	NM_006699	1.46509
CHD8-1.smooth.chr1.cher204	chr1	119683195	119683632	+	WARS2	NM_015836	1.39224
CHD8-1.smooth.chr1.cher205	chr1	120255551	120256140	+	PHGDH	NM_006623	1.3414
CHD8-1.smooth.chr1.cher206	chr1	120838079	120839342	+	FAM72B	NM_001100910	1.26918
CHD8-1.smooth.chr1.cher207	chr1	120925945	120926114	+	FCGR1B	NM_001017986	1.06886
CHD8-1.smooth.chr1.cher208	chr1	143467265	143467697	+	FLJ39739	NR_027468	1.05537
CHD8-1.smooth.chr1.cher209	chr1	143744164	143744364	+	FLJ39739	NR_027468	0.926419
CHD8-1.smooth.chr1.cher210	chr1	143913387	143913565	+	FAM72D	NM_207418	1.95222
CHD8-1.smooth.chr1.cher211	chr1	144930340	144931153	+	PDE4DIP	NM_001002811	1.13308
CHD8-1.smooth.chr1.cher212	chr1	145096778	145096920	+	SEC22B	NM_004892	1.12666
CHD8-1.smooth.chr1.cher213	chr1	145209931	145210065	+	NOTCH2NL	NM_203458	0.963179
CHD8-1.smooth.chr1.cher214	chr1	145471886	145472220	+	ANKRD34A	NM_001039888	0.997759
CHD8-1.smooth.chr1.cher215	chr1	145475438	145475872	+	ANKRD34A	NM_001039888	0.935165
CHD8-1.smooth.chr1.cher216	chr1	145507202	145507701	+	RBM8A	NM_005105	1.99638
CHD8-1.smooth.chr1.cher217	chr1	145610290	145610753	+	POLR3C	NM_006468	1.60278
CHD8-1.smooth.chr1.cher218	chr1	147999926	148000686	+	NBPF14	NM_015383	1.26456
CHD8-1.smooth.chr1.cher219	chr1	148247777	148248085	+	PPIAL4D	NM_001164261	0.905062
CHD8-1.smooth.chr1.cher220	chr1	149224411	149224704	+	LOC388692	NR_027002	0.878787
CHD8-1.smooth.chr1.cher221	chr1	149814281	149815750	+	HIST2H2AA3	NM_003516	1.0293
CHD8-1.smooth.chr1.cher222	chr1	149821080	149821732	+	HIST2H2AA3	NM_003516	1.16066
CHD8-1.smooth.chr1.cher223	chr1	149855970	149856810	+	HIST2H2BE	NM_003528	1.09554
CHD8-1.smooth.chr1.cher224	chr1	149857572	149858694	+	HIST2H2BE	NM_003528	1.33849
CHD8-1.smooth.chr1.cher225	chr1	149898938	149899238	+	SF3B4	NM_005850	1.49362
CHD8-1.smooth.chr1.cher226	chr1	149899930	149901386	+	MTMR11	NM_181873	1.21189
CHD8-1.smooth.chr1.cher227	chr1	149981456	149982116	+	OTUD7B	NM_020205	1.28966
CHD8-1.smooth.chr1.cher228	chr1	150038590	150038979	+	VPS45	NM_007259	1.64065
CHD8-1.smooth.chr1.cher229	chr1	150040098	150041426	+	VPS45	NM_007259	1.6735
CHD8-1.smooth.chr1.cher230	chr1	150208547	150209148	+	ANP32E	NM_030920	1.36319
CHD8-1.smooth.chr1.cher231	chr1	150294386	150294626	+	PRPF3	NM_004698	1.34879
CHD8-1.smooth.chr1.cher232	chr1	150335914	150336373	+	RPRD2	NM_015203	1.23411
CHD8-1.smooth.chr1.cher233	chr1	150337674	150339436	+	RPRD2	NM_015203	1.96596
CHD8-1.smooth.chr1.cher234	chr1	150459558	150460131	+	TARS2	NM_025150	2.51269
CHD8-1.smooth.chr1.cher235	chr1	150550812	150551299	+	MCL1	NM_182763	1.55486
CHD8-1.smooth.chr1.cher236	chr1	150552340	150552796	+	MCL1	NM_182763	1.41257
CHD8-1.smooth.chr1.cher237	chr1	150600698	150601792	+	ENSA	NM_207168	1.86099
CHD8-1.smooth.chr1.cher238	chr1	150898486	150899524	+	SETDB1	NR_026977	1.11731
CHD8-1.smooth.chr1.cher239	chr1	150980326	150980997	+	FAM63A	NM_018379	0.976805
CHD8-1.smooth.chr1.cher240	chr1	151032898	151033676	+	MLLT11	NM_006818	1.352
CHD8-1.smooth.chr1.cher241	chr1	151041600	151042008	+	MLLT11	NM_006818	1.79743
CHD8-1.smooth.chr1.cher242	chr1	151170338	151171532	+	PIP5K1A	NM_001135636	1.82568
CHD8-1.smooth.chr1.cher243	chr1	151299132	151299466	+	PI4KB	NM_002651	1.26718
CHD8-1.smooth.chr1.cher244	chr1	151299838	151301190	+	PI4KB	NM_002651	1.22383
CHD8-1.smooth.chr1.cher245	chr1	151319677	151320834	+	RFX5	NM_000449	1.2478
CHD8-1.smooth.chr1.cher246	chr1	151430452	151430987	+	POGZ	NM_145796	2.39879
CHD8-1.smooth.chr1.cher247	chr1	151585666	151586320	+	SNX27	NM_030918	1.17653
CHD8-1.smooth.chr1.cher248	chr1	151736314	151736538	+	OAZ3	NM_001134939	1.67394
CHD8-1.smooth.chr1.cher249	chr1	153631548	153632174	+	SNAPIN	NM_012437	1.38872
CHD8-1.smooth.chr1.cher250	chr1	153642414	153642738	+	ILF2	NM_004515	1.20532
CHD8-1.smooth.chr1.cher251	chr1	153896044	153896327	+	GATAD2B	NM_020699	1.04304
CHD8-1.smooth.chr1.cher252	chr1	153936405	153937106	+	SLC39A1	NM_014437	1.17537
CHD8-1.smooth.chr1.cher253	chr1	153939408	153939927	+	SLC39A1	NM_014437	1.34438
CHD8-1.smooth.chr1.cher254	chr1	153949110	153949514	+	JTB	NM_006694	1.37395
CHD8-1.smooth.chr1.cher255	chr1	153959228	153959572	+	RAB13	NM_002870	1.40127
CHD8-1.smooth.chr1.cher256	chr1	153963836	153964148	+	RPS27	NM_001030	1.34217
CHD8-1.smooth.chr1.cher257	chr1	154192022	154192770	+	C1orf43	NM_001098616	1.44662
CHD8-1.smooth.chr1.cher258	chr1	154193950	154194598	+	UBAP2L	NM_001127320	1.59721
CHD8-1.smooth.chr1.cher259	chr1	154580152	154581406	+	ADAR	NM_001025107	2.0264
CHD8-1.smooth.chr1.cher260	chr1	154955564	154955742	+	FLAD1	NM_025207	1.07633
CHD8-1.smooth.chr1.cher261	chr1	155110566	155110900	+	RAG1AP1	NM_018845	1.01245
CHD8-1.smooth.chr1.cher262	chr1	155112190	155112483	+	DPM3	NM_018973	1.24127
CHD8-1.smooth.chr1.cher263	chr1	155179179	155179794	+	MTX1	NM_002455	1.22244
CHD8-1.smooth.chr1.cher264	chr1	155211318	155211754	+	GBA	NM_001005741	1.4041
CHD8-1.smooth.chr1.cher265	chr1	155242182	155242742	+	CLK2	NM_003993	1.20246
CHD8-1.smooth.chr1.cher266	chr1	155278830	155279120	+	FDPS	NM_001135821	1.16035
CHD8-1.smooth.chr1.cher267	chr1	155827696	155828408	+	GON4L	NM_032292	1.44202
CHD8-1.smooth.chr1.cher268	chr1	155903710	155904975	+	KIAA0907	NM_014949	1.97638
CHD8-1.smooth.chr1.cher269	chr1	156307346	156308400	+	C1orf182	NM_144627	1.69238
CHD8-1.smooth.chr1.cher270	chr1	156473118	156474042	+	MEF2D	NM_005920	1.04218
CHD8-1.smooth.chr1.cher271	chr1	156695620	156697501	+	ISG20L2	NM_030980	1.48825
CHD8-1.smooth.chr1.cher272	chr1	156719319	156719655	+	HDGF	NM_004494	1.07398
CHD8-1.smooth.chr1.cher273	chr1	156735926	156736896	+	PRCC	NM_005973	1.98378
CHD8-1.smooth.chr1.cher274	chr1	156738119	156738806	+	PRCC	NM_005973	1.28936
CHD8-1.smooth.chr1.cher275	chr1	160000882	160001130	+	PIGM	NM_145167	1.11547
CHD8-1.smooth.chr1.cher276	chr1	160230972	160231686	+	DCAF8	NR_028106	1.12425
CHD8-1.smooth.chr1.cher277	chr1	160254113	160255118	+	PEX19	NM_001131039	1.46226
CHD8-1.smooth.chr1.cher278	chr1	160312408	160312836	+	COPA	NM_001098398	1.12882
CHD8-1.smooth.chr1.cher279	chr1	160313528	160314168	+	NCSTN	NM_015331	1.43701
CHD8-1.smooth.chr1.cher280	chr1	161015052	161016698	+	USF1	NM_207005	1.96641
CHD8-1.smooth.chr1.cher281	chr1	161087128	161087248	+	PFDN2	NM_012394	1.54422
CHD8-1.smooth.chr1.cher282	chr1	161088340	161088885	+	NIT1	NM_005600	0.928321
CHD8-1.smooth.chr1.cher283	chr1	161102726	161103696	+	DEDD	NM_001039711	1.20844
CHD8-1.smooth.chr1.cher284	chr1	161123467	161124153	+	UFC1	NM_016406	1.90838
CHD8-1.smooth.chr1.cher285	chr1	161129917	161130378	+	USP21	NM_001014443	1.54227
CHD8-1.smooth.chr1.cher286	chr1	161284726	161285438	+	LOC642502	NM_001089593	1.07124
CHD8-1.smooth.chr1.cher287	chr1	161414837	161415341	+	FCGR2A	NM_001136219	1.11654
CHD8-1.smooth.chr1.cher288	chr1	161500639	161501152	+	HSPA6	NM_002155	1.14403
CHD8-1.smooth.chr1.cher289	chr1	161735170	161736904	+	ATF6	NM_007348	1.95817
CHD8-1.smooth.chr1.cher290	chr1	163292144	163292924	+	NUF2	NM_031423	1.5884
CHD8-1.smooth.chr1.cher291	chr1	165738110	165738596	+	TMCO1	NM_019026	1.00884
CHD8-1.smooth.chr1.cher292	chr1	165797806	165799016	+	UCK2	NM_012474	1.19244
CHD8-1.smooth.chr1.cher293	chr1	167191361	167192072	+	POU2F1	NM_002697	1.19954
CHD8-1.smooth.chr1.cher294	chr1	167689872	167690834	+	MPZL1	NM_024569	1.11672
CHD8-1.smooth.chr1.cher295	chr1	167903066	167904248	+	BRP44	NM_015415	0.999886
CHD8-1.smooth.chr1.cher296	chr1	167906646	167907048	+	DCAF6	NM_018442	1.0792
CHD8-1.smooth.chr1.cher297	chr1	169336973	169337859	+	BLZF1	NM_003666	1.94725
CHD8-1.smooth.chr1.cher298	chr1	169763424	169763750	+	C1orf156	NM_033418	1.17293
CHD8-1.smooth.chr1.cher299	chr1	169764371	169764658	+	C1orf112	NM_018186	1.05353
CHD8-1.smooth.chr1.cher300	chr1	169863083	169863592	+	SCYL3	NM_181093	1.66199
CHD8-1.smooth.chr1.cher301	chr1	170500832	170501832	+	GORAB	NM_001146039	1.19258
CHD8-1.smooth.chr1.cher302	chr1	171711625	171712286	+	VAMP4	NM_003762	1.397
CHD8-1.smooth.chr1.cher303	chr1	171750226	171750461	+	METTL13	NM_015935	0.877849
CHD8-1.smooth.chr1.cher304	chr1	171751064	171751394	+	METTL13	NM_015935	1.5148
CHD8-1.smooth.chr1.cher305	chr1	172501038	172501952	+	C1orf9	NM_014283	1.59091
CHD8-1.smooth.chr1.cher306	chr1	173792432	173793162	+	CENPL	NM_033319	0.996128
CHD8-1.smooth.chr1.cher307	chr1	173794292	173794518	+	DARS2	NM_018122	1.84128
CHD8-1.smooth.chr1.cher308	chr1	173835812	173836799	+	GAS5	NR_002578	1.53527
CHD8-1.smooth.chr1.cher309	chr1	174127822	174128408	+	RABGAP1L	NM_014857	0.89737
CHD8-1.smooth.chr1.cher310	chr1	174968206	174968664	+	CACYBP	NM_001007214	2.71764
CHD8-1.smooth.chr1.cher311	chr1	174992718	174993204	+	MRPS14	NM_022100	1.19097
CHD8-1.smooth.chr1.cher312	chr1	178062122	178062738	+	LOC100302401	NR_027982	1.11459
CHD8-1.smooth.chr1.cher313	chr1	179049875	179050344	+	TOR3A	NM_022371	0.980415
CHD8-1.smooth.chr1.cher314	chr1	179263586	179264220	+	SOAT1	NM_003101	1.27791
CHD8-1.smooth.chr1.cher315	chr1	179850674	179851246	+	TOR1AIP1	NM_015602	1.08276
CHD8-1.smooth.chr1.cher316	chr1	179852447	179853077	+	TOR1AIP1	NM_015602	1.30045
CHD8-1.smooth.chr1.cher317	chr1	179922848	179923536	+	CEP350	NM_014810	1.36315
CHD8-1.smooth.chr1.cher318	chr1	180470788	180472639	+	ACBD6	NM_032360	1.46322
CHD8-1.smooth.chr1.cher319	chr1	181057102	181057924	+	IER5	NM_016545	1.14133
CHD8-1.smooth.chr1.cher320	chr1	183439666	183440122	+	SMG7	NM_173156	1.15347
CHD8-1.smooth.chr1.cher321	chr1	183603024	183603852	+	ARPC5	NM_005717	1.10753
CHD8-1.smooth.chr1.cher322	chr1	184021500	184021904	+	TSEN15	NM_052965	1.05416
CHD8-1.smooth.chr1.cher323	chr1	185015508	185015822	+	RNF2	NM_007212	1.07429
CHD8-1.smooth.chr1.cher324	chr1	185284987	185285286	+	IVNS1ABP	NM_006469	0.968181
CHD8-1.smooth.chr1.cher325	chr1	186344976	186345842	+	C1orf27	NM_017847	0.947698
CHD8-1.smooth.chr1.cher326	chr1	193026558	193026986	+	UCHL5	NM_015984	0.977913
CHD8-1.smooth.chr1.cher327	chr1	193028986	193029862	+	TROVE2	NM_001042370	1.25962
CHD8-1.smooth.chr1.cher328	chr1	193091386	193092278	+	CDC73	NM_024529	1.31733
CHD8-1.smooth.chr1.cher329	chr1	197114288	197114798	+	ASPM	NM_018136	1.35635
CHD8-1.smooth.chr1.cher330	chr1	197115756	197116416	+	ASPM	NM_018136	1.42205
CHD8-1.smooth.chr1.cher331	chr1	197170826	197171818	+	ZBTB41	NM_194314	1.57141
CHD8-1.smooth.chr1.cher332	chr1	200709150	200709724	+	CAMSAP1L1	NM_203459	1.2934
CHD8-1.smooth.chr1.cher333	chr1	201925152	201925764	+	TIMM17A	NM_006335	1.0366
CHD8-1.smooth.chr1.cher334	chr1	202310780	202310998	+	UBE2T	NM_014176	1.25763
CHD8-1.smooth.chr1.cher335	chr1	202775073	202775866	+	KDM5B	NM_006618	1.04892
CHD8-1.smooth.chr1.cher336	chr1	202778934	202779374	+	KDM5B	NM_006618	1.50099
CHD8-1.smooth.chr1.cher337	chr1	202857302	202857730	+	RABIF	NM_002871	1.0233
CHD8-1.smooth.chr1.cher338	chr1	203830959	203831768	+	SNRPE	NM_003094	1.07531
CHD8-1.smooth.chr1.cher339	chr1	204332962	204333334	+	PLEKHA6	NM_014935	1.28496
CHD8-1.smooth.chr1.cher340	chr1	205181046	205181496	+	DSTYK	NM_015375	1.4413
CHD8-1.smooth.chr1.cher341	chr1	205196383	205196710	+	TMCC2	NM_014858	0.913416
CHD8-1.smooth.chr1.cher342	chr1	205291180	205291420	+	NUAK2	NM_030952	1.21661
CHD8-1.smooth.chr1.cher343	chr1	205719620	205720774	+	NUCKS1	NM_022731	2.54428
CHD8-1.smooth.chr1.cher344	chr1	206137522	206138222	+	FAM72A	NM_001123168	1.48981
CHD8-1.smooth.chr1.cher345	chr1	206807770	206808607	+	DYRK3	NM_003582	1.29057
CHD8-1.smooth.chr1.cher346	chr1	207223166	207226092	+	YOD1	NM_018566	1.7908
CHD8-1.smooth.chr1.cher347	chr1	210001048	210001486	+	C1orf107	NM_014388	1.33366
CHD8-1.smooth.chr1.cher348	chr1	211307797	211309008	+	KCNH1	NM_002238	1.48685
CHD8-1.smooth.chr1.cher349	chr1	211431032	211431464	+	RCOR3	NM_001136225	1.03592
CHD8-1.smooth.chr1.cher350	chr1	211434348	211434858	+	RCOR3	NM_001136225	1.09671
CHD8-1.smooth.chr1.cher351	chr1	211556357	211556666	+	C1orf97	NR_026761	1.43247
CHD8-1.smooth.chr1.cher352	chr1	212459649	212460801	+	PPP2R5A	NM_006243	2.11386
CHD8-1.smooth.chr1.cher353	chr1	213032403	213032710	+	FLVCR1	NM_014053	0.948631
CHD8-1.smooth.chr1.cher354	chr1	213223922	213224184	+	RPS6KC1	NM_012424	1.02838
CHD8-1.smooth.chr1.cher355	chr1	214723032	214724254	+	PTPN14	NM_005401	1.36289
CHD8-1.smooth.chr1.cher356	chr1	214775774	214776196	+	CENPF	NM_016343	0.978362
CHD8-1.smooth.chr1.cher357	chr1	215741390	215742392	+	KCTD3	NM_016121	1.16425
CHD8-1.smooth.chr1.cher358	chr1	220218964	220219192	+	EPRS	NM_004446	0.923032
CHD8-1.smooth.chr1.cher359	chr1	220219786	220220250	+	EPRS	NM_004446	1.54524
CHD8-1.smooth.chr1.cher360	chr1	220262638	220263478	+	BPNT1	NM_006085	1.83319
CHD8-1.smooth.chr1.cher361	chr1	224302436	224302880	+	FBXO28	NM_001136115	1.08171
CHD8-1.smooth.chr1.cher362	chr1	224518432	224518648	+	NVL	NM_206840	1.11163
CHD8-1.smooth.chr1.cher363	chr1	225614293	225614626	+	LBR	NM_002296	1.04687
CHD8-1.smooth.chr1.cher364	chr1	225616154	225616539	+	LBR	NM_194442	1.33332
CHD8-1.smooth.chr1.cher365	chr1	225838726	225840029	+	ENAH	NM_018212	1.37856
CHD8-1.smooth.chr1.cher366	chr1	225842000	225843718	+	ENAH	NM_018212	1.19091
CHD8-1.smooth.chr1.cher367	chr1	225960046	225960363	+	SRP9	NM_001130440	1.0241
CHD8-1.smooth.chr1.cher368	chr1	225964571	225967708	+	SRP9	NM_001130440	1.67177
CHD8-1.smooth.chr1.cher369	chr1	226186064	226186616	+	C1orf55	NM_152608	1.71765
CHD8-1.smooth.chr1.cher370	chr1	226251485	226252052	+	LOC440926	NR_002315	2.06109
CHD8-1.smooth.chr1.cher371	chr1	226594386	226595152	+	PARP1	NM_001618	1.21035
CHD8-1.smooth.chr1.cher372	chr1	228744075	228745279	+	DUSP5P	NR_002834	1.10151
CHD8-1.smooth.chr1.cher373	chr1	229477191	229477801	+	C1orf96	NM_145257	1.60597
CHD8-1.smooth.chr1.cher374	chr1	229762493	229762990	+	URB2	NM_014777	1.26222
CHD8-1.smooth.chr1.cher375	chr1	230778804	230779190	+	COG2	NM_007357	1.29863
CHD8-1.smooth.chr1.cher376	chr1	231115000	231115304	+	ARV1	NM_022786	1.30419
CHD8-1.smooth.chr1.cher377	chr1	231377201	231377860	+	GNPAT	NM_014236	1.15162
CHD8-1.smooth.chr1.cher378	chr1	231556030	231556514	+	EGLN1	NM_022051	1.29445
CHD8-1.smooth.chr1.cher379	chr1	234743197	234744008	+	IRF2BP2	NM_001077397	1.46458
CHD8-1.smooth.chr1.cher380	chr1	235324202	235325194	+	RBM34	NM_001161533	1.6833
CHD8-1.smooth.chr1.cher381	chr1	235493034	235493360	+	GGPS1	NM_004837	1.3735
CHD8-1.smooth.chr1.cher382	chr1	235666546	235667167	+	B3GALNT2	NM_152490	1.06135
CHD8-1.smooth.chr1.cher383	chr1	236959085	236959792	+	MTR	NM_000254	1.72599
CHD8-1.smooth.chr1.cher384	chr1	242011129	242011881	+	EXO1	NM_003686	1.18827
CHD8-1.smooth.chr1.cher385	chr1	244613660	244614170	+	ADSS	NM_001126	1.08599
CHD8-1.smooth.chr1.cher386	chr1	244998996	244999386	+	FAM36A	NM_198076	1.66997
CHD8-1.smooth.chr1.cher387	chr1	245000036	245000848	+	FAM36A	NM_198076	1.2477
CHD8-1.smooth.chr1.cher388	chr1	245028184	245028754	+	HNRNPU	NM_031844	1.91402
CHD8-1.smooth.chr1.cher389	chr1	245132744	245133394	+	EFCAB2	NM_032328	1.52577
CHD8-1.smooth.chr1.cher390	chr1	245134714	245135468	+	EFCAB2	NR_026588	2.20094
CHD8-1.smooth.chr1.cher391	chr1	246730382	246730994	+	C1orf71	NM_001139459	1.16541
CHD8-1.smooth.chr1.cher392	chr1	249142945	249143180	+	ZNF672	NM_024836	0.950858
CHD8-1.smooth.chr10.cher1	chr10	1101334	1101630	+	WDR37	NM_014023	1.6569
CHD8-1.smooth.chr10.cher2	chr10	12236268	12236768	+	NUDT5	NM_014142	1.26858
CHD8-1.smooth.chr10.cher3	chr10	13388128	13388754	+	SEPHS1	NM_012247	1.08892
CHD8-1.smooth.chr10.cher4	chr10	14921834	14922276	+	SUV39H2	NM_024670	1.16993
CHD8-1.smooth.chr10.cher5	chr10	14994876	14996127	+	DCLRE1C	NM_001033858	1.35351
CHD8-1.smooth.chr10.cher6	chr10	15001722	15002124	+	MEIG1	NM_001080836	0.904237
CHD8-1.smooth.chr10.cher7	chr10	18948866	18949424	+	ARL5B	NM_178815	1.31816
CHD8-1.smooth.chr10.cher8	chr10	21460966	21461780	+	NEBL	NM_213569	1.59868
CHD8-1.smooth.chr10.cher9	chr10	21783927	21784241	+	C10orf114	NM_001010911	1.46754
CHD8-1.smooth.chr10.cher10	chr10	21798024	21798246	+	C10orf140	NM_207371	2.21244
CHD8-1.smooth.chr10.cher11	chr10	21807453	21807978	+	C10orf140	NM_207371	1.58195
CHD8-1.smooth.chr10.cher12	chr10	21812187	21814512	+	C10orf140	NM_207371	1.92959
CHD8-1.smooth.chr10.cher13	chr10	21816550	21818380	+	C10orf140	NM_207371	1.46177
CHD8-1.smooth.chr10.cher14	chr10	21824266	21825484	+	MLLT10	NM_001009569	1.24911
CHD8-1.smooth.chr10.cher15	chr10	22518307	22518407	+	COMMD3	NM_012071	1.00942
CHD8-1.smooth.chr10.cher16	chr10	22606022	22606350	+	COMMD3	NM_012071	0.996423
CHD8-1.smooth.chr10.cher17	chr10	25011224	25011527	+	ARHGAP21	NM_020824	0.879456
CHD8-1.smooth.chr10.cher18	chr10	25306056	25306664	+	THNSL1	NM_024838	1.06004
CHD8-1.smooth.chr10.cher19	chr10	27148984	27149158	+	ABI1	NM_005470	0.888637
CHD8-1.smooth.chr10.cher20	chr10	27446218	27447094	+	MASTL	NM_032844	0.944692
CHD8-1.smooth.chr10.cher21	chr10	28823128	28823782	+	WAC	NM_016628	1.30315
CHD8-1.smooth.chr10.cher22	chr10	30637138	30638424	+	MTPAP	NM_018109	1.70582
CHD8-1.smooth.chr10.cher23	chr10	30723938	30724436	+	MAP3K8	NM_005204	1.09017
CHD8-1.smooth.chr10.cher24	chr10	32345802	32346226	+	KIF5B	NM_004521	1.09382
CHD8-1.smooth.chr10.cher25	chr10	35379457	35380374	+	CUL2	NM_003591	1.62022
CHD8-1.smooth.chr10.cher26	chr10	35417902	35418794	+	CREM	NM_001881	1.23329
CHD8-1.smooth.chr10.cher27	chr10	35932770	35933350	+	FZD8	NM_031866	1.73528
CHD8-1.smooth.chr10.cher28	chr10	38147278	38147674	+	ZNF248	NM_021045	0.995558
CHD8-1.smooth.chr10.cher29	chr10	38264468	38264972	+	ZNF25	NM_145011	1.30868
CHD8-1.smooth.chr10.cher30	chr10	43277988	43278558	+	BMS1	NM_014753	1.91458
CHD8-1.smooth.chr10.cher31	chr10	44068778	44069155	+	ZNF239	NM_001099282	1.0919
CHD8-1.smooth.chr10.cher32	chr10	46762453	46762931	+	BMS1P5	NR_003611	1.349
CHD8-1.smooth.chr10.cher33	chr10	47243401	47243574	+	LOC642826	NR_024495	1.22419
CHD8-1.smooth.chr10.cher34	chr10	51563723	51564188	+	NCOA4	NM_001145260	1.26579
CHD8-1.smooth.chr10.cher35	chr10	53458934	53460309	+	PRKG1	NM_006258	1.85632
CHD8-1.smooth.chr10.cher36	chr10	58120611	58120848	+	ZWINT	NM_001005413	1.02037
CHD8-1.smooth.chr10.cher37	chr10	60029378	60030388	+	CISD1	NM_018464	1.25887
CHD8-1.smooth.chr10.cher38	chr10	60094100	60094380	+	UBE2D1	NM_003338	0.977526
CHD8-1.smooth.chr10.cher39	chr10	61667210	61667548	+	CCDC6	NM_005436	1.44412
CHD8-1.smooth.chr10.cher40	chr10	61668260	61668672	+	CCDC6	NM_005436	1.13501
CHD8-1.smooth.chr10.cher41	chr10	64892442	64892770	+	NRBF2	NM_030759	1.32021
CHD8-1.smooth.chr10.cher42	chr10	65027292	65028340	+	JMJD1C	NM_004241	1.19362
CHD8-1.smooth.chr10.cher43	chr10	65028679	65028957	+	JMJD1C	NM_004241	0.98653
CHD8-1.smooth.chr10.cher44	chr10	65226174	65226622	+	LOC84989	NR_027182	1.28765
CHD8-1.smooth.chr10.cher45	chr10	65282112	65282326	+	REEP3	NM_001001330	1.48017
CHD8-1.smooth.chr10.cher46	chr10	70092856	70093352	+	HNRNPH3	NM_012207	1.21578
CHD8-1.smooth.chr10.cher47	chr10	70286468	70286839	+	SLC25A16	NM_152707	1.01544
CHD8-1.smooth.chr10.cher48	chr10	70322178	70322852	+	TET1	NM_030625	1.48609
CHD8-1.smooth.chr10.cher49	chr10	70481750	70482804	+	CCAR1	NM_018237	1.31517
CHD8-1.smooth.chr10.cher50	chr10	70658904	70659434	+	DDX50	NM_024045	0.909452
CHD8-1.smooth.chr10.cher51	chr10	70715550	70716014	+	DDX21	NM_004728	1.36698
CHD8-1.smooth.chr10.cher52	chr10	70939474	70939858	+	SUPV3L1	NM_003171	1.29424
CHD8-1.smooth.chr10.cher53	chr10	71929116	71929543	+	SAR1A	NM_001142648	0.904581
CHD8-1.smooth.chr10.cher54	chr10	71991556	71991886	+	PPA1	NM_021129	1.00549
CHD8-1.smooth.chr10.cher55	chr10	72140880	72141338	+	LRRC20	NM_207119	1.25217
CHD8-1.smooth.chr10.cher56	chr10	73976396	73976916	+	C10orf104	NM_173473	1.74555
CHD8-1.smooth.chr10.cher57	chr10	74451354	74451702	+	CCDC109A	NM_138357	1.0189
CHD8-1.smooth.chr10.cher58	chr10	74870183	74870652	+	NUDT13	NM_015901	1.27465
CHD8-1.smooth.chr10.cher59	chr10	75005454	75006653	+	DNAJC9	NM_015190	1.16724
CHD8-1.smooth.chr10.cher60	chr10	75007290	75008562	+	MRPS16	NM_016065	1.43506
CHD8-1.smooth.chr10.cher61	chr10	75011694	75012140	+	MRPS16	NM_016065	1.70183
CHD8-1.smooth.chr10.cher62	chr10	75172667	75173044	+	ANXA7	NM_004034	1.92683
CHD8-1.smooth.chr10.cher63	chr10	75254560	75254906	+	PPP3CB	NM_001142354	1.33598
CHD8-1.smooth.chr10.cher64	chr10	75404020	75404468	+	SYNPO2L	NM_024875	1.30977
CHD8-1.smooth.chr10.cher65	chr10	75490073	75490580	+	BMS1P4	NR_026592	1.22838
CHD8-1.smooth.chr10.cher66	chr10	75542796	75543330	+	CHCHD1	NM_203298	1.16125
CHD8-1.smooth.chr10.cher67	chr10	75545053	75545246	+	KIAA0913	NM_015037	2.77961
CHD8-1.smooth.chr10.cher68	chr10	75911570	75911890	+	ADK	NM_006721	1.06344
CHD8-1.smooth.chr10.cher69	chr10	75935644	75936124	+	ADK	NM_006721	1.21048
CHD8-1.smooth.chr10.cher70	chr10	75937020	75937506	+	ADK	NM_001123	1.03518
CHD8-1.smooth.chr10.cher71	chr10	76586061	76586383	+	MYST4	NM_012330	1.75698
CHD8-1.smooth.chr10.cher72	chr10	76971204	76972086	+	VDAC2	NM_003375	1.57556
CHD8-1.smooth.chr10.cher73	chr10	79789606	79790172	+	POLR3A	NM_007055	1.40561
CHD8-1.smooth.chr10.cher74	chr10	79793976	79795604	+	RPS24	NM_001142283	1.80351
CHD8-1.smooth.chr10.cher75	chr10	81664605	81665102	+	MBL1P1	NR_002724	1.1886
CHD8-1.smooth.chr10.cher76	chr10	81838833	81839350	+	C10orf57	NM_025125	1.13579
CHD8-1.smooth.chr10.cher77	chr10	85898796	85899243	+	GHITM	NM_014394	1.80652
CHD8-1.smooth.chr10.cher78	chr10	88282677	88283122	+	WAPAL	NM_015045	1.01188
CHD8-1.smooth.chr10.cher79	chr10	88853102	88853550	+	GLUD1	NM_005271	0.967843
CHD8-1.smooth.chr10.cher80	chr10	89265712	89266112	+	MINPP1	NM_004897	1.07078
CHD8-1.smooth.chr10.cher81	chr10	89624450	89625092	+	PTEN	NM_000314	1.12612
CHD8-1.smooth.chr10.cher82	chr10	91461998	91462548	+	KIF20B	NM_016195	1.668
CHD8-1.smooth.chr10.cher83	chr10	93170876	93171170	+	HECTD2	NM_173497	1.12191
CHD8-1.smooth.chr10.cher84	chr10	93557400	93557850	+	TNKS2	NM_025235	1.41792
CHD8-1.smooth.chr10.cher85	chr10	93558779	93559154	+	TNKS2	NM_025235	1.21919
CHD8-1.smooth.chr10.cher86	chr10	93682958	93684266	+	BTAF1	NM_003972	1.54942
CHD8-1.smooth.chr10.cher87	chr10	94051556	94052140	+	MARCH5	NM_017824	1.52755
CHD8-1.smooth.chr10.cher88	chr10	94350518	94351730	+	KIF11	NM_004523	1.14422
CHD8-1.smooth.chr10.cher89	chr10	94353347	94354286	+	KIF11	NM_004523	1.87617
CHD8-1.smooth.chr10.cher90	chr10	94607322	94608127	+	EXOC6	NM_001013848	1.19985
CHD8-1.smooth.chr10.cher91	chr10	95461056	95463378	+	C10orf4	NM_145246	1.83009
CHD8-1.smooth.chr10.cher92	chr10	96306275	96306584	+	HELLS	NM_018063	0.912828
CHD8-1.smooth.chr10.cher93	chr10	97415224	97415688	+	ALDH18A1	NM_002860	0.924366
CHD8-1.smooth.chr10.cher94	chr10	97890170	97890472	+	ZNF518A	NM_014803	1.42741
CHD8-1.smooth.chr10.cher95	chr10	99185192	99185406	+	PGAM1	NM_002629	0.950952
CHD8-1.smooth.chr10.cher96	chr10	99392312	99392528	+	MORN4	NM_178832	2.02391
CHD8-1.smooth.chr10.cher97	chr10	99393145	99393734	+	MORN4	NM_001098831	1.36288
CHD8-1.smooth.chr10.cher98	chr10	99894204	99894356	+	C10orf28	NM_014472	1.95015
CHD8-1.smooth.chr10.cher99	chr10	99895362	99895684	+	C10orf28	NM_014472	1.1867
CHD8-1.smooth.chr10.cher100	chr10	101946090	101946542	+	ERLIN1	NM_001100626	1.16058
CHD8-1.smooth.chr10.cher101	chr10	101988482	101988844	+	CHUK	NM_001278	1.11081
CHD8-1.smooth.chr10.cher102	chr10	102027018	102027610	+	CWF19L1	NM_018294	1.82613
CHD8-1.smooth.chr10.cher103	chr10	102107657	102108762	+	SCD	NM_005063	1.62393
CHD8-1.smooth.chr10.cher104	chr10	102290046	102290448	+	NDUFB8	NM_005004	0.895495
CHD8-1.smooth.chr10.cher105	chr10	102296020	102296456	+	HIF1AN	NM_017902	1.02373
CHD8-1.smooth.chr10.cher106	chr10	102673372	102673678	+	FAM178A	NR_024245	1.08847
CHD8-1.smooth.chr10.cher107	chr10	102747665	102747947	+	C10orf2	NM_001163812	1.16142
CHD8-1.smooth.chr10.cher108	chr10	102819384	102819852	+	KAZALD1	NM_030929	1.02741
CHD8-1.smooth.chr10.cher109	chr10	102821958	102822066	+	KAZALD1	NM_030929	0.94162
CHD8-1.smooth.chr10.cher110	chr10	103114377	103114730	+	BTRC	NM_003939	1.29557
CHD8-1.smooth.chr10.cher111	chr10	103453232	103453827	+	FBXW4	NM_022039	1.40608
CHD8-1.smooth.chr10.cher112	chr10	103541914	103543482	+	NPM3	NM_006993	1.28481
CHD8-1.smooth.chr10.cher113	chr10	103576226	103576982	+	MGEA5	NM_001142434	1.0257
CHD8-1.smooth.chr10.cher114	chr10	103891958	103892514	+	PPRC1	NM_015062	1.85966
CHD8-1.smooth.chr10.cher115	chr10	104004712	104006376	+	GBF1	NM_004193	1.66643
CHD8-1.smooth.chr10.cher116	chr10	104180010	104180478	+	FBXL15	NM_024326	0.983173
CHD8-1.smooth.chr10.cher117	chr10	104262666	104263358	+	ACTR1A	NM_005736	2.30211
CHD8-1.smooth.chr10.cher118	chr10	104405223	104406244	+	TRIM8	NM_030912	1.06123
CHD8-1.smooth.chr10.cher119	chr10	104472620	104473485	+	ARL3	NM_004311	1.03591
CHD8-1.smooth.chr10.cher120	chr10	104676958	104677224	+	CNNM2	NM_199077	1.50696
CHD8-1.smooth.chr10.cher121	chr10	104951358	104951884	+	NT5C2	NM_012229	2.14897
CHD8-1.smooth.chr10.cher122	chr10	105038200	105038737	+	INA	NM_032727	1.25412
CHD8-1.smooth.chr10.cher123	chr10	105154640	105155028	+	USMG5	NM_032747	1.44059
CHD8-1.smooth.chr10.cher124	chr10	105156864	105157174	+	PDCD11	NM_014976	1.31932
CHD8-1.smooth.chr10.cher125	chr10	105880682	105881188	+	C10orf78	NM_145247	1.19508
CHD8-1.smooth.chr10.cher126	chr10	105882396	105882854	+	C10orf78	NM_001002759	1.03844
CHD8-1.smooth.chr10.cher127	chr10	106029148	106029436	+	GSTO2	NM_183239	1.4089
CHD8-1.smooth.chr10.cher128	chr10	112326538	112326878	+	SMC3	NM_005445	1.19924
CHD8-1.smooth.chr10.cher129	chr10	114205882	114206354	+	ZDHHC6	NM_022494	1.34942
CHD8-1.smooth.chr10.cher130	chr10	114712666	114713051	+	TCF7L2	NM_001146284	1.19414
CHD8-1.smooth.chr10.cher131	chr10	115615950	115616436	+	NHLRC2	NM_198514	1.01906
CHD8-1.smooth.chr10.cher132	chr10	120838744	120839196	+	EIF3A	NM_003750	0.993483
CHD8-1.smooth.chr10.cher133	chr10	120840416	120841018	+	EIF3A	NM_003750	1.32923
CHD8-1.smooth.chr10.cher134	chr10	120967830	120968400	+	GRK5	NM_005308	1.12704
CHD8-1.smooth.chr10.cher135	chr10	121354670	121355225	+	TIAL1	NM_003252	1.51345
CHD8-1.smooth.chr10.cher136	chr10	121630784	121631338	+	C10orf119	NM_024834	1.30357
CHD8-1.smooth.chr10.cher137	chr10	123686118	123686790	+	ATE1	NM_001001976	1.3438
CHD8-1.smooth.chr10.cher138	chr10	126846636	126847444	+	CTBP2	NM_001329	1.38343
CHD8-1.smooth.chr10.cher139	chr10	127408553	127408960	+	C10orf137	NM_015608	1.53419
CHD8-1.smooth.chr10.cher140	chr10	127512322	127512858	+	BCCIP	NM_078468	1.33502
CHD8-1.smooth.chr10.cher141	chr10	134143580	134143994	+	LRRC27	NM_001143759	1.09768
CHD8-1.smooth.chr10.cher142	chr10	135075723	135075914	+	ADAM8	NM_001109	0.951551
CHD8-1.smooth.chr11.cher1	chr11	237826	238080	+	PSMD13	NM_002817	1.2473
CHD8-1.smooth.chr11.cher2	chr11	2908901	2909582	+	SLC22A18AS	NM_007105	1.38097
CHD8-1.smooth.chr11.cher3	chr11	3012214	3012905	+	NAP1L4	NM_005969	1.05478
CHD8-1.smooth.chr11.cher4	chr11	3817444	3818352	+	NUP98	NM_139131	1.28509
CHD8-1.smooth.chr11.cher5	chr11	4115366	4115728	+	RRM1	NM_001033	0.908125
CHD8-1.smooth.chr11.cher6	chr11	4116798	4117222	+	RRM1	NM_001033	1.31003
CHD8-1.smooth.chr11.cher7	chr11	8008662	8009720	+	EIF3F	NM_003754	1.48182
CHD8-1.smooth.chr11.cher8	chr11	8703112	8703444	+	RPL27A	NM_000990	0.880384
CHD8-1.smooth.chr11.cher9	chr11	9285872	9286327	+	DENND5A	NM_015213	1.18587
CHD8-1.smooth.chr11.cher10	chr11	9481152	9481914	+	ZNF143	NM_003442	1.74384
CHD8-1.smooth.chr11.cher11	chr11	9483382	9483756	+	ZNF143	NM_003442	1.34896
CHD8-1.smooth.chr11.cher12	chr11	9594400	9594543	+	WEE1	NM_003390	1.31502
CHD8-1.smooth.chr11.cher13	chr11	9596762	9597698	+	WEE1	NM_001143976	1.09826
CHD8-1.smooth.chr11.cher14	chr11	9634980	9635705	+	WEE1	NM_001143976	1.07061
CHD8-1.smooth.chr11.cher15	chr11	9684992	9685388	+	SWAP70	NM_015055	1.00417
CHD8-1.smooth.chr11.cher16	chr11	10328618	10328918	+	ADM	NM_001124	1.45286
CHD8-1.smooth.chr11.cher17	chr11	10828238	10829154	+	EIF4G2	NM_001418	1.40777
CHD8-1.smooth.chr11.cher18	chr11	10880509	10881134	+	ZBED5	NM_001143667	1.3219
CHD8-1.smooth.chr11.cher19	chr11	11864085	11865794	+	USP47	NM_017944	1.61282
CHD8-1.smooth.chr11.cher20	chr11	14521650	14522444	+	COPB1	NM_001144061	1.6795
CHD8-1.smooth.chr11.cher21	chr11	14540732	14541204	+	PSMA1	NM_001143937	1.93888
CHD8-1.smooth.chr11.cher22	chr11	14666612	14667360	+	PDE3B	NM_000922	1.46999
CHD8-1.smooth.chr11.cher23	chr11	14914020	14914620	+	CYP2R1	NM_024514	1.13047
CHD8-1.smooth.chr11.cher24	chr11	16627580	16628344	+	SOX6	NM_033326	1.04065
CHD8-1.smooth.chr11.cher25	chr11	16759680	16761156	+	C11orf58	NM_014267	1.74015
CHD8-1.smooth.chr11.cher26	chr11	17099579	17099965	+	RPS13	NM_001017	0.949159
CHD8-1.smooth.chr11.cher27	chr11	18342562	18343238	+	HPS5	NM_007216	1.28141
CHD8-1.smooth.chr11.cher28	chr11	18417239	18417499	+	LDHA	NM_001165416	1.74496
CHD8-1.smooth.chr11.cher29	chr11	18547424	18547855	+	TSG101	NM_006292	1.02034
CHD8-1.smooth.chr11.cher30	chr11	18548486	18549494	+	TSG101	NM_006292	1.36952
CHD8-1.smooth.chr11.cher31	chr11	18656293	18656616	+	SPTY2D1	NM_194285	1.08531
CHD8-1.smooth.chr11.cher32	chr11	20409596	20410272	+	PRMT3	NM_005788	1.12056
CHD8-1.smooth.chr11.cher33	chr11	27527270	27527672	+	LIN7C	NM_018362	1.07681
CHD8-1.smooth.chr11.cher34	chr11	28128668	28129617	+	KIF18A	NM_031217	1.1736
CHD8-1.smooth.chr11.cher35	chr11	28131158	28132031	+	METT5D1	NM_152636	1.98708
CHD8-1.smooth.chr11.cher36	chr11	30344798	30344875	+	C11orf46	NM_152316	0.89115
CHD8-1.smooth.chr11.cher37	chr11	31530652	31531456	+	IMMP1L	NM_144981	1.21754
CHD8-1.smooth.chr11.cher38	chr11	32114110	32114534	+	RCN1	NM_002901	0.987226
CHD8-1.smooth.chr11.cher39	chr11	32606239	32606576	+	EIF3M	NM_006360	1.02375
CHD8-1.smooth.chr11.cher40	chr11	33182194	33182934	+	CSTF3	NM_001033505	2.21489
CHD8-1.smooth.chr11.cher41	chr11	34126320	34126742	+	NAT10	NM_024662	1.25208
CHD8-1.smooth.chr11.cher42	chr11	34127846	34128148	+	NAT10	NM_024662	0.990009
CHD8-1.smooth.chr11.cher43	chr11	34380836	34381416	+	ABTB2	NM_145804	1.86978
CHD8-1.smooth.chr11.cher44	chr11	34936750	34936970	+	APIP	NM_015957	0.964355
CHD8-1.smooth.chr11.cher45	chr11	34938604	34939022	+	PDHX	NM_001135024	1.47953
CHD8-1.smooth.chr11.cher46	chr11	36532102	36532394	+	TRAF6	NM_145803	0.920553
CHD8-1.smooth.chr11.cher47	chr11	43381325	43381914	+	TTC17	NM_018259	1.03293
CHD8-1.smooth.chr11.cher48	chr11	43665604	43665964	+	HSD17B12	NM_016142	0.981645
CHD8-1.smooth.chr11.cher49	chr11	43703034	43703632	+	HSD17B12	NM_016142	1.35661
CHD8-1.smooth.chr11.cher50	chr11	46140358	46141038	+	PHF21A	NM_001101802	1.02784
CHD8-1.smooth.chr11.cher51	chr11	46614436	46616030	+	AMBRA1	NM_017749	1.56344
CHD8-1.smooth.chr11.cher52	chr11	47237016	47237800	+	DDB2	NM_000107	1.46235
CHD8-1.smooth.chr11.cher53	chr11	47269399	47270295	+	ACP2	NM_001131064	1.2011
CHD8-1.smooth.chr11.cher54	chr11	47270942	47271292	+	NR1H3	NM_001130102	1.10183
CHD8-1.smooth.chr11.cher55	chr11	47572813	47573200	+	CUGBP1	NM_006560	1.02034
CHD8-1.smooth.chr11.cher56	chr11	47599611	47600060	+	KBTBD4	NM_016506	1.24876
CHD8-1.smooth.chr11.cher57	chr11	47600929	47601072	+	NDUFS3	NM_004551	1.07384
CHD8-1.smooth.chr11.cher58	chr11	57224773	57225180	+	RTN4RL2	NM_178570	0.982316
CHD8-1.smooth.chr11.cher59	chr11	57335826	57336214	+	UBE2L6	NM_198183	1.37113
CHD8-1.smooth.chr11.cher60	chr11	57434110	57434446	+	ZDHHC5	NM_015457	1.13038
CHD8-1.smooth.chr11.cher61	chr11	57436290	57436878	+	ZDHHC5	NM_015457	1.07589
CHD8-1.smooth.chr11.cher62	chr11	57480458	57480918	+	TMX2	NM_001144012	1.2093
CHD8-1.smooth.chr11.cher63	chr11	57529335	57529726	+	CTNND1	NM_001331	0.942072
CHD8-1.smooth.chr11.cher64	chr11	58344806	58345762	+	LPXN	NM_001143995	1.85218
CHD8-1.smooth.chr11.cher65	chr11	59318926	59319176	+	OSBP	NM_002556	0.958586
CHD8-1.smooth.chr11.cher66	chr11	59328052	59328120	+	OSBP	NM_002556	2.00847
CHD8-1.smooth.chr11.cher67	chr11	59383553	59384024	+	OSBP	NM_002556	1.44074
CHD8-1.smooth.chr11.cher68	chr11	59578173	59578612	+	MRPL16	NM_017840	1.65667
CHD8-1.smooth.chr11.cher69	chr11	61129748	61130150	+	TMEM138	NM_016464	1.01529
CHD8-1.smooth.chr11.cher70	chr11	61559314	61559778	+	C11orf10	NM_014206	1.39263
CHD8-1.smooth.chr11.cher71	chr11	61582389	61582739	+	FADS1	NM_013402	0.929625
CHD8-1.smooth.chr11.cher72	chr11	62340492	62340807	+	EEF1G	NM_001404	1.08853
CHD8-1.smooth.chr11.cher73	chr11	62438690	62438906	+	C11orf48	NM_024099	1.91543
CHD8-1.smooth.chr11.cher74	chr11	62444788	62445474	+	UBXN1	NM_015853	1.05427
CHD8-1.smooth.chr11.cher75	chr11	62446620	62446962	+	UBXN1	NM_015853	1.09951
CHD8-1.smooth.chr11.cher76	chr11	62476994	62478047	+	BSCL2	NM_001130702	1.24598
CHD8-1.smooth.chr11.cher77	chr11	62492448	62493963	+	HNRNPUL2	NM_001079559	1.58368
CHD8-1.smooth.chr11.cher78	chr11	62495310	62496706	+	TTC9C	NM_173810	1.81999
CHD8-1.smooth.chr11.cher79	chr11	62522846	62523198	+	ZBTB3	NM_024784	0.953249
CHD8-1.smooth.chr11.cher80	chr11	62556436	62557362	+	TMEM179B	NM_199337	1.11672
CHD8-1.smooth.chr11.cher81	chr11	62620910	62623401	+	SNORD28	NR_002562	1.65794
CHD8-1.smooth.chr11.cher82	chr11	63437726	63438154	+	ATL3	NM_015459	1.23814
CHD8-1.smooth.chr11.cher83	chr11	63447906	63448392	+	RTN3	NM_006054	1.1732
CHD8-1.smooth.chr11.cher84	chr11	63607662	63608646	+	MARK2	NM_004954	1.46144
CHD8-1.smooth.chr11.cher85	chr11	63953979	63955070	+	STIP1	NM_006819	1.4608
CHD8-1.smooth.chr11.cher86	chr11	64852063	64852504	+	ZFPL1	NM_006782	1.22438
CHD8-1.smooth.chr11.cher87	chr11	64887264	64887580	+	FAU	NM_001997	1.12865
CHD8-1.smooth.chr11.cher88	chr11	64888315	64888856	+	FAU	NM_001997	1.45948
CHD8-1.smooth.chr11.cher89	chr11	64902416	64902975	+	SYVN1	NM_172230	1.45355
CHD8-1.smooth.chr11.cher90	chr11	65030100	65030600	+	POLA2	NM_002689	1.15805
CHD8-1.smooth.chr11.cher91	chr11	65096990	65097236	+	DPF2	NM_006268	1.0776
CHD8-1.smooth.chr11.cher92	chr11	65121405	65121704	+	TIGD3	NM_145719	0.973538
CHD8-1.smooth.chr11.cher93	chr11	65266264	65266984	+	MALAT1	NR_002819	2.00498
CHD8-1.smooth.chr11.cher94	chr11	65268175	65268404	+	MALAT1	NR_002819	1.48622
CHD8-1.smooth.chr11.cher95	chr11	65339573	65340415	+	FAM89B	NM_001098784	1.26423
CHD8-1.smooth.chr11.cher96	chr11	65625828	65627060	+	CFL1	NM_005507	2.01047
CHD8-1.smooth.chr11.cher97	chr11	65769000	65769296	+	EIF1AD	NM_032325	1.33105
CHD8-1.smooth.chr11.cher98	chr11	65838800	65839210	+	PACS1	NM_018026	0.91181
CHD8-1.smooth.chr11.cher99	chr11	66111840	66112148	+	BRMS1	NM_001024957	1.65607
CHD8-1.smooth.chr11.cher100	chr11	66206422	66206654	+	MRPL11	NM_016050	1.18083
CHD8-1.smooth.chr11.cher101	chr11	66405044	66405384	+	RBM4	NM_002896	1.10024
CHD8-1.smooth.chr11.cher102	chr11	66406776	66407669	+	RBM4	NM_002896	1.32581
CHD8-1.smooth.chr11.cher103	chr11	66445663	66446105	+	RBM4B	NM_031492	1.20354
CHD8-1.smooth.chr11.cher104	chr11	68607502	68607710	+	CPT1A	NM_001876	1.17099
CHD8-1.smooth.chr11.cher105	chr11	68671270	68672147	+	IGHMBP2	NM_002180	1.32134
CHD8-1.smooth.chr11.cher106	chr11	71638770	71639872	+	LOC100133315	NR_029192	1.55587
CHD8-1.smooth.chr11.cher107	chr11	71813214	71813697	+	C11orf59	NM_017907	0.877563
CHD8-1.smooth.chr11.cher108	chr11	72524302	72524748	+	ATG16L2	NM_033388	1.0718
CHD8-1.smooth.chr11.cher109	chr11	73588139	73588532	+	PAAF1	NM_025155	1.49027
CHD8-1.smooth.chr11.cher110	chr11	74660716	74661037	+	SPCS2	NM_014752	2.31499
CHD8-1.smooth.chr11.cher111	chr11	75111144	75111723	+	RPS3	NM_001005	1.9696
CHD8-1.smooth.chr11.cher112	chr11	75527090	75527352	+	UVRAG	NM_003369	1.27724
CHD8-1.smooth.chr11.cher113	chr11	75875627	75876302	+	UVRAG	NM_003369	1.04379
CHD8-1.smooth.chr11.cher114	chr11	76154726	76155674	+	C11orf30	NM_020193	1.70842
CHD8-1.smooth.chr11.cher115	chr11	77789166	77789616	+	NDUFC2	NM_004549	0.906867
CHD8-1.smooth.chr11.cher116	chr11	77790775	77791473	+	NDUFC2	NM_004549	1.00995
CHD8-1.smooth.chr11.cher117	chr11	77850428	77850946	+	ALG8	NM_024079	1.70774
CHD8-1.smooth.chr11.cher118	chr11	82612664	82613256	+	C11orf82	NM_145018	1.32302
CHD8-1.smooth.chr11.cher119	chr11	82782947	82783784	+	RAB30	NM_014488	2.16254
CHD8-1.smooth.chr11.cher120	chr11	82868444	82869222	+	PCF11	NM_015885	1.15447
CHD8-1.smooth.chr11.cher121	chr11	82870276	82870564	+	PCF11	NM_015885	0.952235
CHD8-1.smooth.chr11.cher122	chr11	82903780	82904042	+	ANKRD42	NM_182603	1.03265
CHD8-1.smooth.chr11.cher123	chr11	82905687	82906204	+	ANKRD42	NM_182603	1.22366
CHD8-1.smooth.chr11.cher124	chr11	82997419	82997978	+	CCDC90B	NM_021825	1.29347
CHD8-1.smooth.chr11.cher125	chr11	85374537	85374850	+	CREBZF	NM_001039618	1.57734
CHD8-1.smooth.chr11.cher126	chr11	85565398	85565723	+	CCDC83	NM_173556	1.46627
CHD8-1.smooth.chr11.cher127	chr11	85955306	85955734	+	EED	NM_152991	1.17812
CHD8-1.smooth.chr11.cher128	chr11	85956817	85957580	+	EED	NM_152991	0.950144
CHD8-1.smooth.chr11.cher129	chr11	92930266	92930598	+	SLC36A4	NM_152313	1.40879
CHD8-1.smooth.chr11.cher130	chr11	93473874	93475412	+	TAF1D	NM_024116	1.29235
CHD8-1.smooth.chr11.cher131	chr11	94706714	94707418	+	KDM4D	NM_018039	1.1021
CHD8-1.smooth.chr11.cher132	chr11	95657464	95657794	+	MTMR2	NM_201278	1.58946
CHD8-1.smooth.chr11.cher133	chr11	96123527	96124092	+	JRKL	NM_003772	1.29415
CHD8-1.smooth.chr11.cher134	chr11	101980402	101980778	+	YAP1	NM_001130145	1.39256
CHD8-1.smooth.chr11.cher135	chr11	101982487	101983456	+	YAP1	NM_001130145	1.48687
CHD8-1.smooth.chr11.cher136	chr11	102321970	102322900	+	TMEM123	NM_052932	1.14548
CHD8-1.smooth.chr11.cher137	chr11	105948950	105949412	+	AASDHPPT	NM_015423	1.87548
CHD8-1.smooth.chr11.cher138	chr11	107435316	107435854	+	ALKBH8	NM_138775	0.886873
CHD8-1.smooth.chr11.cher139	chr11	107800157	107800743	+	RAB39	NM_017516	1.0581
CHD8-1.smooth.chr11.cher140	chr11	107880655	107881156	+	CUL5	NM_003478	1.40068
CHD8-1.smooth.chr11.cher141	chr11	107992002	107992346	+	ACAT1	NM_000019	0.906931
CHD8-1.smooth.chr11.cher142	chr11	108092332	108093154	+	NPAT	NM_002519	1.04911
CHD8-1.smooth.chr11.cher143	chr11	108094230	108094592	+	ATM	NM_000051	1.02054
CHD8-1.smooth.chr11.cher144	chr11	108368132	108368382	+	KDELC2	NM_153705	1.50375
CHD8-1.smooth.chr11.cher145	chr11	111474085	111474420	+	SIK2	NM_015191	1.30941
CHD8-1.smooth.chr11.cher146	chr11	113642794	113643338	+	ZW10	NM_004724	1.11157
CHD8-1.smooth.chr11.cher147	chr11	113644684	113645122	+	ZW10	NM_004724	2.12941
CHD8-1.smooth.chr11.cher148	chr11	114271674	114272062	+	RBM7	NM_016090	1.03148
CHD8-1.smooth.chr11.cher149	chr11	117014200	117014695	+	PAFAH1B2	NM_002572	0.930499
CHD8-1.smooth.chr11.cher150	chr11	117015720	117016660	+	PAFAH1B2	NM_002572	1.13911
CHD8-1.smooth.chr11.cher151	chr11	117104033	117104396	+	RNF214	NM_001077239	1.07663
CHD8-1.smooth.chr11.cher152	chr11	117198348	117198469	+	CEP164	NM_014956	1.09388
CHD8-1.smooth.chr11.cher153	chr11	118230061	118230387	+	UBE4A	NM_004788	0.973888
CHD8-1.smooth.chr11.cher154	chr11	118869678	118870044	+	CCDC84	NM_198489	0.969117
CHD8-1.smooth.chr11.cher155	chr11	118886304	118886684	+	RPS25	NM_001028	1.25145
CHD8-1.smooth.chr11.cher156	chr11	118888036	118888693	+	RPS25	NM_001028	1.38714
CHD8-1.smooth.chr11.cher157	chr11	118955994	118956464	+	HMBS	NM_000190	1.7387
CHD8-1.smooth.chr11.cher158	chr11	118964540	118964850	+	H2AFX	NM_002105	1.202
CHD8-1.smooth.chr11.cher159	chr11	118970998	118973464	+	DPAGT1	NM_001382	2.14027
CHD8-1.smooth.chr11.cher160	chr11	119252766	119252985	+	USP2	NM_004205	0.932854
CHD8-1.smooth.chr11.cher161	chr11	120205764	120206374	+	ARHGEF12	NM_015313	1.95062
CHD8-1.smooth.chr11.cher162	chr11	120208071	120209048	+	ARHGEF12	NM_015313	1.02887
CHD8-1.smooth.chr11.cher163	chr11	122933595	122935170	+	HSPA8	NM_153201	1.73075
CHD8-1.smooth.chr11.cher164	chr11	125463009	125463638	+	STT3A	NM_152713	1.32434
CHD8-1.smooth.chr11.cher165	chr11	126173510	126174743	+	DCPS	NM_014026	1.49005
CHD8-1.smooth.chr11.cher166	chr11	129941034	129941790	+	APLP2	NM_001642	1.17679
CHD8-1.smooth.chr11.cher167	chr11	130303400	130303688	+	ADAMTS8	NM_007037	0.906913
CHD8-1.smooth.chr11.cher168	chr11	134092546	134093150	+	NCAPD3	NM_015261	0.95476
CHD8-1.smooth.chr12.cher1	chr12	496982	498325	+	KDM5A	NM_001042603	1.97238
CHD8-1.smooth.chr12.cher2	chr12	718239	718468	+	NINJ2	NM_016533	2.19479
CHD8-1.smooth.chr12.cher3	chr12	861118	861434	+	WNK1	NM_018979	1.21635
CHD8-1.smooth.chr12.cher4	chr12	864184	864746	+	WNK1	NM_018979	1.04082
CHD8-1.smooth.chr12.cher5	chr12	4648080	4648780	+	RAD51AP1	NM_006479	1.54705
CHD8-1.smooth.chr12.cher6	chr12	4758232	4759104	+	NDUFA9	NM_005002	1.29989
CHD8-1.smooth.chr12.cher7	chr12	6645850	6646256	+	GAPDH	NM_002046	1.61581
CHD8-1.smooth.chr12.cher8	chr12	6676768	6677174	+	NOP2	NM_006170	1.29841
CHD8-1.smooth.chr12.cher9	chr12	6772609	6773374	+	ING4	NM_001127583	1.12524
CHD8-1.smooth.chr12.cher10	chr12	6833648	6834094	+	COPS7A	NM_001164093	1.31299
CHD8-1.smooth.chr12.cher11	chr12	6863078	6863580	+	MLF2	NR_026581	1.33985
CHD8-1.smooth.chr12.cher12	chr12	6980836	6981216	+	SPSB2	NM_001146317	0.967968
CHD8-1.smooth.chr12.cher13	chr12	7033446	7033876	+	ATN1	NM_001007026	1.20505
CHD8-1.smooth.chr12.cher14	chr12	7052738	7053966	+	C12orf57	NM_138425	1.02617
CHD8-1.smooth.chr12.cher15	chr12	7080822	7081198	+	EMG1	NM_006331	1.89921
CHD8-1.smooth.chr12.cher16	chr12	8088788	8089492	+	SLC2A3	NM_006931	1.24044
CHD8-1.smooth.chr12.cher17	chr12	8179725	8180828	+	FOXJ2	NM_018416	1.03876
CHD8-1.smooth.chr12.cher18	chr12	8234186	8235976	+	NECAP1	NM_015509	1.34005
CHD8-1.smooth.chr12.cher19	chr12	12418438	12419150	+	LRP6	NM_002336	1.02351
CHD8-1.smooth.chr12.cher20	chr12	12713948	12714438	+	DUSP16	NM_030640	0.992894
CHD8-1.smooth.chr12.cher21	chr12	12765370	12765770	+	CREBL2	NM_001310	1.39965
CHD8-1.smooth.chr12.cher22	chr12	12867188	12869716	+	CDKN1B	NM_004064	1.535
CHD8-1.smooth.chr12.cher23	chr12	12870789	12872655	+	CDKN1B	NM_004064	1.67507
CHD8-1.smooth.chr12.cher24	chr12	12876574	12876734	+	CDKN1B	NM_004064	1.36101
CHD8-1.smooth.chr12.cher25	chr12	12879200	12879340	+	APOLD1	NM_001130415	1.55028
CHD8-1.smooth.chr12.cher26	chr12	13152658	13152807	+	HEBP1	NM_015987	0.926068
CHD8-1.smooth.chr12.cher27	chr12	14519092	14519670	+	ATF7IP	NM_018179	1.29493
CHD8-1.smooth.chr12.cher28	chr12	14955697	14957088	+	WBP11	NM_016312	1.92116
CHD8-1.smooth.chr12.cher29	chr12	21654108	21654692	+	RECQL	NM_002907	1.38236
CHD8-1.smooth.chr12.cher30	chr12	24101668	24103876	+	SOX5	NM_152989	1.88537
CHD8-1.smooth.chr12.cher31	chr12	24713668	24714503	+	SOX5	NM_152989	1.17918
CHD8-1.smooth.chr12.cher32	chr12	24717127	24717508	+	SOX5	NM_152989	1.17017
CHD8-1.smooth.chr12.cher33	chr12	25100412	25101340	+	BCAT1	NM_005504	1.25292
CHD8-1.smooth.chr12.cher34	chr12	26277508	26277955	+	BHLHE41	NM_030762	1.12111
CHD8-1.smooth.chr12.cher35	chr12	27677423	27678400	+	PPFIBP1	NM_177444	1.50257
CHD8-1.smooth.chr12.cher36	chr12	27863464	27864416	+	MRPS35	NM_021821	2.17159
CHD8-1.smooth.chr12.cher37	chr12	30906848	30907112	+	CAPRIN2	NM_032156	0.945344
CHD8-1.smooth.chr12.cher38	chr12	30908345	30908842	+	CAPRIN2	NM_032156	1.35315
CHD8-1.smooth.chr12.cher39	chr12	31812090	31812608	+	C12orf72	NM_173802	2.06775
CHD8-1.smooth.chr12.cher40	chr12	32907568	32908108	+	YARS2	NM_001040436	1.0367
CHD8-1.smooth.chr12.cher41	chr12	34175154	34175483	+	ALG10	NM_032834	1.38272
CHD8-1.smooth.chr12.cher42	chr12	38710333	38710703	+	ALG10B	NM_001013620	1.67706
CHD8-1.smooth.chr12.cher43	chr12	40500258	40500748	+	SLC2A13	NM_052885	0.908836
CHD8-1.smooth.chr12.cher44	chr12	42720342	42721088	+	PPHLN1	NM_201438	1.68126
CHD8-1.smooth.chr12.cher45	chr12	42981702	42982674	+	PRICKLE1	NM_153026	1.30265
CHD8-1.smooth.chr12.cher46	chr12	44199252	44199902	+	TWF1	NM_002822	1.68485
CHD8-1.smooth.chr12.cher47	chr12	44230280	44231076	+	TMEM117	NM_032256	0.980625
CHD8-1.smooth.chr12.cher48	chr12	45267936	45268386	+	NELL2	NM_001145109	0.974647
CHD8-1.smooth.chr12.cher49	chr12	46119364	46122450	+	LOC400027	NR_028408	2.12982
CHD8-1.smooth.chr12.cher50	chr12	46764296	46764678	+	SLC38A2	NM_018976	1.20864
CHD8-1.smooth.chr12.cher51	chr12	46766899	46768070	+	SLC38A2	NM_018976	1.44896
CHD8-1.smooth.chr12.cher52	chr12	46776662	46776736	+	SLC38A2	NM_018976	0.982111
CHD8-1.smooth.chr12.cher53	chr12	48100054	48100492	+	RPAP3	NM_001146076	1.27125
CHD8-1.smooth.chr12.cher54	chr12	49109882	49110412	+	CCNT1	NM_001240	1.35639
CHD8-1.smooth.chr12.cher55	chr12	49246892	49247182	+	DDX23	NM_004818	1.43481
CHD8-1.smooth.chr12.cher56	chr12	49413024	49413431	+	MLL2	NM_003482	0.96131
CHD8-1.smooth.chr12.cher57	chr12	49525684	49526604	+	TUBA1B	NM_006082	1.537
CHD8-1.smooth.chr12.cher58	chr12	49761599	49762744	+	SPATS2	NM_023071	1.3679
CHD8-1.smooth.chr12.cher59	chr12	49763410	49763730	+	SPATS2	NM_023071	1.04544
CHD8-1.smooth.chr12.cher60	chr12	50101356	50101845	+	FMNL3	NM_198900	1.56449
CHD8-1.smooth.chr12.cher61	chr12	50419686	50420116	+	RACGAP1	NM_013277	0.999697
CHD8-1.smooth.chr12.cher62	chr12	50559296	50559744	+	LASS5	NM_147190	1.15553
CHD8-1.smooth.chr12.cher63	chr12	51158874	51159264	+	ATF1	NM_005171	1.44281
CHD8-1.smooth.chr12.cher64	chr12	51418608	51419713	+	SLC11A2	NM_000617	1.44681
CHD8-1.smooth.chr12.cher65	chr12	51565566	51566287	+	TFCP2	NM_005653	1.07609
CHD8-1.smooth.chr12.cher66	chr12	51633890	51634390	+	DAZAP2	NM_001136267	1.04752
CHD8-1.smooth.chr12.cher67	chr12	52346638	52346984	+	ACVR1B	NM_020328	1.15051
CHD8-1.smooth.chr12.cher68	chr12	53400610	53402464	+	EIF4B	NM_001417	1.56366
CHD8-1.smooth.chr12.cher69	chr12	53693256	53694654	+	C12orf10	NM_021640	0.920441
CHD8-1.smooth.chr12.cher70	chr12	53772715	53773939	+	SP1	NM_138473	2.73405
CHD8-1.smooth.chr12.cher71	chr12	53775208	53775698	+	SP1	NM_003109	0.941818
CHD8-1.smooth.chr12.cher72	chr12	53815300	53815642	+	AMHR2	NM_001164690	0.925299
CHD8-1.smooth.chr12.cher73	chr12	53835065	53835256	+	PRR13	NM_018457	0.973938
CHD8-1.smooth.chr12.cher74	chr12	53846758	53847322	+	PCBP2	NM_001128914	1.42989
CHD8-1.smooth.chr12.cher75	chr12	54019354	54019668	+	ATF7	NM_006856	1.10678
CHD8-1.smooth.chr12.cher76	chr12	54068710	54069452	+	ATP5G2	NM_005176	1.23115
CHD8-1.smooth.chr12.cher77	chr12	54380260	54381940	+	HOXC10	NM_017409	1.66337
CHD8-1.smooth.chr12.cher78	chr12	54382232	54384607	+	HOXC10	NM_017409	1.53987
CHD8-1.smooth.chr12.cher79	chr12	54387056	54388076	+	MIR196A2	NR_029617	1.32025
CHD8-1.smooth.chr12.cher80	chr12	54395602	54396810	+	HOXC9	NM_006897	1.34442
CHD8-1.smooth.chr12.cher81	chr12	54397676	54398718	+	HOXC9	NM_006897	1.50623
CHD8-1.smooth.chr12.cher82	chr12	54401522	54401908	+	HOXC8	NM_022658	1.19386
CHD8-1.smooth.chr12.cher83	chr12	54404689	54407576	+	HOXC8	NM_022658	1.34415
CHD8-1.smooth.chr12.cher84	chr12	54409288	54410576	+	HOXC6	NM_153693	1.4698
CHD8-1.smooth.chr12.cher85	chr12	54412397	54412772	+	HOXC6	NM_153693	1.77404
CHD8-1.smooth.chr12.cher86	chr12	54416784	54417074	+	HOXC6	NM_153693	1.07135
CHD8-1.smooth.chr12.cher87	chr12	54418526	54419064	+	HOXC6	NM_153693	1.07548
CHD8-1.smooth.chr12.cher88	chr12	54672314	54673440	+	CBX5	NM_012117	1.37008
CHD8-1.smooth.chr12.cher89	chr12	54674246	54674369	+	HNRNPA1	NM_002136	2.09207
CHD8-1.smooth.chr12.cher90	chr12	54675011	54677240	+	HNRPA1L-2	NR_002944	1.74388
CHD8-1.smooth.chr12.cher91	chr12	54718756	54719530	+	COPZ1	NM_016057	2.92684
CHD8-1.smooth.chr12.cher92	chr12	54755726	54756146	+	GPR84	NM_020370	0.938096
CHD8-1.smooth.chr12.cher93	chr12	54866908	54867395	+	GTSF1	NM_144594	1.01832
CHD8-1.smooth.chr12.cher94	chr12	56210718	56211070	+	SARNP	NM_033082	1.29688
CHD8-1.smooth.chr12.cher95	chr12	56319326	56320554	+	WIBG	NM_001143853	1.72931
CHD8-1.smooth.chr12.cher96	chr12	56323288	56323988	+	DGKA	NM_001345	0.967695
CHD8-1.smooth.chr12.cher97	chr12	56368448	56369114	+	RAB5B	NM_002868	0.942025
CHD8-1.smooth.chr12.cher98	chr12	56510264	56511184	+	RPL41	NM_021104	2.29269
CHD8-1.smooth.chr12.cher99	chr12	56586276	56586818	+	SMARCC2	NM_003075	0.986493
CHD8-1.smooth.chr12.cher100	chr12	56693036	56693462	+	CS	NM_004077	1.00293
CHD8-1.smooth.chr12.cher101	chr12	56727541	56728404	+	PAN2	NM_001166279	1.27688
CHD8-1.smooth.chr12.cher102	chr12	56842678	56843072	+	TIMELESS	NM_003920	1.57889
CHD8-1.smooth.chr12.cher103	chr12	56857988	56858232	+	SPRYD4	NM_207344	1.05199
CHD8-1.smooth.chr12.cher104	chr12	56862380	56862610	+	SPRYD4	NM_207344	1.3202
CHD8-1.smooth.chr12.cher105	chr12	57039930	57040506	+	ATP5B	NM_001686	1.61066
CHD8-1.smooth.chr12.cher106	chr12	57080544	57080994	+	PTGES3	NM_006601	1.43502
CHD8-1.smooth.chr12.cher107	chr12	57145508	57145922	+	PRIM1	NM_000946	1.2293
CHD8-1.smooth.chr12.cher108	chr12	57472830	57473154	+	TMEM194A	NM_015257	0.895957
CHD8-1.smooth.chr12.cher109	chr12	57823642	57824034	+	INHBC	NM_005538	1.23251
CHD8-1.smooth.chr12.cher110	chr12	57824839	57825668	+	INHBC	NM_005538	1.00125
CHD8-1.smooth.chr12.cher111	chr12	57852780	57853524	+	GLI1	NM_001160045	1.23901
CHD8-1.smooth.chr12.cher112	chr12	57856150	57856928	+	GLI1	NM_005269	1.46098
CHD8-1.smooth.chr12.cher113	chr12	57881713	57882512	+	MARS	NM_004990	1.17661
CHD8-1.smooth.chr12.cher114	chr12	58147230	58148648	+	MARCH9	NM_138396	1.09715
CHD8-1.smooth.chr12.cher115	chr12	58176014	58177021	+	TSFM	NM_005726	1.27704
CHD8-1.smooth.chr12.cher116	chr12	64238605	64239290	+	SRGAP1	NM_020762	0.920603
CHD8-1.smooth.chr12.cher117	chr12	64844888	64845480	+	TBK1	NM_013254	1.02098
CHD8-1.smooth.chr12.cher118	chr12	64846405	64847316	+	TBK1	NM_013254	1.30348
CHD8-1.smooth.chr12.cher119	chr12	65002526	65003686	+	RASSF3	NM_178169	1.48945
CHD8-1.smooth.chr12.cher120	chr12	65153465	65153962	+	GNS	NM_002076	0.961029
CHD8-1.smooth.chr12.cher121	chr12	66563060	66563394	+	TMBIM4	NM_016056	0.957973
CHD8-1.smooth.chr12.cher122	chr12	67662086	67662940	+	CAND1	NM_018448	1.43558
CHD8-1.smooth.chr12.cher123	chr12	69140013	69140786	+	SLC35E3	NM_018656	1.52532
CHD8-1.smooth.chr12.cher124	chr12	69202910	69203312	+	MDM2	NM_001145340	1.08829
CHD8-1.smooth.chr12.cher125	chr12	69634013	69634674	+	CPSF6	NM_007007	1.51963
CHD8-1.smooth.chr12.cher126	chr12	69751520	69751945	+	YEATS4	NM_006530	1.0043
CHD8-1.smooth.chr12.cher127	chr12	69865064	69865754	+	FRS2	NM_006654	1.01343
CHD8-1.smooth.chr12.cher128	chr12	69978686	69979294	+	CCT2	NM_006431	0.984915
CHD8-1.smooth.chr12.cher129	chr12	70637986	70638500	+	CNOT2	NM_014515	1.5365
CHD8-1.smooth.chr12.cher130	chr12	72057680	72058574	+	THAP2	NM_031435	1.38561
CHD8-1.smooth.chr12.cher131	chr12	72080314	72080710	+	TMEM19	NM_018279	1.71131
CHD8-1.smooth.chr12.cher132	chr12	75904620	75905042	+	KRR1	NM_007043	0.92059
CHD8-1.smooth.chr12.cher133	chr12	76742378	76742806	+	BBS10	NM_024685	1.00427
CHD8-1.smooth.chr12.cher134	chr12	77158678	77159406	+	ZDHHC17	NM_015336	1.60724
CHD8-1.smooth.chr12.cher135	chr12	80082846	80083400	+	PAWR	NM_002583	1.25077
CHD8-1.smooth.chr12.cher136	chr12	89746555	89747056	+	DUSP6	NM_022652	1.57368
CHD8-1.smooth.chr12.cher137	chr12	93862564	93862930	+	MRPL42	NM_172177	1.01757
CHD8-1.smooth.chr12.cher138	chr12	94070142	94070646	+	CRADD	NM_003805	1.04648
CHD8-1.smooth.chr12.cher139	chr12	94071992	94072877	+	CRADD	NM_003805	1.28312
CHD8-1.smooth.chr12.cher140	chr12	95396656	95396882	+	NDUFA12	NM_018838	1.1516
CHD8-1.smooth.chr12.cher141	chr12	95466312	95466627	+	NR2C1	NM_001032287	1.52138
CHD8-1.smooth.chr12.cher142	chr12	95609226	95609614	+	FGD6	NM_018351	1.07138
CHD8-1.smooth.chr12.cher143	chr12	95609962	95610616	+	FGD6	NM_018351	1.19277
CHD8-1.smooth.chr12.cher144	chr12	95611904	95612918	+	VEZT	NM_017599	1.67917
CHD8-1.smooth.chr12.cher145	chr12	95867192	95868691	+	METAP2	NM_006838	1.14118
CHD8-1.smooth.chr12.cher146	chr12	96252639	96252912	+	SNRPF	NM_003095	0.975929
CHD8-1.smooth.chr12.cher147	chr12	96429654	96430016	+	LTA4H	NM_000895	0.944025
CHD8-1.smooth.chr12.cher148	chr12	96794624	96795450	+	PCTK2	NM_002595	1.26709
CHD8-1.smooth.chr12.cher149	chr12	97301284	97301944	+	NEDD1	NM_001135175	1.2809
CHD8-1.smooth.chr12.cher150	chr12	98908700	98908923	+	LOC100128191	NR_027157	1.29141
CHD8-1.smooth.chr12.cher151	chr12	98988087	98988952	+	SLC25A3	NM_005888	1.2372
CHD8-1.smooth.chr12.cher152	chr12	99037130	99037484	+	IKBIP	NM_153687	1.23364
CHD8-1.smooth.chr12.cher153	chr12	100594162	100595220	+	ACTR6	NM_022496	1.5363
CHD8-1.smooth.chr12.cher154	chr12	104360350	104361070	+	TDG	NM_003211	1.28873
CHD8-1.smooth.chr12.cher155	chr12	104459078	104459344	+	HCFC2	NM_013320	1.19024
CHD8-1.smooth.chr12.cher156	chr12	104530620	104531050	+	NFYB	NM_006166	1.05007
CHD8-1.smooth.chr12.cher157	chr12	104680542	104681310	+	TXNRD1	NM_003330	1.05248
CHD8-1.smooth.chr12.cher158	chr12	104696846	104697098	+	TXNRD1	NM_003330	0.942758
CHD8-1.smooth.chr12.cher159	chr12	107485992	107486654	+	CRY1	NM_004075	1.7494
CHD8-1.smooth.chr12.cher160	chr12	108955054	108955604	+	SART3	NM_014706	1.68554
CHD8-1.smooth.chr12.cher161	chr12	108956798	108957656	+	ISCU	NM_213595	1.0813
CHD8-1.smooth.chr12.cher162	chr12	109490860	109491566	+	USP30	NM_032663	1.60205
CHD8-1.smooth.chr12.cher163	chr12	110435922	110436404	+	ANKRD13A	NM_033121	1.11432
CHD8-1.smooth.chr12.cher164	chr12	110841676	110841960	+	ANAPC7	NM_001137664	1.43405
CHD8-1.smooth.chr12.cher165	chr12	111019380	111019776	+	PPTC7	NM_139283	1.03274
CHD8-1.smooth.chr12.cher166	chr12	112545338	112545872	+	C12orf30	NM_024953	1.50975
CHD8-1.smooth.chr12.cher167	chr12	114403407	114403824	+	RBM19	NM_016196	1.20422
CHD8-1.smooth.chr12.cher168	chr12	116712628	116713836	+	MED13L	NM_015335	1.07604
CHD8-1.smooth.chr12.cher169	chr12	117626676	117627106	+	FBXO21	NM_033624	1.09846
CHD8-1.smooth.chr12.cher170	chr12	118574672	118575119	+	PEBP1	NM_002567	1.37556
CHD8-1.smooth.chr12.cher171	chr12	118813376	118813854	+	SUDS3	NM_022491	1.39243
CHD8-1.smooth.chr12.cher172	chr12	120636560	120637954	+	RPLP0	NM_001002	1.46297
CHD8-1.smooth.chr12.cher173	chr12	120740100	120740434	+	SIRT4	NM_012240	1.21883
CHD8-1.smooth.chr12.cher174	chr12	120763404	120763963	+	PLA2G1B	NM_000928	1.02822
CHD8-1.smooth.chr12.cher175	chr12	120876306	120876640	+	COX6A1	NM_004373	0.977338
CHD8-1.smooth.chr12.cher176	chr12	120906247	120906590	+	SFRS9	NM_003769	1.02789
CHD8-1.smooth.chr12.cher177	chr12	120967142	120967896	+	COQ5	NM_032314	1.26274
CHD8-1.smooth.chr12.cher178	chr12	121018392	121018654	+	POP5	NM_015918	1.07766
CHD8-1.smooth.chr12.cher179	chr12	121019524	121019748	+	POP5	NM_198202	1.52201
CHD8-1.smooth.chr12.cher180	chr12	121125792	121126486	+	MLEC	NM_014730	1.11159
CHD8-1.smooth.chr12.cher181	chr12	121790790	121791136	+	ANAPC5	NM_001137559	0.95118
CHD8-1.smooth.chr12.cher182	chr12	121838736	121839068	+	RNF34	NM_025126	1.01474
CHD8-1.smooth.chr12.cher183	chr12	122018429	122019194	+	KDM2B	NM_032590	1.47359
CHD8-1.smooth.chr12.cher184	chr12	122065009	122065410	+	ORAI1	NM_032790	0.995953
CHD8-1.smooth.chr12.cher185	chr12	122235323	122236798	+	LOC338799	NR_002809	1.33421
CHD8-1.smooth.chr12.cher186	chr12	122239450	122240276	+	LOC338799	NR_002809	1.86715
CHD8-1.smooth.chr12.cher187	chr12	122751702	122751984	+	VPS33A	NM_022916	1.23465
CHD8-1.smooth.chr12.cher188	chr12	122983178	122983758	+	ZCCHC8	NM_017612	1.29198
CHD8-1.smooth.chr12.cher189	chr12	122984470	122984902	+	ZCCHC8	NM_017612	1.34442
CHD8-1.smooth.chr12.cher190	chr12	123010698	123011870	+	RSRC2	NM_198261	1.76273
CHD8-1.smooth.chr12.cher191	chr12	123716824	123717139	+	C12orf65	NM_152269	0.977869
CHD8-1.smooth.chr12.cher192	chr12	124069882	124070244	+	TMED2	NM_006815	1.44087
CHD8-1.smooth.chr12.cher193	chr12	124117680	124118228	+	EIF2B1	NM_001414	1.09281
CHD8-1.smooth.chr12.cher194	chr12	125398354	125398605	+	UBC	NM_021009	1.13904
CHD8-1.smooth.chr12.cher195	chr12	125400033	125402774	+	UBC	NM_021009	1.58962
CHD8-1.smooth.chr12.cher196	chr12	131357161	131358324	+	RAN	NM_006325	2.14564
CHD8-1.smooth.chr12.cher197	chr12	133464559	133464881	+	CHFR	NM_001161344	1.01576
CHD8-1.smooth.chr13.cher1	chr13	20208532	20209210	+	MPHOSPH8	NM_017520	0.966107
CHD8-1.smooth.chr13.cher2	chr13	20355606	20356294	+	PSPC1	NM_001042414	1.03727
CHD8-1.smooth.chr13.cher3	chr13	20734390	20734799	+	GJA3	NM_021954	1.36843
CHD8-1.smooth.chr13.cher4	chr13	21099076	21099576	+	CRYL1	NM_015974	1.17254
CHD8-1.smooth.chr13.cher5	chr13	21346846	21347172	+	N6AMT2	NM_174928	1.08441
CHD8-1.smooth.chr13.cher6	chr13	21715212	21715776	+	SAP18	NM_005870	1.17529
CHD8-1.smooth.chr13.cher7	chr13	21749854	21750358	+	SKA3	NM_001166017	1.107
CHD8-1.smooth.chr13.cher8	chr13	22178350	22179008	+	EFHA1	NM_152726	1.05619
CHD8-1.smooth.chr13.cher9	chr13	22245052	22245902	+	FGF9	NM_002010	1.20108
CHD8-1.smooth.chr13.cher10	chr13	24735910	24736126	+	SPATA13	NM_001166271	1.03935
CHD8-1.smooth.chr13.cher11	chr13	25085350	25086358	+	PARP4	NM_006437	1.52393
CHD8-1.smooth.chr13.cher12	chr13	26795296	26795784	+	RNF6	NM_183044	1.10609
CHD8-1.smooth.chr13.cher13	chr13	26797288	26797652	+	RNF6	NM_005977	1.04077
CHD8-1.smooth.chr13.cher14	chr13	26827368	26827860	+	CDK8	NM_001260	1.28853
CHD8-1.smooth.chr13.cher15	chr13	27826326	27827108	+	RPL21P28	NR_026911	1.15028
CHD8-1.smooth.chr13.cher16	chr13	28196480	28196756	+	POLR1D	NM_015972	1.27153
CHD8-1.smooth.chr13.cher17	chr13	30422924	30423616	+	UBL3	NM_007106	1.08534
CHD8-1.smooth.chr13.cher18	chr13	31192732	31193424	+	USPL1	NM_005800	1.04073
CHD8-1.smooth.chr13.cher19	chr13	33112486	33113340	+	N4BP2L2	NM_014887	1.39115
CHD8-1.smooth.chr13.cher20	chr13	37492536	37493234	+	SMAD9	NM_005905	1.08202
CHD8-1.smooth.chr13.cher21	chr13	37572488	37573160	+	ALG5	NM_013338	1.34349
CHD8-1.smooth.chr13.cher22	chr13	37574652	37575073	+	EXOSC8	NM_181503	1.00652
CHD8-1.smooth.chr13.cher23	chr13	39610698	39611406	+	C13orf23	NM_025138	1.08999
CHD8-1.smooth.chr13.cher24	chr13	41238096	41238581	+	FOXO1	NM_002015	0.898167
CHD8-1.smooth.chr13.cher25	chr13	41633326	41634554	+	WBP4	NM_007187	1.18406
CHD8-1.smooth.chr13.cher26	chr13	41636308	41636868	+	WBP4	NM_007187	0.931976
CHD8-1.smooth.chr13.cher27	chr13	41886308	41886980	+	NARG1L	NM_018527	1.07878
CHD8-1.smooth.chr13.cher28	chr13	42534210	42534672	+	KIAA0564	NM_001009814	1.81111
CHD8-1.smooth.chr13.cher29	chr13	42535716	42536096	+	KIAA0564	NM_001009814	1.21738
CHD8-1.smooth.chr13.cher30	chr13	42847156	42847530	+	AKAP11	NM_016248	0.916694
CHD8-1.smooth.chr13.cher31	chr13	45009198	45010610	+	TSC22D1	NM_006022	1.33424
CHD8-1.smooth.chr13.cher32	chr13	45011930	45012536	+	TSC22D1	NM_183422	1.28949
CHD8-1.smooth.chr13.cher33	chr13	49551348	49551716	+	FNDC3A	NM_001079673	1.42368
CHD8-1.smooth.chr13.cher34	chr13	50571714	50572686	+	TRIM13	NM_001007278	1.66705
CHD8-1.smooth.chr13.cher35	chr13	50654312	50655046	+	DLEU2	NR_002612	1.12854
CHD8-1.smooth.chr13.cher36	chr13	52378591	52378837	+	DHRS12	NM_024705	1.12985
CHD8-1.smooth.chr13.cher37	chr13	53226960	53227714	+	SUGT1	NM_006704	0.902844
CHD8-1.smooth.chr13.cher38	chr13	60972130	60972676	+	TDRD3	NM_001146070	1.03852
CHD8-1.smooth.chr13.cher39	chr13	76124148	76124584	+	UCHL3	NM_006002	1.12524
CHD8-1.smooth.chr13.cher40	chr13	95247902	95248385	+	TGDS	NM_014305	1.21151
CHD8-1.smooth.chr13.cher41	chr13	100152734	100153400	+	TM9SF2	NM_004800	1.43221
CHD8-1.smooth.chr13.cher42	chr13	100741936	100742274	+	PCCA	NM_000282	1.20493
CHD8-1.smooth.chr13.cher43	chr13	108868912	108869411	+	LIG4	NM_001098268	0.886049
CHD8-1.smooth.chr13.cher44	chr13	111360150	111360426	+	CARS2	NM_024537	1.00246
CHD8-1.smooth.chr13.cher45	chr13	111364032	111364282	+	ING1	NM_198217	1.04665
CHD8-1.smooth.chr13.cher46	chr13	113440189	113441012	+	ATP11A	NM_015205	0.964988
CHD8-1.smooth.chr14.cher1	chr14	20773586	20773810	+	TTC5	NM_138376	1.15634
CHD8-1.smooth.chr14.cher2	chr14	20924334	20925124	+	APEX1	NM_080648	1.58313
CHD8-1.smooth.chr14.cher3	chr14	21149499	21150480	+	ANG	NM_001145	1.42033
CHD8-1.smooth.chr14.cher4	chr14	21151112	21152302	+	ANG	NM_001145	1.72872
CHD8-1.smooth.chr14.cher5	chr14	21153096	21153810	+	ANG	NM_001145	0.994228
CHD8-1.smooth.chr14.cher6	chr14	21572730	21573130	+	ZNF219	NM_001102454	1.24462
CHD8-1.smooth.chr14.cher7	chr14	21735508	21736242	+	HNRNPC	NM_004500	1.43438
CHD8-1.smooth.chr14.cher8	chr14	21736636	21737474	+	HNRNPC	NM_004500	1.42961
CHD8-1.smooth.chr14.cher9	chr14	21852680	21853360	+	CHD8	NM_020920	1.08557
CHD8-1.smooth.chr14.cher10	chr14	21905320	21905729	+	CHD8	NM_020920	1.00138
CHD8-1.smooth.chr14.cher11	chr14	21924419	21924483	+	RAB2B	NM_001163380	1.34388
CHD8-1.smooth.chr14.cher12	chr14	21978116	21978372	+	METTL3	NM_019852	0.896236
CHD8-1.smooth.chr14.cher13	chr14	23057402	23058027	+	DAD1	NM_001344	1.03739
CHD8-1.smooth.chr14.cher14	chr14	23387768	23388070	+	RBM23	NM_001077352	1.61967
CHD8-1.smooth.chr14.cher15	chr14	23449120	23449774	+	JUB	NM_032876	1.31084
CHD8-1.smooth.chr14.cher16	chr14	23452151	23452814	+	JUB	NM_032876	2.08855
CHD8-1.smooth.chr14.cher17	chr14	23477700	23478956	+	C14orf93	NM_001130706	1.06492
CHD8-1.smooth.chr14.cher18	chr14	23502694	23502930	+	PSMB5	NM_002797	0.947522
CHD8-1.smooth.chr14.cher19	chr14	23503735	23505169	+	PSMB5	NM_001130725	2.4263
CHD8-1.smooth.chr14.cher20	chr14	23527573	23528125	+	ACIN1	NM_001164817	1.21832
CHD8-1.smooth.chr14.cher21	chr14	23564870	23565358	+	C14orf119	NM_017924	1.78131
CHD8-1.smooth.chr14.cher22	chr14	23589694	23590326	+	CEBPE	NM_001805	0.894303
CHD8-1.smooth.chr14.cher23	chr14	23755246	23755734	+	HOMEZ	NM_020834	1.16323
CHD8-1.smooth.chr14.cher24	chr14	23769194	23770096	+	PPP1R3E	NR_026862	1.08993
CHD8-1.smooth.chr14.cher25	chr14	23789752	23790032	+	PABPN1	NM_004643	1.15333
CHD8-1.smooth.chr14.cher26	chr14	23791349	23791746	+	PABPN1	NM_004643	0.933993
CHD8-1.smooth.chr14.cher27	chr14	23939028	23939450	+	NGDN	NM_015514	1.17009
CHD8-1.smooth.chr14.cher28	chr14	24584138	24584687	+	DCAF11	NM_025230	1.517
CHD8-1.smooth.chr14.cher29	chr14	24665236	24665396	+	TM9SF1	NM_001014842	0.915203
CHD8-1.smooth.chr14.cher30	chr14	24683060	24683880	+	MDP1	NM_138476	1.07547
CHD8-1.smooth.chr14.cher31	chr14	24702166	24702656	+	GMPR2	NM_016576	1.36674
CHD8-1.smooth.chr14.cher32	chr14	31027662	31027998	+	G2E3	NM_017769	1.09731
CHD8-1.smooth.chr14.cher33	chr14	32030835	32031434	+	NUBPL	NM_025152	1.29798
CHD8-1.smooth.chr14.cher34	chr14	32547678	32548128	+	ARHGAP5	NM_001173	0.933507
CHD8-1.smooth.chr14.cher35	chr14	35591628	35592324	+	KIAA0391	NM_014672	1.75232
CHD8-1.smooth.chr14.cher36	chr14	35761672	35762538	+	PSMA6	NM_002791	2.02004
CHD8-1.smooth.chr14.cher37	chr14	35874154	35874820	+	NFKBIA	NM_020529	0.957509
CHD8-1.smooth.chr14.cher38	chr14	35876020	35876308	+	NFKBIA	NM_020529	1.10265
CHD8-1.smooth.chr14.cher39	chr14	39583554	39583782	+	SIP1	NM_001009183	0.967371
CHD8-1.smooth.chr14.cher40	chr14	39584196	39584570	+	SIP1	NM_001009183	1.02634
CHD8-1.smooth.chr14.cher41	chr14	39639028	39639462	+	TRAPPC6B	NM_001079537	1.87415
CHD8-1.smooth.chr14.cher42	chr14	39640166	39640524	+	TRAPPC6B	NM_001079537	1.23627
CHD8-1.smooth.chr14.cher43	chr14	39645058	39645174	+	PNN	NM_002687	0.996302
CHD8-1.smooth.chr14.cher44	chr14	39735208	39735827	+	CTAGE5	NM_203356	1.01606
CHD8-1.smooth.chr14.cher45	chr14	39737450	39737686	+	CTAGE5	NM_005930	1.21039
CHD8-1.smooth.chr14.cher46	chr14	39902530	39902926	+	FBXO33	NM_203301	0.970566
CHD8-1.smooth.chr14.cher47	chr14	45430232	45431133	+	KLHL28	NM_017658	1.34842
CHD8-1.smooth.chr14.cher48	chr14	45432692	45434084	+	FAM179B	NM_015091	1.02295
CHD8-1.smooth.chr14.cher49	chr14	45602112	45602368	+	FKBP3	NM_002013	1.13565
CHD8-1.smooth.chr14.cher50	chr14	45604104	45605375	+	FANCM	NM_020937	2.32124
CHD8-1.smooth.chr14.cher51	chr14	45723454	45723952	+	C14orf106	NM_018353	1.14926
CHD8-1.smooth.chr14.cher52	chr14	50052356	50052782	+	RPS29	NM_001032	1.62911
CHD8-1.smooth.chr14.cher53	chr14	50053772	50054446	+	RPS29	NM_001032	1.10629
CHD8-1.smooth.chr14.cher54	chr14	50088418	50089442	+	MGAT2	NM_002408	1.40484
CHD8-1.smooth.chr14.cher55	chr14	50235626	50236288	+	KLHDC2	NM_014315	1.19414
CHD8-1.smooth.chr14.cher56	chr14	50318132	50319470	+	SDCCAG1	NM_004713	1.46516
CHD8-1.smooth.chr14.cher57	chr14	50329018	50329114	+	SDCCAG1	NM_004713	2.62093
CHD8-1.smooth.chr14.cher58	chr14	50360336	50360783	+	ARF6	NM_001663	1.08322
CHD8-1.smooth.chr14.cher59	chr14	50697408	50697684	+	SOS2	NM_006939	1.18077
CHD8-1.smooth.chr14.cher60	chr14	50997932	50998578	+	MAP4K5	NM_006575	1.28934
CHD8-1.smooth.chr14.cher61	chr14	51411836	51412174	+	PYGL	NM_002863	1.13533
CHD8-1.smooth.chr14.cher62	chr14	51707526	51708454	+	TMX1	NM_030755	1.22051
CHD8-1.smooth.chr14.cher63	chr14	52119552	52119986	+	FRMD6	NM_152330	1.14785
CHD8-1.smooth.chr14.cher64	chr14	53174250	53174800	+	PSMC6	NM_002806	1.30731
CHD8-1.smooth.chr14.cher65	chr14	53256972	53257829	+	GNPNAT1	NM_198066	1.02805
CHD8-1.smooth.chr14.cher66	chr14	54976772	54977616	+	CGRRF1	NM_006568	0.95607
CHD8-1.smooth.chr14.cher67	chr14	55493150	55493534	+	WDHD1	NM_001008396	1.09662
CHD8-1.smooth.chr14.cher68	chr14	55494700	55495342	+	SOCS4	NM_080867	1.0281
CHD8-1.smooth.chr14.cher69	chr14	55520248	55520536	+	MAPK1IP1L	NM_144578	0.880804
CHD8-1.smooth.chr14.cher70	chr14	55657540	55658011	+	DLGAP5	NM_014750	1.27817
CHD8-1.smooth.chr14.cher71	chr14	56045796	56046062	+	C14orf33	NR_027123	1.37589
CHD8-1.smooth.chr14.cher72	chr14	57045564	57046072	+	C14orf101	NM_017799	1.09918
CHD8-1.smooth.chr14.cher73	chr14	57858466	57859096	+	NAT12	NM_001011713	1.43757
CHD8-1.smooth.chr14.cher74	chr14	58710749	58712590	+	PSMA3	NM_002788	1.57388
CHD8-1.smooth.chr14.cher75	chr14	58893434	58895516	+	KIAA0586	NM_014749	2.30907
CHD8-1.smooth.chr14.cher76	chr14	60557999	60558394	+	C14orf135	NM_022495	1.58689
CHD8-1.smooth.chr14.cher77	chr14	60714580	60715120	+	PPM1A	NM_177952	1.17211
CHD8-1.smooth.chr14.cher78	chr14	62228470	62229656	+	SNAPC1	NM_003082	1.24759
CHD8-1.smooth.chr14.cher79	chr14	64010710	64011116	+	PPP2R5E	NM_006246	1.5226
CHD8-1.smooth.chr14.cher80	chr14	67827027	67827946	+	EIF2S1	NM_004094	1.05852
CHD8-1.smooth.chr14.cher81	chr14	68283288	68283794	+	ZFYVE26	NM_015346	1.87852
CHD8-1.smooth.chr14.cher82	chr14	69257212	69258748	+	ZFP36L1	NM_004926	1.38027
CHD8-1.smooth.chr14.cher83	chr14	69260598	69260748	+	C14orf181	NM_207442	1.12524
CHD8-1.smooth.chr14.cher84	chr14	69863586	69864274	+	ERH	NM_004450	1.01418
CHD8-1.smooth.chr14.cher85	chr14	69864931	69866432	+	SLC39A9	NM_018375	2.24071
CHD8-1.smooth.chr14.cher86	chr14	70232370	70233292	+	LOC100289511	NR_029378	1.01715
CHD8-1.smooth.chr14.cher87	chr14	71066858	71067378	+	MED6	NM_005466	1.07991
CHD8-1.smooth.chr14.cher88	chr14	73524540	73524854	+	RBM25	NM_021239	1.58323
CHD8-1.smooth.chr14.cher89	chr14	73525998	73526198	+	RBM25	NM_021239	1.061
CHD8-1.smooth.chr14.cher90	chr14	73603927	73604426	+	PSEN1	NM_000021	0.945517
CHD8-1.smooth.chr14.cher91	chr14	73925506	73925834	+	NUMB	NM_003744	1.23411
CHD8-1.smooth.chr14.cher92	chr14	74317674	74318028	+	PTGR2	NM_001146154	1.42719
CHD8-1.smooth.chr14.cher93	chr14	74551344	74552174	+	LIN52	NM_001024674	1.23157
CHD8-1.smooth.chr14.cher94	chr14	74959370	74959622	+	NPC2	NM_006432	1.30318
CHD8-1.smooth.chr14.cher95	chr14	75179054	75179689	+	KIAA0317	NM_001039479	0.986589
CHD8-1.smooth.chr14.cher96	chr14	75349092	75349444	+	DLST	NM_001933	1.44272
CHD8-1.smooth.chr14.cher97	chr14	75530298	75530937	+	ACYP1	NM_001107	1.09752
CHD8-1.smooth.chr14.cher98	chr14	75535384	75535855	+	FAM164C	NM_001042430	1.44157
CHD8-1.smooth.chr14.cher99	chr14	75643759	75643942	+	TMED10	NM_006827	0.963144
CHD8-1.smooth.chr14.cher100	chr14	77841760	77842140	+	TMED8	NM_213601	1.03709
CHD8-1.smooth.chr14.cher101	chr14	77924661	77925730	+	AHSA1	NM_012111	1.30581
CHD8-1.smooth.chr14.cher102	chr14	78083398	78083618	+	SPTLC2	NM_004863	1.37649
CHD8-1.smooth.chr14.cher103	chr14	78226818	78227928	+	C14orf178	NM_174943	1.32894
CHD8-1.smooth.chr14.cher104	chr14	90864934	90865734	+	CALM1	NM_001166106	0.993137
CHD8-1.smooth.chr14.cher105	chr14	94492148	94492627	+	OTUB2	NM_023112	1.49979
CHD8-1.smooth.chr14.cher106	chr14	95999700	95999971	+	SCARNA13	NR_003002	1.13467
CHD8-1.smooth.chr14.cher107	chr14	96967614	96967948	+	PAPOLA	NM_032632	0.986
CHD8-1.smooth.chr14.cher108	chr14	100438529	100438948	+	EML1	NM_004434	0.895426
CHD8-1.smooth.chr14.cher109	chr14	102275694	102277508	+	PPP2R5C	NM_178587	1.46586
CHD8-1.smooth.chr14.cher110	chr14	102432318	102432544	+	DYNC1H1	NM_001376	0.98407
CHD8-1.smooth.chr14.cher111	chr14	102604774	102605500	+	HSP90AA1	NM_001017963	1.23628
CHD8-1.smooth.chr14.cher112	chr14	102783596	102783863	+	ZNF839	NM_018335	1.0592
CHD8-1.smooth.chr14.cher113	chr14	103852758	103853002	+	MARK3	NM_001128920	1.40457
CHD8-1.smooth.chr14.cher114	chr14	104096774	104097090	+	KLC1	NM_005552	1.13692
CHD8-1.smooth.chr15.cher1	chr15	20711531	20711795	+	GOLGA6L6	NM_001145004	0.948254
CHD8-1.smooth.chr15.cher2	chr15	23033270	23033468	+	NIPA2	NM_001008860	1.08979
CHD8-1.smooth.chr15.cher3	chr15	23115025	23115490	+	NIPA1	NM_001142275	1.2165
CHD8-1.smooth.chr15.cher4	chr15	23810085	23810890	+	MKRN3	NM_005664	1.54746
CHD8-1.smooth.chr15.cher5	chr15	29562272	29562844	+	FAM189A1	NM_015307	1.01453
CHD8-1.smooth.chr15.cher6	chr15	30917817	30918258	+	ARHGAP11B	NM_001039841	2.12585
CHD8-1.smooth.chr15.cher7	chr15	31196541	31197134	+	MTMR15	NM_001146096	1.09839
CHD8-1.smooth.chr15.cher8	chr15	32907201	32907738	+	ARHGAP11A	NM_199357	2.28976
CHD8-1.smooth.chr15.cher9	chr15	34354100	34354406	+	CHRM5	NM_012125	1.11143
CHD8-1.smooth.chr15.cher10	chr15	34517043	34517440	+	TMEM85	NM_016454	1.91281
CHD8-1.smooth.chr15.cher11	chr15	34517849	34518050	+	TMEM85	NM_016454	0.908931
CHD8-1.smooth.chr15.cher12	chr15	34631162	34631688	+	SLC12A6	NM_001042495	1.78222
CHD8-1.smooth.chr15.cher13	chr15	35281404	35282256	+	ZNF770	NM_014106	1.18578
CHD8-1.smooth.chr15.cher14	chr15	35837438	35837908	+	ATPBD4	NM_001141972	0.917875
CHD8-1.smooth.chr15.cher15	chr15	38545550	38546970	+	SPRED1	NM_152594	1.1855
CHD8-1.smooth.chr15.cher16	chr15	38746833	38747252	+	FAM98B	NM_001042429	1.40017
CHD8-1.smooth.chr15.cher17	chr15	40074549	40074861	+	FSIP1	NM_152597	1.24485
CHD8-1.smooth.chr15.cher18	chr15	40078518	40079068	+	FSIP1	NM_152597	1.02736
CHD8-1.smooth.chr15.cher19	chr15	40330672	40330916	+	SRP14	NM_003134	1.22293
CHD8-1.smooth.chr15.cher20	chr15	40675664	40676176	+	C15orf23	NM_001142762	1.24259
CHD8-1.smooth.chr15.cher21	chr15	40885992	40887742	+	CASC5	NM_170589	1.58745
CHD8-1.smooth.chr15.cher22	chr15	41523794	41524328	+	CHP	NM_007236	1.40246
CHD8-1.smooth.chr15.cher23	chr15	41625416	41625690	+	NUSAP1	NM_001129897	1.34546
CHD8-1.smooth.chr15.cher24	chr15	41626641	41626852	+	NUSAP1	NM_001129897	1.31453
CHD8-1.smooth.chr15.cher25	chr15	41710172	41710704	+	RTF1	NM_015138	1.10073
CHD8-1.smooth.chr15.cher26	chr15	42065402	42066040	+	MAPKBP1	NM_001128608	1.35322
CHD8-1.smooth.chr15.cher27	chr15	42564560	42565257	+	TMEM87A	NM_001110503	1.4278
CHD8-1.smooth.chr15.cher28	chr15	42782486	42782854	+	SNAP23	NM_003825	1.02716
CHD8-1.smooth.chr15.cher29	chr15	43397427	43398438	+	UBR1	NM_174916	1.38827
CHD8-1.smooth.chr15.cher30	chr15	43622649	43623214	+	ADAL	NM_001012969	1.3977
CHD8-1.smooth.chr15.cher31	chr15	44116822	44117470	+	MFAP1	NM_005926	1.52999
CHD8-1.smooth.chr15.cher32	chr15	44118108	44118324	+	WDR76	NM_024908	1.2033
CHD8-1.smooth.chr15.cher33	chr15	44119206	44120982	+	WDR76	NM_024908	1.48417
CHD8-1.smooth.chr15.cher34	chr15	44580038	44580485	+	CASC4	NM_138423	1.28057
CHD8-1.smooth.chr15.cher35	chr15	44720328	44720800	+	CTDSPL2	NM_016396	1.14983
CHD8-1.smooth.chr15.cher36	chr15	45004066	45004886	+	B2M	NM_004048	1.64011
CHD8-1.smooth.chr15.cher37	chr15	45490914	45491169	+	SHF	NM_138356	0.941663
CHD8-1.smooth.chr15.cher38	chr15	45693648	45694320	+	SPATA5L1	NM_024063	1.36965
CHD8-1.smooth.chr15.cher39	chr15	45878774	45879056	+	PLDN	NM_012388	1.05951
CHD8-1.smooth.chr15.cher40	chr15	45880482	45880910	+	PLDN	NM_012388	1.23248
CHD8-1.smooth.chr15.cher41	chr15	49337346	49338066	+	SECISBP2L	NM_014701	1.02012
CHD8-1.smooth.chr15.cher42	chr15	49338829	49339334	+	SECISBP2L	NM_014701	1.24156
CHD8-1.smooth.chr15.cher43	chr15	49448220	49448570	+	GALK2	NM_001001556	1.06828
CHD8-1.smooth.chr15.cher44	chr15	49912406	49912712	+	C15orf33	NM_152647	1.05977
CHD8-1.smooth.chr15.cher45	chr15	49913200	49913822	+	DTWD1	NM_020234	1.38225
CHD8-1.smooth.chr15.cher46	chr15	50647784	50648874	+	LOC100129387	NR_024490	1.96994
CHD8-1.smooth.chr15.cher47	chr15	50716875	50717640	+	USP8	NM_001128610	1.58374
CHD8-1.smooth.chr15.cher48	chr15	50977848	50978138	+	TRPM7	NM_017672	0.935412
CHD8-1.smooth.chr15.cher49	chr15	50979087	50979682	+	TRPM7	NM_017672	1.4641
CHD8-1.smooth.chr15.cher50	chr15	51915522	51916114	+	DMXL2	NM_015263	1.24897
CHD8-1.smooth.chr15.cher51	chr15	52859910	52860366	+	ARPP19	NM_006628	1.29533
CHD8-1.smooth.chr15.cher52	chr15	55489211	55489796	+	RSL24D1	NM_016304	1.42523
CHD8-1.smooth.chr15.cher53	chr15	55699496	55699772	+	CCPG1	NM_004748	1.35752
CHD8-1.smooth.chr15.cher54	chr15	56284660	56285319	+	NEDD4	NM_006154	1.06936
CHD8-1.smooth.chr15.cher55	chr15	56286478	56286868	+	NEDD4	NM_006154	1.10549
CHD8-1.smooth.chr15.cher56	chr15	57212189	57213292	+	TCF12	NM_207038	1.21318
CHD8-1.smooth.chr15.cher57	chr15	59980238	59981070	+	BNIP2	NM_004330	1.28766
CHD8-1.smooth.chr15.cher58	chr15	60687691	60689010	+	ANXA2	NM_004039	1.08109
CHD8-1.smooth.chr15.cher59	chr15	60691700	60692414	+	ANXA2	NM_004039	0.944999
CHD8-1.smooth.chr15.cher60	chr15	60770522	60770860	+	NARG2	NM_001018089	1.2258
CHD8-1.smooth.chr15.cher61	chr15	64386664	64388255	+	SNX1	NM_148955	1.69813
CHD8-1.smooth.chr15.cher62	chr15	64454151	64454600	+	PPIB	NM_000942	1.65539
CHD8-1.smooth.chr15.cher63	chr15	64455690	64456526	+	PPIB	NM_000942	1.44534
CHD8-1.smooth.chr15.cher64	chr15	64648622	64649214	+	CSNK1G1	NM_022048	1.01342
CHD8-1.smooth.chr15.cher65	chr15	64673912	64674180	+	KIAA0101	NM_001029989	1.00077
CHD8-1.smooth.chr15.cher66	chr15	64678968	64680396	+	TRIP4	NM_016213	1.62607
CHD8-1.smooth.chr15.cher67	chr15	65280674	65281000	+	SPG21	NM_001127889	0.9013
CHD8-1.smooth.chr15.cher68	chr15	65282836	65283458	+	SPG21	NM_016630	1.09407
CHD8-1.smooth.chr15.cher69	chr15	65476334	65476735	+	CLPX	NM_006660	1.27575
CHD8-1.smooth.chr15.cher70	chr15	65808892	65809204	+	DPP8	NM_197960	1.05353
CHD8-1.smooth.chr15.cher71	chr15	65824295	65824598	+	PTPLAD1	NM_016395	1.02182
CHD8-1.smooth.chr15.cher72	chr15	66083150	66083554	+	DENND4A	NM_001144823	1.10243
CHD8-1.smooth.chr15.cher73	chr15	66084893	66085174	+	DENND4A	NM_001144823	1.35086
CHD8-1.smooth.chr15.cher74	chr15	66162954	66163936	+	RAB11A	NM_004663	1.04785
CHD8-1.smooth.chr15.cher75	chr15	66680160	66680562	+	MAP2K1	NM_002755	1.38688
CHD8-1.smooth.chr15.cher76	chr15	66790489	66790868	+	SNAPC5	NM_006049	1.11866
CHD8-1.smooth.chr15.cher77	chr15	66795138	66798270	+	RPL4	NM_000968	1.8737
CHD8-1.smooth.chr15.cher78	chr15	67546306	67546741	+	AAGAB	NM_024666	1.39392
CHD8-1.smooth.chr15.cher79	chr15	68571350	68572152	+	FEM1B	NM_015322	1.27319
CHD8-1.smooth.chr15.cher80	chr15	69114108	69114226	+	ANP32A	NM_006305	1.48369
CHD8-1.smooth.chr15.cher81	chr15	69745890	69746222	+	RPLP1	NM_001003	1.91067
CHD8-1.smooth.chr15.cher82	chr15	72411280	72411552	+	SENP8	NM_145204	1.44129
CHD8-1.smooth.chr15.cher83	chr15	72524404	72525020	+	PKM2	NM_182471	1.24403
CHD8-1.smooth.chr15.cher84	chr15	72767786	72768194	+	ARIH1	NM_005744	1.10223
CHD8-1.smooth.chr15.cher85	chr15	72978936	72979384	+	BBS4	NM_033028	1.52347
CHD8-1.smooth.chr15.cher86	chr15	74754306	74754684	+	UBL7	NM_201265	1.03249
CHD8-1.smooth.chr15.cher87	chr15	75229322	75229632	+	COX5A	NM_004255	1.77082
CHD8-1.smooth.chr15.cher88	chr15	75287012	75287440	+	SCAMP5	NM_138967	1.02472
CHD8-1.smooth.chr15.cher89	chr15	75744960	75746025	+	SIN3A	NM_001145357	1.41421
CHD8-1.smooth.chr15.cher90	chr15	76628120	76629836	+	ISL2	NM_145805	1.45121
CHD8-1.smooth.chr15.cher91	chr15	77712982	77714518	+	HMG20A	NM_018200	2.26112
CHD8-1.smooth.chr15.cher92	chr15	78731302	78731794	+	IREB2	NM_004136	0.970256
CHD8-1.smooth.chr15.cher93	chr15	78858648	78859098	+	CHRNA5	NM_000745	1.03915
CHD8-1.smooth.chr15.cher94	chr15	79166226	79167631	+	MORF4L1	NM_206839	1.97071
CHD8-1.smooth.chr15.cher95	chr15	80190314	80190684	+	ST20	NM_001100879	0.880226
CHD8-1.smooth.chr15.cher96	chr15	81280902	81281969	+	MESDC2	NM_015154	1.28469
CHD8-1.smooth.chr15.cher97	chr15	83734222	83734699	+	BTBD1	NM_025238	0.912071
CHD8-1.smooth.chr15.cher98	chr15	83875030	83875370	+	HDGFRP3	NM_016073	1.04346
CHD8-1.smooth.chr15.cher99	chr15	85174986	85175640	+	SCAND2	NR_003654	2.21557
CHD8-1.smooth.chr15.cher100	chr15	85258574	85258902	+	SEC11A	NM_014300	1.40903
CHD8-1.smooth.chr15.cher101	chr15	90809724	90810152	+	NGRN	NM_001033088	1.13331
CHD8-1.smooth.chr15.cher102	chr15	91473079	91473570	+	UNC45A	NM_001039675	1.96921
CHD8-1.smooth.chr15.cher103	chr15	91536700	91536924	+	PRC1	NM_003981	1.70727
CHD8-1.smooth.chr15.cher104	chr15	93353906	93354116	+	CHD2	NM_001042572	1.39266
CHD8-1.smooth.chr15.cher105	chr15	93442284	93443090	+	CHD2	NM_001042572	1.20746
CHD8-1.smooth.chr15.cher106	chr15	93443628	93444998	+	CHD2	NM_001042572	1.65637
CHD8-1.smooth.chr15.cher107	chr15	93445592	93446846	+	CHD2	NM_001042572	1.57156
CHD8-1.smooth.chr15.cher108	chr15	96880634	96880821	+	NR2F2	NM_001145157	1.07429
CHD8-1.smooth.chr15.cher109	chr15	96883574	96883830	+	NR2F2	NM_001145157	1.29807
CHD8-1.smooth.chr15.cher110	chr15	99788586	99790962	+	TTC23	NM_001040655	1.97815
CHD8-1.smooth.chr15.cher111	chr15	101833725	101834890	+	SNRPA1	NM_003090	1.82845
CHD8-1.smooth.chr15.cher112	chr15	102191576	102192133	+	TM2D3	NM_025141	1.32402
CHD8-1.smooth.chr16.cher1	chr16	101162	101650	+	POLR3K	NM_016310	0.922511
CHD8-1.smooth.chr16.cher2	chr16	278240	278498	+	LUC7L	NM_201412	1.07431
CHD8-1.smooth.chr16.cher3	chr16	285272	285678	+	ITFG3	NM_032039	1.47316
CHD8-1.smooth.chr16.cher4	chr16	2010593	2012482	+	NDUFB10	NM_004548	1.62775
CHD8-1.smooth.chr16.cher5	chr16	2016002	2016232	+	SNHG9	NR_003142	1.0053
CHD8-1.smooth.chr16.cher6	chr16	2204943	2205062	+	SNORD60	NR_002736	1.60271
CHD8-1.smooth.chr16.cher7	chr16	2801845	2802222	+	LOC100128788	NR_027275	1.67272
CHD8-1.smooth.chr16.cher8	chr16	2803430	2804260	+	SRRM2	NM_016333	2.08158
CHD8-1.smooth.chr16.cher9	chr16	2827879	2828364	+	TCEB2	NM_207013	1.53484
CHD8-1.smooth.chr16.cher10	chr16	3156970	3157642	+	MGC3771	NR_024166	1.71995
CHD8-1.smooth.chr16.cher11	chr16	3161667	3162562	+	MGC3771	NR_024166	1.33087
CHD8-1.smooth.chr16.cher12	chr16	3207558	3207776	+	ZNF213	NM_001134655	0.912933
CHD8-1.smooth.chr16.cher13	chr16	4475485	4476441	+	DNAJA3	NM_005147	1.21998
CHD8-1.smooth.chr16.cher14	chr16	9055524	9056152	+	USP7	NM_003470	1.09058
CHD8-1.smooth.chr16.cher15	chr16	9186864	9187290	+	C16orf72	NM_014117	1.52505
CHD8-1.smooth.chr16.cher16	chr16	9187612	9187862	+	C16orf72	NM_014117	1.0194
CHD8-1.smooth.chr16.cher17	chr16	11944024	11944608	+	RSL1D1	NM_015659	1.14022
CHD8-1.smooth.chr16.cher18	chr16	12010203	12010458	+	GSPT1	NM_001130007	1.06946
CHD8-1.smooth.chr16.cher19	chr16	12896848	12897118	+	CPPED1	NM_018340	1.42741
CHD8-1.smooth.chr16.cher20	chr16	14727869	14728312	+	BFAR	NM_016561	1.07894
CHD8-1.smooth.chr16.cher21	chr16	15527863	15528072	+	C16orf45	NM_033201	0.906426
CHD8-1.smooth.chr16.cher22	chr16	15744600	15745154	+	NDE1	NM_017668	1.00475
CHD8-1.smooth.chr16.cher23	chr16	18798968	18801128	+	RPS15A	NM_001019	1.87445
CHD8-1.smooth.chr16.cher24	chr16	18811104	18812295	+	ARL6IP1	NM_015161	1.37678
CHD8-1.smooth.chr16.cher25	chr16	18814350	18815282	+	SMG1	NM_015092	1.1028
CHD8-1.smooth.chr16.cher26	chr16	19535760	19536182	+	CP110	NM_014711	1.03596
CHD8-1.smooth.chr16.cher27	chr16	19567478	19567942	+	C16orf62	NM_020314	1.37822
CHD8-1.smooth.chr16.cher28	chr16	19728803	19729259	+	C16orf88	NM_001012991	1.1493
CHD8-1.smooth.chr16.cher29	chr16	21531043	21531337	+	IMAA	NR_002594	1.19697
CHD8-1.smooth.chr16.cher30	chr16	21610020	21610425	+	METTL9	NM_016025	0.974188
CHD8-1.smooth.chr16.cher31	chr16	21964520	21965976	+	UQCRC2	NM_003366	1.54439
CHD8-1.smooth.chr16.cher32	chr16	22219114	22219517	+	EEF2K	NM_013302	1.06839
CHD8-1.smooth.chr16.cher33	chr16	22307940	22308568	+	POLR3E	NM_018119	0.998032
CHD8-1.smooth.chr16.cher34	chr16	24551880	24552684	+	RBBP6	NM_032626	1.0639
CHD8-1.smooth.chr16.cher35	chr16	24741804	24742022	+	TNRC6A	NM_014494	0.998086
CHD8-1.smooth.chr16.cher36	chr16	25117650	25117950	+	LCMT1	NM_016309	0.916917
CHD8-1.smooth.chr16.cher37	chr16	25269435	25269735	+	ZKSCAN2	NM_001012981	1.27156
CHD8-1.smooth.chr16.cher38	chr16	27215335	27215824	+	JMJD5	NM_001145348	1.41474
CHD8-1.smooth.chr16.cher39	chr16	28835867	28837056	+	ATXN2L	NM_145714	1.36512
CHD8-1.smooth.chr16.cher40	chr16	28889898	28890320	+	ATP2A1	NM_004320	0.93598
CHD8-1.smooth.chr16.cher41	chr16	29985598	29985954	+	TAOK2	NM_016151	1.06223
CHD8-1.smooth.chr16.cher42	chr16	30407522	30407896	+	ZNF48	NM_152652	1.30581
CHD8-1.smooth.chr16.cher43	chr16	30670203	30670318	+	PRR14	NM_024031	0.901292
CHD8-1.smooth.chr16.cher44	chr16	31083690	31084132	+	ZNF668	NM_024706	1.03349
CHD8-1.smooth.chr16.cher45	chr16	31085903	31086574	+	ZNF646	NM_014699	1.11809
CHD8-1.smooth.chr16.cher46	chr16	31518580	31519273	+	C16orf58	NM_022744	1.36985
CHD8-1.smooth.chr16.cher47	chr16	46722054	46722357	+	VPS35	NM_018206	0.940021
CHD8-1.smooth.chr16.cher48	chr16	46724277	46724720	+	ORC6L	NM_014321	1.98846
CHD8-1.smooth.chr16.cher49	chr16	47008666	47008872	+	DNAJA2	NM_005880	0.93022
CHD8-1.smooth.chr16.cher50	chr16	47175886	47176615	+	NETO2	NM_018092	2.07633
CHD8-1.smooth.chr16.cher51	chr16	47494168	47494426	+	ITFG1	NM_030790	0.99917
CHD8-1.smooth.chr16.cher52	chr16	48644332	48644606	+	N4BP1	NM_153029	2.61514
CHD8-1.smooth.chr16.cher53	chr16	53469226	53469588	+	RBL2	NM_005611	1.71047
CHD8-1.smooth.chr16.cher54	chr16	57220722	57222044	+	RSPRY1	NM_133368	1.5582
CHD8-1.smooth.chr16.cher55	chr16	57495620	57496184	+	POLR2C	NM_032940	1.12546
CHD8-1.smooth.chr16.cher56	chr16	58161490	58162357	+	C16orf80	NM_013242	0.977455
CHD8-1.smooth.chr16.cher57	chr16	58662332	58662943	+	CNOT1	NM_206999	1.04031
CHD8-1.smooth.chr16.cher58	chr16	58768029	58768556	+	GOT2	NM_002080	1.41904
CHD8-1.smooth.chr16.cher59	chr16	67514258	67514750	+	ATP6V0D1	NM_004691	1.16993
CHD8-1.smooth.chr16.cher60	chr16	67597976	67598868	+	CTCF	NM_006565	1.57461
CHD8-1.smooth.chr16.cher61	chr16	67754749	67755126	+	GFOD2	NR_027399	0.908495
CHD8-1.smooth.chr16.cher62	chr16	67926402	67926844	+	PSKH1	NM_006742	1.02515
CHD8-1.smooth.chr16.cher63	chr16	67970748	67971148	+	PSMB10	NM_002801	1.27263
CHD8-1.smooth.chr16.cher64	chr16	68120074	68120958	+	NFATC3	NM_173164	1.43681
CHD8-1.smooth.chr16.cher65	chr16	69362196	69362749	+	PDF	NM_022341	0.999451
CHD8-1.smooth.chr16.cher66	chr16	69374104	69374574	+	NIP7	NM_016101	1.0994
CHD8-1.smooth.chr16.cher67	chr16	69456966	69457478	+	CYB5B	NM_030579	1.55435
CHD8-1.smooth.chr16.cher68	chr16	69458974	69459758	+	CYB5B	NM_030579	1.53783
CHD8-1.smooth.chr16.cher69	chr16	69600872	69601812	+	NFAT5	NM_138713	1.51626
CHD8-1.smooth.chr16.cher70	chr16	69796784	69797260	+	WWP2	NM_199423	1.10629
CHD8-1.smooth.chr16.cher71	chr16	70488096	70489118	+	FUK	NM_145059	1.28542
CHD8-1.smooth.chr16.cher72	chr16	70556572	70558366	+	COG4	NM_015386	1.3826
CHD8-1.smooth.chr16.cher73	chr16	71841432	71842566	+	AP1G1	NM_001128	1.59951
CHD8-1.smooth.chr16.cher74	chr16	71916300	71917400	+	ZNF821	NM_017530	1.31669
CHD8-1.smooth.chr16.cher75	chr16	72127054	72129210	+	TXNL4B	NM_001142318	1.57011
CHD8-1.smooth.chr16.cher76	chr16	73082746	73084448	+	ZFHX3	NM_001164766	1.6217
CHD8-1.smooth.chr16.cher77	chr16	73084950	73087742	+	ZFHX3	NM_001164766	1.61752
CHD8-1.smooth.chr16.cher78	chr16	74329724	74330146	+	PSMD7	NM_002811	1.13865
CHD8-1.smooth.chr16.cher79	chr16	74331494	74332226	+	PSMD7	NM_002811	1.60864
CHD8-1.smooth.chr16.cher80	chr16	74641484	74641952	+	GLG1	NM_012201	1.36314
CHD8-1.smooth.chr16.cher81	chr16	78132866	78133220	+	WWOX	NM_130844	1.45118
CHD8-1.smooth.chr16.cher82	chr16	81038636	81039804	+	C16orf61	NM_020188	1.3255
CHD8-1.smooth.chr16.cher83	chr16	81128942	81129316	+	GCSH	NM_004483	1.9979
CHD8-1.smooth.chr16.cher84	chr16	84150962	84151434	+	MBTPS1	NM_003791	1.45205
CHD8-1.smooth.chr16.cher85	chr16	84655592	84656038	+	COTL1	NM_021149	1.0152
CHD8-1.smooth.chr16.cher86	chr16	85044177	85044536	+	ZDHHC7	NM_017740	1.38397
CHD8-1.smooth.chr16.cher87	chr16	85587806	85588322	+	KIAA0182	NM_001134473	1.29913
CHD8-1.smooth.chr16.cher88	chr16	85833931	85834580	+	COX4I1	NM_001861	1.43074
CHD8-1.smooth.chr16.cher89	chr16	87902386	87902961	+	SLC7A5	NM_003486	1.3491
CHD8-1.smooth.chr16.cher90	chr16	87905034	87905434	+	SLC7A5	NM_003486	1.06753
CHD8-1.smooth.chr16.cher91	chr16	87983966	87984463	+	BANP	NM_079837	1.22308
CHD8-1.smooth.chr16.cher92	chr16	87987136	87987453	+	BANP	NM_079837	0.927137
CHD8-1.smooth.chr16.cher93	chr16	89283634	89284758	+	ZNF778	NM_182531	2.37114
CHD8-1.smooth.chr16.cher94	chr16	89628313	89629634	+	RPL13	NM_033251	1.86592
CHD8-1.smooth.chr16.cher95	chr16	89786572	89786888	+	C16orf7	NM_004913	1.02483
CHD8-1.smooth.chr16.cher96	chr16	89900533	89900929	+	SPIRE2	NM_032451	0.959
CHD8-1.smooth.chr17.cher1	chr17	619076	619296	+	VPS53	NM_018289	0.877855
CHD8-1.smooth.chr17.cher2	chr17	653782	654218	+	GEMIN4	NM_015721	1.03245
CHD8-1.smooth.chr17.cher3	chr17	684574	685024	+	GLOD4	NM_016080	1.15071
CHD8-1.smooth.chr17.cher4	chr17	881228	881556	+	NXN	NM_022463	1.103
CHD8-1.smooth.chr17.cher5	chr17	901766	902630	+	TIMM22	NM_013337	1.21972
CHD8-1.smooth.chr17.cher6	chr17	1301576	1302420	+	YWHAE	NM_006761	1.85336
CHD8-1.smooth.chr17.cher7	chr17	1358124	1358556	+	CRK	NM_016823	1.01673
CHD8-1.smooth.chr17.cher8	chr17	1421010	1421242	+	LOC100306951	NR_028514	1.10478
CHD8-1.smooth.chr17.cher9	chr17	1620314	1621834	+	WDR81	NM_001163673	1.90213
CHD8-1.smooth.chr17.cher10	chr17	1732218	1732431	+	SMYD4	NM_052928	0.997109
CHD8-1.smooth.chr17.cher11	chr17	2205938	2206350	+	SMG6	NM_017575	1.14514
CHD8-1.smooth.chr17.cher12	chr17	2414526	2415197	+	METT10D	NM_024086	2.20491
CHD8-1.smooth.chr17.cher13	chr17	4045318	4045964	+	ZZEF1	NM_015113	1.04685
CHD8-1.smooth.chr17.cher14	chr17	4047620	4047954	+	CYB5D2	NM_144611	1.4048
CHD8-1.smooth.chr17.cher15	chr17	4699583	4700216	+	PSMB6	NM_002798	2.50758
CHD8-1.smooth.chr17.cher16	chr17	4843402	4844149	+	RNF167	NM_015528	2.20114
CHD8-1.smooth.chr17.cher17	chr17	4849319	4850371	+	PFN1	NM_005022	1.21303
CHD8-1.smooth.chr17.cher18	chr17	4870686	4871454	+	SPAG7	NM_004890	1.09133
CHD8-1.smooth.chr17.cher19	chr17	5323630	5324044	+	RPAIN	NM_001160267	1.66949
CHD8-1.smooth.chr17.cher20	chr17	5340958	5342173	+	C1QBP	NM_001212	1.3737
CHD8-1.smooth.chr17.cher21	chr17	5371316	5371660	+	DHX33	NM_020162	1.07134
CHD8-1.smooth.chr17.cher22	chr17	6544820	6545044	+	TXNDC17	NM_032731	0.955109
CHD8-1.smooth.chr17.cher23	chr17	6554557	6554940	+	MED31	NM_016060	1.31412
CHD8-1.smooth.chr17.cher24	chr17	7138125	7139365	+	PHF23	NM_024297	1.30241
CHD8-1.smooth.chr17.cher25	chr17	7143229	7144930	+	GABARAP	NM_007278	1.41903
CHD8-1.smooth.chr17.cher26	chr17	7146025	7146922	+	DULLARD	NM_001143775	1.51608
CHD8-1.smooth.chr17.cher27	chr17	7147674	7148132	+	DULLARD	NM_001143775	0.986086
CHD8-1.smooth.chr17.cher28	chr17	7211949	7214178	+	EIF5A	NM_001143762	1.43465
CHD8-1.smooth.chr17.cher29	chr17	7217148	7217530	+	GPS2	NM_004489	1.56319
CHD8-1.smooth.chr17.cher30	chr17	7232164	7232279	+	NEURL4	NM_001005408	1.34388
CHD8-1.smooth.chr17.cher31	chr17	7386861	7387104	+	ZBTB4	NM_020899	1.57544
CHD8-1.smooth.chr17.cher32	chr17	7464429	7464913	+	TNFSF13	NM_003808	1.17701
CHD8-1.smooth.chr17.cher33	chr17	7467414	7467953	+	SENP3	NM_015670	1.05941
CHD8-1.smooth.chr17.cher34	chr17	7477425	7478198	+	EIF4A1	NM_001416	1.38704
CHD8-1.smooth.chr17.cher35	chr17	7487295	7487963	+	MPDU1	NM_004870	2.32725
CHD8-1.smooth.chr17.cher36	chr17	7589405	7590818	+	WRAP53	NM_001143990	1.62468
CHD8-1.smooth.chr17.cher37	chr17	7759679	7760033	+	LSMD1	NM_032356	1.23307
CHD8-1.smooth.chr17.cher38	chr17	7761731	7762554	+	CYB5D1	NM_144607	1.0917
CHD8-1.smooth.chr17.cher39	chr17	8028073	8028636	+	HES7	NM_001165967	1.21756
CHD8-1.smooth.chr17.cher40	chr17	8029295	8029751	+	HES7	NM_001165967	1.36983
CHD8-1.smooth.chr17.cher41	chr17	8076976	8077726	+	TMEM107	NM_032354	1.22749
CHD8-1.smooth.chr17.cher42	chr17	8080489	8080840	+	TMEM107	NM_032354	0.919531
CHD8-1.smooth.chr17.cher43	chr17	8090767	8091893	+	C17orf59	NM_017622	1.20771
CHD8-1.smooth.chr17.cher44	chr17	8285838	8286618	+	RPL26	NM_000987	2.33717
CHD8-1.smooth.chr17.cher45	chr17	9478370	9479259	+	STX8	NM_004853	1.06299
CHD8-1.smooth.chr17.cher46	chr17	10599938	10600543	+	SCO1	NM_004589	1.20337
CHD8-1.smooth.chr17.cher47	chr17	11925110	11925494	+	MAP2K4	NM_003010	1.1101
CHD8-1.smooth.chr17.cher48	chr17	12920272	12920848	+	ELAC2	NM_018127	0.953334
CHD8-1.smooth.chr17.cher49	chr17	15901638	15902632	+	ZSWIM7	NM_001042698	1.77955
CHD8-1.smooth.chr17.cher50	chr17	16117262	16118020	+	NCOR1	NM_006311	1.30901
CHD8-1.smooth.chr17.cher51	chr17	16120190	16121374	+	PIGL	NM_004278	2.55704
CHD8-1.smooth.chr17.cher52	chr17	16290106	16290289	+	UBB	NM_018955	1.34896
CHD8-1.smooth.chr17.cher53	chr17	16342802	16343660	+	NCRNA00188	NR_027179	1.45591
CHD8-1.smooth.chr17.cher54	chr17	16344394	16344677	+	NCRNA00188	NR_027667	1.37224
CHD8-1.smooth.chr17.cher55	chr17	16556084	16556518	+	ZNF624	NM_020787	0.883307
CHD8-1.smooth.chr17.cher56	chr17	17714218	17714506	+	RAI1	NM_030665	1.22849
CHD8-1.smooth.chr17.cher57	chr17	17875984	17876502	+	LRRC48	NM_001130092	1.49101
CHD8-1.smooth.chr17.cher58	chr17	17941356	17941916	+	ATPAF2	NM_145691	1.24128
CHD8-1.smooth.chr17.cher59	chr17	18088594	18088970	+	ALKBH5	NM_017758	1.32947
CHD8-1.smooth.chr17.cher60	chr17	18164697	18165126	+	SMCR7	NM_148886	0.91723
CHD8-1.smooth.chr17.cher61	chr17	18216856	18217714	+	TOP3A	NM_004618	1.16335
CHD8-1.smooth.chr17.cher62	chr17	18218924	18219784	+	SMCR8	NM_144775	1.38675
CHD8-1.smooth.chr17.cher63	chr17	18761843	18762384	+	PRPSAP2	NM_002767	1.69737
CHD8-1.smooth.chr17.cher64	chr17	18965466	18965699	+	GRAP	NM_006613	1.74707
CHD8-1.smooth.chr17.cher65	chr17	18967093	18967205	+	GRAP	NM_006613	1.21705
CHD8-1.smooth.chr17.cher66	chr17	19265013	19265489	+	B9D1	NM_015681	0.975549
CHD8-1.smooth.chr17.cher67	chr17	21116126	21116684	+	TMEM11	NM_003876	1.20987
CHD8-1.smooth.chr17.cher68	chr17	21118161	21118946	+	TMEM11	NM_003876	1.18373
CHD8-1.smooth.chr17.cher69	chr17	25621645	25623328	+	WSB1	NM_134265	1.28631
CHD8-1.smooth.chr17.cher70	chr17	26367948	26368341	+	NLK	NM_016231	1.05004
CHD8-1.smooth.chr17.cher71	chr17	26646802	26647558	+	TMEM97	NM_014573	1.19911
CHD8-1.smooth.chr17.cher72	chr17	26663057	26663718	+	TNFAIP1	NM_021137	1.12719
CHD8-1.smooth.chr17.cher73	chr17	26897596	26897884	+	PIGS	NM_033198	1.00675
CHD8-1.smooth.chr17.cher74	chr17	26989964	26990808	+	SUPT6H	NM_003170	1.14743
CHD8-1.smooth.chr17.cher75	chr17	27045481	27045896	+	RAB34	NM_001142625	1.206
CHD8-1.smooth.chr17.cher76	chr17	27047207	27048041	+	SNORD42B	NR_000013	1.9938
CHD8-1.smooth.chr17.cher77	chr17	27050476	27050830	+	RPL23A	NM_000984	1.13553
CHD8-1.smooth.chr17.cher78	chr17	27051550	27052539	+	TLCD1	NM_138463	1.30195
CHD8-1.smooth.chr17.cher79	chr17	27054274	27054606	+	TLCD1	NM_001160407	0.991512
CHD8-1.smooth.chr17.cher80	chr17	27230031	27230526	+	DHRS13	NM_144683	0.902844
CHD8-1.smooth.chr17.cher81	chr17	27275670	27275904	+	PHF12	NM_020889	1.65508
CHD8-1.smooth.chr17.cher82	chr17	27618655	27619460	+	NUFIP2	NM_020772	1.08674
CHD8-1.smooth.chr17.cher83	chr17	27917023	27918897	+	GIT1	NM_014030	1.45454
CHD8-1.smooth.chr17.cher84	chr17	28255872	28256354	+	SSH2	NM_033389	0.926351
CHD8-1.smooth.chr17.cher85	chr17	28257590	28258918	+	EFCAB5	NM_001145053	1.20541
CHD8-1.smooth.chr17.cher86	chr17	28444253	28445524	+	CCDC55	NM_032141	1.35403
CHD8-1.smooth.chr17.cher87	chr17	28804986	28805902	+	GOSR1	NM_004871	0.959313
CHD8-1.smooth.chr17.cher88	chr17	28928293	28928562	+	LRRC37B2	NR_015341	1.18466
CHD8-1.smooth.chr17.cher89	chr17	29035140	29035754	+	SUZ12P	NR_024187	1.13746
CHD8-1.smooth.chr17.cher90	chr17	29158113	29158778	+	ATAD5	NM_024857	1.49297
CHD8-1.smooth.chr17.cher91	chr17	29159806	29160498	+	ATAD5	NM_024857	1.25125
CHD8-1.smooth.chr17.cher92	chr17	30468716	30469112	+	RHOT1	NM_001033568	1.26059
CHD8-1.smooth.chr17.cher93	chr17	30676258	30678966	+	ZNF207	NM_003457	2.48166
CHD8-1.smooth.chr17.cher94	chr17	33904804	33905840	+	PEX12	NM_000286	1.2366
CHD8-1.smooth.chr17.cher95	chr17	34135940	34136304	+	TAF15	NM_139215	0.948358
CHD8-1.smooth.chr17.cher96	chr17	34891894	34892246	+	PIGW	NM_178517	1.88705
CHD8-1.smooth.chr17.cher97	chr17	34901777	34902736	+	GGNBP2	NM_024835	1.41558
CHD8-1.smooth.chr17.cher98	chr17	34959089	34959574	+	MRM1	NM_024864	1.03808
CHD8-1.smooth.chr17.cher99	chr17	35714500	35714970	+	ACACA	NM_198836	1.21508
CHD8-1.smooth.chr17.cher100	chr17	35717044	35717304	+	ACACA	NM_198839	1.13625
CHD8-1.smooth.chr17.cher101	chr17	36857471	36857788	+	MLLT6	NM_005937	0.924388
CHD8-1.smooth.chr17.cher102	chr17	36907680	36907953	+	PSMB3	NM_002795	1.23413
CHD8-1.smooth.chr17.cher103	chr17	36910103	36910381	+	PSMB3	NM_002795	1.06111
CHD8-1.smooth.chr17.cher104	chr17	36956034	36956876	+	PIP4K2B	NM_003559	1.13959
CHD8-1.smooth.chr17.cher105	chr17	36980337	36980625	+	CCDC49	NM_017748	1.19913
CHD8-1.smooth.chr17.cher106	chr17	37007650	37007996	+	RPL23	NM_000978	1.23404
CHD8-1.smooth.chr17.cher107	chr17	37008730	37009484	+	RPL23	NM_000978	1.98666
CHD8-1.smooth.chr17.cher108	chr17	37024475	37024711	+	LASP1	NM_006148	0.998656
CHD8-1.smooth.chr17.cher109	chr17	37024843	37025229	+	LASP1	NM_006148	1.14147
CHD8-1.smooth.chr17.cher110	chr17	37309230	37309409	+	PLXDC1	NM_020405	1.02873
CHD8-1.smooth.chr17.cher111	chr17	37310375	37310634	+	PLXDC1	NM_020405	1.07344
CHD8-1.smooth.chr17.cher112	chr17	37355999	37356494	+	RPL19	NM_000981	1.06479
CHD8-1.smooth.chr17.cher113	chr17	37357162	37357615	+	RPL19	NM_000981	1.20342
CHD8-1.smooth.chr17.cher114	chr17	37606826	37607144	+	MED1	NM_004774	1.38162
CHD8-1.smooth.chr17.cher115	chr17	38135850	38136833	+	PSMD3	NM_002809	1.13467
CHD8-1.smooth.chr17.cher116	chr17	38296128	38297818	+	CASC3	NM_007359	1.38246
CHD8-1.smooth.chr17.cher117	chr17	38445580	38445888	+	CDC6	NM_001254	1.19314
CHD8-1.smooth.chr17.cher118	chr17	38574227	38574613	+	TOP2A	NM_001067	0.960849
CHD8-1.smooth.chr17.cher119	chr17	38803773	38803966	+	SMARCE1	NM_003079	1.94866
CHD8-1.smooth.chr17.cher120	chr17	40073764	40074096	+	ACLY	NM_001096	1.27724
CHD8-1.smooth.chr17.cher121	chr17	40086618	40087526	+	TTC25	NM_031421	1.12761
CHD8-1.smooth.chr17.cher122	chr17	40167942	40168609	+	DNAJC7	NM_001144766	1.10724
CHD8-1.smooth.chr17.cher123	chr17	40170056	40170722	+	NKIRAS2	NM_001001349	1.54336
CHD8-1.smooth.chr17.cher124	chr17	40427384	40427770	+	STAT5B	NM_012448	1.30218
CHD8-1.smooth.chr17.cher125	chr17	40729034	40729264	+	PSMC3IP	NM_016556	1.61224
CHD8-1.smooth.chr17.cher126	chr17	40950087	40950352	+	CCDC56	NM_001040431	1.11921
CHD8-1.smooth.chr17.cher127	chr17	41150278	41152294	+	RPL27	NM_000988	1.69996
CHD8-1.smooth.chr17.cher128	chr17	41277853	41278533	+	NBR2	NR_003108	1.71731
CHD8-1.smooth.chr17.cher129	chr17	41322157	41323608	+	NBR1	NM_031858	1.39665
CHD8-1.smooth.chr17.cher130	chr17	41438230	41438484	+	LOC100130581	NR_027412	0.93828
CHD8-1.smooth.chr17.cher131	chr17	42091889	42092293	+	TMEM101	NM_032376	1.20164
CHD8-1.smooth.chr17.cher132	chr17	42579148	42580228	+	GPATCH8	NM_001002909	1.11945
CHD8-1.smooth.chr17.cher133	chr17	43138088	43139768	+	NMT1	NM_021079	1.65854
CHD8-1.smooth.chr17.cher134	chr17	43226590	43226926	+	HEXIM1	NM_006460	1.12882
CHD8-1.smooth.chr17.cher135	chr17	44269200	44269908	+	KIAA1267	NM_015443	1.77585
CHD8-1.smooth.chr17.cher136	chr17	44439053	44439597	+	ARL17P1	NM_001113738	1.53447
CHD8-1.smooth.chr17.cher137	chr17	45000014	45000168	+	GOSR2	NM_001012511	1.5531
CHD8-1.smooth.chr17.cher138	chr17	45000884	45001240	+	GOSR2	NM_001012511	0.926119
CHD8-1.smooth.chr17.cher139	chr17	45266907	45267462	+	CDC27	NM_001256	1.41001
CHD8-1.smooth.chr17.cher140	chr17	45728288	45728756	+	KPNB1	NM_002265	1.23854
CHD8-1.smooth.chr17.cher141	chr17	46126554	46127488	+	NFE2L1	NM_003204	1.31524
CHD8-1.smooth.chr17.cher142	chr17	46622486	46623954	+	HOXB2	NM_002145	1.63568
CHD8-1.smooth.chr17.cher143	chr17	46624663	46626456	+	HOXB3	NM_002146	1.24964
CHD8-1.smooth.chr17.cher144	chr17	46649504	46652196	+	HOXB3	NM_002146	1.37249
CHD8-1.smooth.chr17.cher145	chr17	46654237	46654858	+	HOXB4	NM_024015	1.40428
CHD8-1.smooth.chr17.cher146	chr17	46656125	46657400	+	MIR10A	NR_029608	1.22316
CHD8-1.smooth.chr17.cher147	chr17	46661678	46661892	+	MIR10A	NR_029608	0.880053
CHD8-1.smooth.chr17.cher148	chr17	46688262	46688904	+	HOXB7	NM_004502	1.17445
CHD8-1.smooth.chr17.cher149	chr17	46691162	46691398	+	HOXB8	NM_024016	1.27279
CHD8-1.smooth.chr17.cher150	chr17	46693034	46693562	+	HOXB8	NM_024016	1.08853
CHD8-1.smooth.chr17.cher151	chr17	46694476	46694984	+	HOXB8	NM_024016	1.02535
CHD8-1.smooth.chr17.cher152	chr17	46696111	46696395	+	HOXB9	NM_024017	0.964398
CHD8-1.smooth.chr17.cher153	chr17	46970390	46970900	+	ATP5G1	NM_001002027	1.04001
CHD8-1.smooth.chr17.cher154	chr17	47074825	47075102	+	IGF2BP1	NM_006546	1.09576
CHD8-1.smooth.chr17.cher155	chr17	47077042	47077496	+	IGF2BP1	NM_006546	1.1175
CHD8-1.smooth.chr17.cher156	chr17	47492296	47492602	+	PHB	NM_002634	0.901936
CHD8-1.smooth.chr17.cher157	chr17	47784156	47784892	+	SLC35B1	NM_005827	1.28537
CHD8-1.smooth.chr17.cher158	chr17	47865299	47865852	+	MYST2	NM_007067	1.18158
CHD8-1.smooth.chr17.cher159	chr17	47866464	47866880	+	MYST2	NM_007067	1.08477
CHD8-1.smooth.chr17.cher160	chr17	48073454	48073684	+	DLX3	NM_005220	0.970639
CHD8-1.smooth.chr17.cher161	chr17	48075398	48075908	+	DLX3	NM_005220	0.945847
CHD8-1.smooth.chr17.cher162	chr17	48785194	48786458	+	ANKRD40	NM_052855	1.42565
CHD8-1.smooth.chr17.cher163	chr17	48797576	48798860	+	LUC7L3	NM_006107	1.67059
CHD8-1.smooth.chr17.cher164	chr17	49196818	49197046	+	SPAG9	NM_003971	1.10736
CHD8-1.smooth.chr17.cher165	chr17	49231548	49231752	+	NME1	NM_198175	1.34311
CHD8-1.smooth.chr17.cher166	chr17	54991886	54992374	+	TRIM25	NM_005082	1.14288
CHD8-1.smooth.chr17.cher167	chr17	55334454	55335106	+	MSI2	NM_170721	1.63842
CHD8-1.smooth.chr17.cher168	chr17	56083364	56083671	+	SFRS1	NM_006924	1.28764
CHD8-1.smooth.chr17.cher169	chr17	56429986	56430618	+	RNF43	NM_017763	1.06768
CHD8-1.smooth.chr17.cher170	chr17	56595726	56596181	+	MTMR4	NM_004687	1.25219
CHD8-1.smooth.chr17.cher171	chr17	56597356	56597806	+	SEPT4	NM_004574	0.948204
CHD8-1.smooth.chr17.cher172	chr17	57184882	57185310	+	TRIM37	NM_015294	1.22615
CHD8-1.smooth.chr17.cher173	chr17	57231478	57231816	+	SKA2	NM_182620	1.21232
CHD8-1.smooth.chr17.cher174	chr17	57236604	57237074	+	PRR11	NM_018304	1.30805
CHD8-1.smooth.chr17.cher175	chr17	57695992	57696514	+	CLTC	NM_004859	1.93633
CHD8-1.smooth.chr17.cher176	chr17	57783532	57784454	+	PTRH2	NM_016077	0.905558
CHD8-1.smooth.chr17.cher177	chr17	57785176	57787090	+	TMEM49	NM_030938	1.35521
CHD8-1.smooth.chr17.cher178	chr17	57914726	57915210	+	TMEM49	NM_030938	1.64503
CHD8-1.smooth.chr17.cher179	chr17	57915588	57918598	+	TMEM49	NM_030938	1.61746
CHD8-1.smooth.chr17.cher180	chr17	58155024	58156918	+	HEATR6	NM_022070	1.25982
CHD8-1.smooth.chr17.cher181	chr17	58467540	58468866	+	USP32	NM_032582	1.30318
CHD8-1.smooth.chr17.cher182	chr17	58602152	58602810	+	APPBP2	NM_006380	1.19935
CHD8-1.smooth.chr17.cher183	chr17	60004210	60005322	+	INTS2	NM_020748	1.24231
CHD8-1.smooth.chr17.cher184	chr17	61628738	61629084	+	DCAF7	NM_005828	1.04656
CHD8-1.smooth.chr17.cher185	chr17	61677652	61678062	+	TACO1	NM_016360	1.89077
CHD8-1.smooth.chr17.cher186	chr17	61819353	61819966	+	STRADA	NM_001003788	1.61066
CHD8-1.smooth.chr17.cher187	chr17	61849942	61851264	+	CCDC47	NM_020198	1.86969
CHD8-1.smooth.chr17.cher188	chr17	61903859	61904299	+	FTSJ3	NM_017647	1.42518
CHD8-1.smooth.chr17.cher189	chr17	62211166	62211494	+	ERN1	NM_001433	0.967155
CHD8-1.smooth.chr17.cher190	chr17	62340819	62341080	+	TEX2	NM_018469	0.904689
CHD8-1.smooth.chr17.cher191	chr17	62492270	62492731	+	POLG2	NM_007215	0.882536
CHD8-1.smooth.chr17.cher192	chr17	62500840	62501163	+	DDX5	NM_004396	1.01481
CHD8-1.smooth.chr17.cher193	chr17	62503777	62504372	+	CCDC45	NM_138363	1.33051
CHD8-1.smooth.chr17.cher194	chr17	63051484	63051772	+	GNA13	NM_006572	0.970206
CHD8-1.smooth.chr17.cher195	chr17	65239866	65240278	+	HELZ	NM_014877	0.988546
CHD8-1.smooth.chr17.cher196	chr17	65361744	65362403	+	PSMD12	NM_002816	1.77123
CHD8-1.smooth.chr17.cher197	chr17	65370416	65372118	+	PITPNC1	NM_181671	1.30062
CHD8-1.smooth.chr17.cher198	chr17	65712836	65714373	+	NOL11	NM_015462	1.584
CHD8-1.smooth.chr17.cher199	chr17	66509071	66509872	+	PRKAR1A	NM_002734	1.29912
CHD8-1.smooth.chr17.cher200	chr17	72198408	72198848	+	RPL38	NM_000999	1.05175
CHD8-1.smooth.chr17.cher201	chr17	72206426	72207488	+	MGC16275	NR_026914	1.12416
CHD8-1.smooth.chr17.cher202	chr17	73148330	73149126	+	HN1	NM_001002032	1.29465
CHD8-1.smooth.chr17.cher203	chr17	73256468	73256888	+	GGA3	NM_014001	0.994789
CHD8-1.smooth.chr17.cher204	chr17	73258871	73259595	+	MRPS7	NM_015971	1.05965
CHD8-1.smooth.chr17.cher205	chr17	73400602	73401040	+	GRB2	NM_002086	1.42084
CHD8-1.smooth.chr17.cher206	chr17	73453164	73453732	+	KIAA0195	NM_014738	0.928004
CHD8-1.smooth.chr17.cher207	chr17	73779135	73780166	+	UNK	NM_001080419	1.03597
CHD8-1.smooth.chr17.cher208	chr17	73900376	73900538	+	MRPL38	NM_032478	1.83658
CHD8-1.smooth.chr17.cher209	chr17	74067242	74068094	+	SRP68	NM_014230	1.26405
CHD8-1.smooth.chr17.cher210	chr17	74099070	74099302	+	EXOC7	NR_028133	1.01829
CHD8-1.smooth.chr17.cher211	chr17	74729946	74732218	+	SFRS2	NM_003016	1.27904
CHD8-1.smooth.chr17.cher212	chr17	76210813	76211931	+	EPR1	NR_002219	1.39378
CHD8-1.smooth.chr17.cher213	chr17	76835448	76835925	+	USP36	NM_025090	1.44765
CHD8-1.smooth.chr17.cher214	chr17	76837529	76837983	+	USP36	NM_025090	1.30415
CHD8-1.smooth.chr17.cher215	chr17	77785670	77785820	+	CBX8	NM_020649	0.891357
CHD8-1.smooth.chr17.cher216	chr17	77811920	77812590	+	CBX4	NM_003655	1.24741
CHD8-1.smooth.chr17.cher217	chr17	78519198	78520390	+	RPTOR	NM_020761	1.97273
CHD8-1.smooth.chr17.cher218	chr17	79318422	79318556	+	TMEM105	NM_178520	1.03017
CHD8-1.smooth.chr17.cher219	chr17	79368200	79368643	+	BAHCC1	NM_001080519	1.33823
CHD8-1.smooth.chr17.cher220	chr17	79371561	79371910	+	BAHCC1	NM_001080519	1.52967
CHD8-1.smooth.chr17.cher221	chr17	79520174	79520441	+	C17orf70	NM_025161	0.961563
CHD8-1.smooth.chr17.cher222	chr17	79632934	79633180	+	C17orf90	NM_001039842	1.31254
CHD8-1.smooth.chr17.cher223	chr17	79634144	79634694	+	CCDC137	NM_199287	1.61759
CHD8-1.smooth.chr17.cher224	chr17	80415705	80415958	+	NARF	NM_001038618	1.40749
CHD8-1.smooth.chr18.cher1	chr18	159347	159980	+	USP14	NM_001037334	1.1391
CHD8-1.smooth.chr18.cher2	chr18	268492	268900	+	THOC1	NM_005131	1.22219
CHD8-1.smooth.chr18.cher3	chr18	2572198	2573602	+	NDC80	NM_006101	1.03748
CHD8-1.smooth.chr18.cher4	chr18	3011944	3012456	+	LPIN2	NM_014646	0.988121
CHD8-1.smooth.chr18.cher5	chr18	3246813	3247587	+	MYL12A	NM_006471	1.44582
CHD8-1.smooth.chr18.cher6	chr18	3248372	3249450	+	MYL12A	NM_006471	1.35865
CHD8-1.smooth.chr18.cher7	chr18	3259452	3260008	+	MYL12B	NM_001144946	1.05519
CHD8-1.smooth.chr18.cher8	chr18	3262894	3263281	+	MYL12B	NM_001144945	1.39264
CHD8-1.smooth.chr18.cher9	chr18	3448810	3449513	+	TGIF1	NM_173207	2.05598
CHD8-1.smooth.chr18.cher10	chr18	3452466	3453059	+	TGIF1	NM_170695	1.31059
CHD8-1.smooth.chr18.cher11	chr18	3454604	3456100	+	TGIF1	NM_173211	1.31534
CHD8-1.smooth.chr18.cher12	chr18	9135500	9135860	+	ANKRD12	NM_015208	1.52166
CHD8-1.smooth.chr18.cher13	chr18	9612578	9613492	+	PPP4R1	NM_001042388	0.952835
CHD8-1.smooth.chr18.cher14	chr18	11850674	11851777	+	GNAL	NM_002071	1.22493
CHD8-1.smooth.chr18.cher15	chr18	11979982	11980377	+	IMPA2	NM_014214	1.25474
CHD8-1.smooth.chr18.cher16	chr18	12703496	12704038	+	PSMG2	NM_020232	1.43309
CHD8-1.smooth.chr18.cher17	chr18	18690030	18690856	+	ROCK1	NM_005406	1.07292
CHD8-1.smooth.chr18.cher18	chr18	19179618	19179880	+	ESCO1	NM_052911	0.912394
CHD8-1.smooth.chr18.cher19	chr18	19193024	19193296	+	SNRPD1	NM_006938	1.50016
CHD8-1.smooth.chr18.cher20	chr18	19284945	19285802	+	ABHD3	NM_138340	1.10128
CHD8-1.smooth.chr18.cher21	chr18	20514134	20514416	+	RBBP8	NM_203291	1.26607
CHD8-1.smooth.chr18.cher22	chr18	21033868	21034524	+	RIOK3	NM_003831	1.07329
CHD8-1.smooth.chr18.cher23	chr18	21167112	21167492	+	NPC1	NM_000271	1.57322
CHD8-1.smooth.chr18.cher24	chr18	32870024	32871100	+	ZNF271	NR_024565	1.89266
CHD8-1.smooth.chr18.cher25	chr18	33077914	33078250	+	INO80C	NM_194281	1.09427
CHD8-1.smooth.chr18.cher26	chr18	33646062	33647512	+	RPRD1A	NM_018170	1.11249
CHD8-1.smooth.chr18.cher27	chr18	33710372	33710816	+	ELP2	NM_018255	1.43064
CHD8-1.smooth.chr18.cher28	chr18	43677014	43678188	+	ATP5A1	NM_004046	1.30432
CHD8-1.smooth.chr18.cher29	chr18	43684434	43685474	+	HAUS1	NM_138443	1.69621
CHD8-1.smooth.chr18.cher30	chr18	43755006	43755494	+	C18orf25	NM_145055	1.53425
CHD8-1.smooth.chr18.cher31	chr18	44496350	44496584	+	PIAS2	NM_173206	0.941828
CHD8-1.smooth.chr18.cher32	chr18	47012658	47013052	+	C18orf32	NM_001035005	1.52395
CHD8-1.smooth.chr18.cher33	chr18	47014970	47018222	+	RPL17	NM_000985	1.82086
CHD8-1.smooth.chr18.cher34	chr18	47901602	47901886	+	SKA1	NM_145060	0.966188
CHD8-1.smooth.chr18.cher35	chr18	48346168	48346882	+	MRO	NM_001127174	1.36167
CHD8-1.smooth.chr18.cher36	chr18	48721748	48722234	+	MEX3C	NM_016626	1.16239
CHD8-1.smooth.chr18.cher37	chr18	51883498	51883925	+	C18orf54	NM_173529	0.883481
CHD8-1.smooth.chr18.cher38	chr18	51885056	51885156	+	C18orf54	NM_173529	0.881034
CHD8-1.smooth.chr18.cher39	chr18	54304534	54305326	+	TXNL1	NM_004786	1.23421
CHD8-1.smooth.chr18.cher40	chr18	55297425	55297716	+	NARS	NM_004539	1.19465
CHD8-1.smooth.chr18.cher41	chr18	55712918	55713370	+	NEDD4L	NM_015277	0.977164
CHD8-1.smooth.chr18.cher42	chr18	56337822	56338124	+	MALT1	NM_173844	1.1554
CHD8-1.smooth.chr18.cher43	chr18	60192283	60193640	+	ZCCHC2	NM_017742	2.04813
CHD8-1.smooth.chr18.cher44	chr18	60988163	60988751	+	BCL2	NM_000657	1.08832
CHD8-1.smooth.chr18.cher45	chr18	61034618	61035020	+	KDSR	NM_002035	1.83441
CHD8-1.smooth.chr18.cher46	chr18	61088666	61089344	+	VPS4B	NM_004869	1.07009
CHD8-1.smooth.chr18.cher47	chr18	66380998	66381978	+	TMX3	NM_019022	1.14211
CHD8-1.smooth.chr18.cher48	chr18	66382796	66383182	+	CCDC102B	NM_001093729	1.66875
CHD8-1.smooth.chr18.cher49	chr18	67871900	67872752	+	RTTN	NM_173630	1.16803
CHD8-1.smooth.chr18.cher50	chr18	67957504	67958282	+	SOCS6	NM_004232	1.0343
CHD8-1.smooth.chr18.cher51	chr18	71815354	71816474	+	C18orf55	NM_014177	0.983287
CHD8-1.smooth.chr18.cher52	chr18	71959588	71960228	+	CYB5A	NM_148923	1.46862
CHD8-1.smooth.chr18.cher53	chr18	72921844	72922245	+	TSHZ1	NM_005786	1.07633
CHD8-1.smooth.chr18.cher54	chr18	74170471	74170797	+	ZNF516	NM_014643	1.1536
CHD8-1.smooth.chr18.cher55	chr18	74535477	74535912	+	ZNF236	NM_007345	1.65738
CHD8-1.smooth.chr18.cher56	chr18	75402346	75402647	+	GALR1	NM_001480	1.24443
CHD8-1.smooth.chr18.cher57	chr18	77746908	77747686	+	TXNL4A	NM_006701	1.05576
CHD8-1.smooth.chr18.cher58	chr18	77905254	77905366	+	LOC100130522	NR_028339	1.65201
CHD8-1.smooth.chr19.cher1	chr19	805728	806405	+	PTBP1	NM_031990	1.01589
CHD8-1.smooth.chr19.cher2	chr19	921927	922234	+	KISS1R	NM_032551	1.44941
CHD8-1.smooth.chr19.cher3	chr19	1027206	1027672	+	CNN2	NM_004368	1.29125
CHD8-1.smooth.chr19.cher4	chr19	1038923	1039590	+	CNN2	NM_004368	1.25312
CHD8-1.smooth.chr19.cher5	chr19	1440399	1440807	+	RPS15	NM_001018	0.910642
CHD8-1.smooth.chr19.cher6	chr19	2019568	2019808	+	BTBD2	NM_017797	1.09129
CHD8-1.smooth.chr19.cher7	chr19	2428732	2429093	+	LMNB2	NM_032737	1.29985
CHD8-1.smooth.chr19.cher8	chr19	2783642	2784654	+	SGTA	NM_003021	1.83018
CHD8-1.smooth.chr19.cher9	chr19	2950573	2950948	+	ZNF77	NM_021217	1.36059
CHD8-1.smooth.chr19.cher10	chr19	3185097	3185889	+	NCLN	NM_020170	1.71758
CHD8-1.smooth.chr19.cher11	chr19	3984620	3985289	+	EEF2	NM_001961	1.48391
CHD8-1.smooth.chr19.cher12	chr19	4724764	4725062	+	DPP9	NM_139159	1.32093
CHD8-1.smooth.chr19.cher13	chr19	4910838	4912538	+	UHRF1	NM_013282	1.10363
CHD8-1.smooth.chr19.cher14	chr19	5621178	5622424	+	SAFB2	NM_014649	1.00281
CHD8-1.smooth.chr19.cher15	chr19	5690888	5691009	+	RPL36	NM_015414	1.4075
CHD8-1.smooth.chr19.cher16	chr19	6737994	6738308	+	GPR108	NM_001080452	0.954899
CHD8-1.smooth.chr19.cher17	chr19	9435523	9435768	+	ZNF559	NM_032497	1.23063
CHD8-1.smooth.chr19.cher18	chr19	9694837	9695165	+	ZNF121	NM_001008727	1.09657
CHD8-1.smooth.chr19.cher19	chr19	9785450	9786043	+	ZNF562	NM_001130032	1.00956
CHD8-1.smooth.chr19.cher20	chr19	10425963	10426318	+	FDX1L	NM_001031734	0.905271
CHD8-1.smooth.chr19.cher21	chr19	10765712	10767434	+	ILF3	NM_001137673	1.23477
CHD8-1.smooth.chr19.cher22	chr19	10827910	10828566	+	DNM2	NM_004945	2.11754
CHD8-1.smooth.chr19.cher23	chr19	11072502	11073205	+	SMARCA4	NM_001128849	1.01204
CHD8-1.smooth.chr19.cher24	chr19	11485753	11486072	+	C19orf39	NM_175871	0.977338
CHD8-1.smooth.chr19.cher25	chr19	11546698	11547090	+	PRKCSH	NM_002743	1.24779
CHD8-1.smooth.chr19.cher26	chr19	12833758	12834580	+	TNPO2	NM_001136195	2.21504
CHD8-1.smooth.chr19.cher27	chr19	12847440	12847875	+	ASNA1	NM_004317	1.28134
CHD8-1.smooth.chr19.cher28	chr19	13050002	13050842	+	CALR	NM_004343	1.47483
CHD8-1.smooth.chr19.cher29	chr19	13055410	13055975	+	CALR	NM_004343	1.34584
CHD8-1.smooth.chr19.cher30	chr19	13068148	13068210	+	GADD45GIP1	NM_052850	1.58851
CHD8-1.smooth.chr19.cher31	chr19	14249244	14249628	+	ASF1B	NM_018154	1.07255
CHD8-1.smooth.chr19.cher32	chr19	14316029	14316396	+	LPHN1	NM_001008701	1.24618
CHD8-1.smooth.chr19.cher33	chr19	14317792	14318533	+	LPHN1	NM_001008701	1.30144
CHD8-1.smooth.chr19.cher34	chr19	14797612	14797842	+	ZNF333	NM_032433	1.09184
CHD8-1.smooth.chr19.cher35	chr19	15441662	15441980	+	AKAP8	NM_005858	1.0339
CHD8-1.smooth.chr19.cher36	chr19	15488610	15489478	+	AKAP8	NM_005858	1.62837
CHD8-1.smooth.chr19.cher37	chr19	15530078	15530776	+	AKAP8L	NM_014371	1.00595
CHD8-1.smooth.chr19.cher38	chr19	16307912	16308240	+	AP1M1	NM_032493	1.35698
CHD8-1.smooth.chr19.cher39	chr19	16652234	16652734	+	CHERP	NM_006387	1.10042
CHD8-1.smooth.chr19.cher40	chr19	17377918	17378178	+	C19orf62	NM_014173	0.954399
CHD8-1.smooth.chr19.cher41	chr19	17447392	17448120	+	GTPBP3	NM_001128855	2.46735
CHD8-1.smooth.chr19.cher42	chr19	17531716	17531956	+	FAM125A	NM_138401	1.29547
CHD8-1.smooth.chr19.cher43	chr19	18303548	18303794	+	MPV17L2	NM_032683	1.01798
CHD8-1.smooth.chr19.cher44	chr19	18433234	18433565	+	LSM4	NM_012321	1.00494
CHD8-1.smooth.chr19.cher45	chr19	19030597	19031135	+	DDX49	NM_019070	1.22853
CHD8-1.smooth.chr19.cher46	chr19	19249510	19249804	+	TMEM161A	NM_017814	1.14487
CHD8-1.smooth.chr19.cher47	chr19	30206615	30207504	+	C19orf12	NM_031448	0.926806
CHD8-1.smooth.chr19.cher48	chr19	30433924	30434386	+	C19orf2	NM_003796	1.65893
CHD8-1.smooth.chr19.cher49	chr19	32837172	32838176	+	ZNF507	NM_014910	1.09895
CHD8-1.smooth.chr19.cher50	chr19	33726669	33727024	+	SLC7A10	NM_019849	1.04807
CHD8-1.smooth.chr19.cher51	chr19	34663766	34664600	+	LSM14A	NM_001114093	1.18649
CHD8-1.smooth.chr19.cher52	chr19	34920132	34920372	+	UBA2	NM_005499	1.04035
CHD8-1.smooth.chr19.cher53	chr19	34921270	34921770	+	UBA2	NM_005499	0.875769
CHD8-1.smooth.chr19.cher54	chr19	35491994	35492478	+	GRAMD1A	NM_001136199	1.25262
CHD8-1.smooth.chr19.cher55	chr19	36248874	36249492	+	C19orf55	NM_001039887	1.65433
CHD8-1.smooth.chr19.cher56	chr19	36706142	36706960	+	ZNF146	NM_001099638	1.65297
CHD8-1.smooth.chr19.cher57	chr19	36822334	36822717	+	ZFP14	NM_020917	0.991512
CHD8-1.smooth.chr19.cher58	chr19	37157878	37158109	+	ZNF461	NM_153257	1.14373
CHD8-1.smooth.chr19.cher59	chr19	37288276	37288718	+	ZNF790	NM_206894	1.53159
CHD8-1.smooth.chr19.cher60	chr19	37701222	37701704	+	ZNF585B	NM_152279	0.886265
CHD8-1.smooth.chr19.cher61	chr19	37958306	37958806	+	ZNF569	NM_152484	1.72011
CHD8-1.smooth.chr19.cher62	chr19	38084854	38085510	+	ZNF571	NM_016536	1.57875
CHD8-1.smooth.chr19.cher63	chr19	38145304	38145542	+	ZFP30	NM_014898	1.15302
CHD8-1.smooth.chr19.cher64	chr19	38396680	38396904	+	WDR87	NM_031951	1.06959
CHD8-1.smooth.chr19.cher65	chr19	39323852	39324076	+	ECH1	NM_001398	1.00438
CHD8-1.smooth.chr19.cher66	chr19	39339666	39339876	+	HNRNPL	NM_001533	1.7732
CHD8-1.smooth.chr19.cher67	chr19	39341306	39341567	+	HNRNPL	NM_001005335	1.23259
CHD8-1.smooth.chr19.cher68	chr19	39390958	39391300	+	NFKBIB	NM_002503	1.38492
CHD8-1.smooth.chr19.cher69	chr19	39420476	39420772	+	SARS2	NM_017827	1.05453
CHD8-1.smooth.chr19.cher70	chr19	39465416	39465782	+	FBXO17	NM_024907	0.899067
CHD8-1.smooth.chr19.cher71	chr19	39468756	39469026	+	FBXO17	NM_024907	1.03298
CHD8-1.smooth.chr19.cher72	chr19	39811016	39811081	+	LRFN1	NM_020862	0.926906
CHD8-1.smooth.chr19.cher73	chr19	39882839	39883206	+	MED29	NM_017592	1.03059
CHD8-1.smooth.chr19.cher74	chr19	39972014	39972684	+	TIMM50	NM_001001563	1.21461
CHD8-1.smooth.chr19.cher75	chr19	40476454	40476593	+	PSMC4	NM_153001	1.04394
CHD8-1.smooth.chr19.cher76	chr19	40502122	40502622	+	ZNF546	NM_178544	1.02251
CHD8-1.smooth.chr19.cher77	chr19	40854826	40855315	+	PLD3	NM_012268	1.444
CHD8-1.smooth.chr19.cher78	chr19	41255810	41256655	+	C19orf54	NM_198476	1.24418
CHD8-1.smooth.chr19.cher79	chr19	41769278	41769786	+	HNRNPUL1	NM_144732	1.26366
CHD8-1.smooth.chr19.cher80	chr19	41816256	41816798	+	CCDC97	NM_052848	2.51455
CHD8-1.smooth.chr19.cher81	chr19	41870290	41870680	+	TMEM91	NM_001098825	1.84253
CHD8-1.smooth.chr19.cher82	chr19	42365155	42365832	+	RPS19	NM_001022	1.37996
CHD8-1.smooth.chr19.cher83	chr19	42747196	42747686	+	GSK3A	NM_019884	0.925299
CHD8-1.smooth.chr19.cher84	chr19	42773118	42773317	+	ERF	NM_006494	1.14998
CHD8-1.smooth.chr19.cher85	chr19	44079135	44079426	+	XRCC1	NM_006297	1.12524
CHD8-1.smooth.chr19.cher86	chr19	44123012	44123296	+	ZNF428	NM_182498	1.29941
CHD8-1.smooth.chr19.cher87	chr19	44260420	44260846	+	C19orf61	NM_019108	1.13064
CHD8-1.smooth.chr19.cher88	chr19	44669064	44669878	+	ZNF226	NM_015919	1.26396
CHD8-1.smooth.chr19.cher89	chr19	44716364	44716594	+	ZNF227	NM_182490	1.10124
CHD8-1.smooth.chr19.cher90	chr19	45003598	45003896	+	ZNF180	NM_013256	0.92404
CHD8-1.smooth.chr19.cher91	chr19	45583096	45583338	+	GEMIN7	NM_001007269	1.08999
CHD8-1.smooth.chr19.cher92	chr19	45594564	45594891	+	GEMIN7	NM_001007269	1.14987
CHD8-1.smooth.chr19.cher93	chr19	45752129	45752386	+	MARK4	NM_031417	1.19195
CHD8-1.smooth.chr19.cher94	chr19	45908976	45910814	+	CD3EAP	NM_012099	1.23886
CHD8-1.smooth.chr19.cher95	chr19	46389802	46390954	+	IRF2BP1	NM_015649	1.41474
CHD8-1.smooth.chr19.cher96	chr19	46580531	46580817	+	IGFL4	NM_001002923	1.20392
CHD8-1.smooth.chr19.cher97	chr19	47217870	47218446	+	PRKD2	NM_016457	1.01925
CHD8-1.smooth.chr19.cher98	chr19	47289542	47290421	+	SLC1A5	NM_001145144	1.12994
CHD8-1.smooth.chr19.cher99	chr19	47614364	47614702	+	ZC3H4	NM_015168	1.03398
CHD8-1.smooth.chr19.cher100	chr19	47616264	47616682	+	ZC3H4	NM_015168	1.15715
CHD8-1.smooth.chr19.cher101	chr19	47854076	47854395	+	DHX34	NM_014681	0.929417
CHD8-1.smooth.chr19.cher102	chr19	48613910	48614212	+	PLA2G4C	NM_003706	1.33124
CHD8-1.smooth.chr19.cher103	chr19	48758826	48759358	+	CARD8	NM_014959	2.07224
CHD8-1.smooth.chr19.cher104	chr19	48833354	48833811	+	EMP3	NM_001425	1.16652
CHD8-1.smooth.chr19.cher105	chr19	48897237	48897386	+	GRIN2D	NM_000836	1.25181
CHD8-1.smooth.chr19.cher106	chr19	48948588	48948960	+	GRWD1	NM_031485	1.77839
CHD8-1.smooth.chr19.cher107	chr19	48971381	48971608	+	CYTH2	NM_004228	1.29475
CHD8-1.smooth.chr19.cher108	chr19	49121193	49121506	+	RPL18	NM_000979	1.77378
CHD8-1.smooth.chr19.cher109	chr19	49126782	49127520	+	SPHK2	NM_020126	1.68799
CHD8-1.smooth.chr19.cher110	chr19	49141212	49141609	+	CA11	NM_001217	1.57437
CHD8-1.smooth.chr19.cher111	chr19	49339121	49339552	+	HSD17B14	NM_016246	1.24443
CHD8-1.smooth.chr19.cher112	chr19	49404173	49404432	+	NUCB1	NM_006184	1.13667
CHD8-1.smooth.chr19.cher113	chr19	49497070	49497555	+	RUVBL2	NM_006666	1.0254
CHD8-1.smooth.chr19.cher114	chr19	49588811	49589785	+	SNRNP70	NM_003089	1.90828
CHD8-1.smooth.chr19.cher115	chr19	49621275	49621838	+	LIN7B	NM_022165	0.997341
CHD8-1.smooth.chr19.cher116	chr19	49629882	49630101	+	PPFIA3	NM_003660	0.892945
CHD8-1.smooth.chr19.cher117	chr19	49866264	49866763	+	DKKL1	NM_014419	1.12269
CHD8-1.smooth.chr19.cher118	chr19	49993031	49993368	+	RPL13AP5	NR_026712	1.21835
CHD8-1.smooth.chr19.cher119	chr19	49995550	49996458	+	RPL13A	NM_012423	1.37961
CHD8-1.smooth.chr19.cher120	chr19	49999213	50001446	+	RPS11	NM_001015	2.05288
CHD8-1.smooth.chr19.cher121	chr19	50083323	50083634	+	NOSIP	NM_015953	0.945847
CHD8-1.smooth.chr19.cher122	chr19	50145952	50146442	+	SCAF1	NM_021228	1.05541
CHD8-1.smooth.chr19.cher123	chr19	50169455	50169924	+	BCL2L12	NM_138639	1.21374
CHD8-1.smooth.chr19.cher124	chr19	50191921	50192300	+	C19orf76	NM_001101340	1.08066
CHD8-1.smooth.chr19.cher125	chr19	50195648	50195938	+	CPT1C	NM_152359	0.920163
CHD8-1.smooth.chr19.cher126	chr19	50316648	50317584	+	FUZ	NM_025129	1.54499
CHD8-1.smooth.chr19.cher127	chr19	50320386	50321232	+	MED25	NM_030973	1.54609
CHD8-1.smooth.chr19.cher128	chr19	50353238	50354034	+	PTOV1	NM_017432	1.36573
CHD8-1.smooth.chr19.cher129	chr19	50355592	50356598	+	PTOV1	NM_017432	1.80753
CHD8-1.smooth.chr19.cher130	chr19	50369583	50370413	+	PNKP	NM_007254	2.03341
CHD8-1.smooth.chr19.cher131	chr19	50372320	50372899	+	AKT1S1	NM_032375	1.15468
CHD8-1.smooth.chr19.cher132	chr19	50379224	50380196	+	AKT1S1	NM_032375	1.52359
CHD8-1.smooth.chr19.cher133	chr19	50381353	50382130	+	TBC1D17	NM_024682	1.03173
CHD8-1.smooth.chr19.cher134	chr19	50886786	50887140	+	POLD1	NM_002691	1.16464
CHD8-1.smooth.chr19.cher135	chr19	51306242	51307284	+	C19orf48	NM_199250	1.95943
CHD8-1.smooth.chr19.cher136	chr19	51611615	51612330	+	CTU1	NM_145232	1.17669
CHD8-1.smooth.chr19.cher137	chr19	52429940	52430872	+	ZNF613	NM_024840	1.5098
CHD8-1.smooth.chr19.cher138	chr19	52489569	52489865	+	ZNF350	NM_021632	1.01498
CHD8-1.smooth.chr19.cher139	chr19	52511271	52512101	+	ZNF615	NM_198480	1.963
CHD8-1.smooth.chr19.cher140	chr19	52552230	52552713	+	ZNF432	NM_014650	2.21315
CHD8-1.smooth.chr19.cher141	chr19	52773279	52774008	+	ZNF766	NM_001010851	1.17604
CHD8-1.smooth.chr19.cher142	chr19	54410534	54411111	+	PRKCG	NM_002739	1.06895
CHD8-1.smooth.chr19.cher143	chr19	54606404	54606509	+	NDUFA3	NM_004542	1.70068
CHD8-1.smooth.chr19.cher144	chr19	54639925	54640628	+	CNOT3	NM_014516	1.51085
CHD8-1.smooth.chr19.cher145	chr19	54661937	54662734	+	LENG1	NM_024316	1.86416
CHD8-1.smooth.chr19.cher146	chr19	54704530	54705812	+	RPS9	NM_001013	1.98987
CHD8-1.smooth.chr19.cher147	chr19	54961220	54961614	+	LENG8	NM_052925	1.3856
CHD8-1.smooth.chr19.cher148	chr19	54975232	54975444	+	LENG9	NM_198988	1.9046
CHD8-1.smooth.chr19.cher149	chr19	55771992	55772481	+	HSPBP1	NM_012267	0.963052
CHD8-1.smooth.chr19.cher150	chr19	55790594	55791070	+	HSPBP1	NM_012267	0.972054
CHD8-1.smooth.chr19.cher151	chr19	55848474	55848720	+	SUV420H2	NM_032701	0.89334
CHD8-1.smooth.chr19.cher152	chr19	55898640	55899227	+	RPL28	NM_001136137	1.15928
CHD8-1.smooth.chr19.cher153	chr19	55917696	55918404	+	UBE2S	NM_014501	1.20415
CHD8-1.smooth.chr19.cher154	chr19	55988396	55988675	+	ZNF628	NM_033113	1.14236
CHD8-1.smooth.chr19.cher155	chr19	56092323	56092637	+	ZNF579	NM_152600	1.37262
CHD8-1.smooth.chr19.cher156	chr19	56155398	56156091	+	ZNF581	NM_016535	1.70614
CHD8-1.smooth.chr19.cher157	chr19	56158544	56159118	+	CCDC106	NM_013301	1.27264
CHD8-1.smooth.chr19.cher158	chr19	56167546	56167856	+	U2AF2	NM_007279	1.74337
CHD8-1.smooth.chr19.cher159	chr19	56185394	56186393	+	U2AF2	NM_007279	1.61066
CHD8-1.smooth.chr19.cher160	chr19	56186873	56187720	+	EPN1	NM_013333	1.44421
CHD8-1.smooth.chr19.cher161	chr19	56989640	56989888	+	ZNF667	NM_022103	1.06572
CHD8-1.smooth.chr19.cher162	chr19	57792090	57792526	+	ZNF460	NM_006635	2.40572
CHD8-1.smooth.chr19.cher163	chr19	57900540	57900880	+	ZNF548	NM_152909	0.906332
CHD8-1.smooth.chr19.cher164	chr19	58459886	58460226	+	ZNF256	NM_005773	1.04831
CHD8-1.smooth.chr19.cher165	chr19	58489984	58490738	+	ZNF606	NM_025027	1.02884
CHD8-1.smooth.chr19.cher166	chr19	58838616	58839956	+	ZSCAN22	NM_181846	1.42824
CHD8-1.smooth.chr19.cher167	chr19	58918193	58918967	+	ZNF584	NM_173548	1.16849
CHD8-1.smooth.chr19.cher168	chr19	58986235	58986724	+	ZNF446	NM_017908	0.947021
CHD8-1.smooth.chr19.cher169	chr19	59030287	59030642	+	ZBTB45	NM_032792	1.16785
CHD8-1.smooth.chr19.cher170	chr19	59031312	59031764	+	ZBTB45	NM_032792	0.973233
CHD8-1.smooth.chr19.cher171	chr19	59085085	59085546	+	LOC100131691	NR_027334	1.67432
CHD8-1.smooth.chr2.cher1	chr2	265130	265966	+	ACP1	NM_001040649	1.80373
CHD8-1.smooth.chr2.cher2	chr2	8817490	8818084	+	ID2	NM_002166	2.4765
CHD8-1.smooth.chr2.cher3	chr2	8819818	8821687	+	ID2	NM_002166	1.88352
CHD8-1.smooth.chr2.cher4	chr2	8822848	8823705	+	ID2	NM_002166	1.90654
CHD8-1.smooth.chr2.cher5	chr2	8824592	8825051	+	ID2	NM_002166	1.06655
CHD8-1.smooth.chr2.cher6	chr2	9564396	9564960	+	CPSF3	NM_016207	1.03134
CHD8-1.smooth.chr2.cher7	chr2	9696772	9697382	+	ADAM17	NM_003183	1.23901
CHD8-1.smooth.chr2.cher8	chr2	10260840	10261692	+	RRM2	NM_001165931	2.06456
CHD8-1.smooth.chr2.cher9	chr2	10263828	10264817	+	RRM2	NM_001034	1.69256
CHD8-1.smooth.chr2.cher10	chr2	10586988	10587669	+	ODC1	NM_002539	1.57551
CHD8-1.smooth.chr2.cher11	chr2	11887516	11887910	+	LPIN1	NM_145693	1.01935
CHD8-1.smooth.chr2.cher12	chr2	15699646	15700246	+	NBAS	NM_015909	1.08342
CHD8-1.smooth.chr2.cher13	chr2	20102061	20102554	+	TTC32	NM_001008237	1.47021
CHD8-1.smooth.chr2.cher14	chr2	20188940	20189577	+	WDR35	NM_001006657	1.11801
CHD8-1.smooth.chr2.cher15	chr2	20250144	20250842	+	LAPTM4A	NM_014713	0.940262
CHD8-1.smooth.chr2.cher16	chr2	20648433	20648782	+	RHOB	NM_004040	0.97405
CHD8-1.smooth.chr2.cher17	chr2	21022282	21022442	+	C2orf43	NM_021925	2.16981
CHD8-1.smooth.chr2.cher18	chr2	24271666	24272007	+	FKBP1B	NM_054033	0.890771
CHD8-1.smooth.chr2.cher19	chr2	24298930	24299199	+	SF3B14	NM_016047	1.44304
CHD8-1.smooth.chr2.cher20	chr2	24345474	24345962	+	PFN4	NM_199346	1.09013
CHD8-1.smooth.chr2.cher21	chr2	25015602	25016017	+	C2orf79	NM_001013663	1.28722
CHD8-1.smooth.chr2.cher22	chr2	25195165	25195602	+	DNAJC27	NM_016544	1.43507
CHD8-1.smooth.chr2.cher23	chr2	26466160	26466758	+	HADHA	NM_000182	1.60993
CHD8-1.smooth.chr2.cher24	chr2	26468300	26468700	+	HADHB	NM_000183	1.39957
CHD8-1.smooth.chr2.cher25	chr2	27008303	27008779	+	CENPA	NM_001809	1.17113
CHD8-1.smooth.chr2.cher26	chr2	27433987	27434215	+	SLC5A6	NM_021095	1.03852
CHD8-1.smooth.chr2.cher27	chr2	27435758	27436388	+	C2orf28	NM_080592	1.17559
CHD8-1.smooth.chr2.cher28	chr2	27594302	27594654	+	SNX17	NM_014748	1.65647
CHD8-1.smooth.chr2.cher29	chr2	27602226	27603362	+	ZNF513	NM_144631	1.27157
CHD8-1.smooth.chr2.cher30	chr2	27603990	27604838	+	PPM1G	NM_002707	1.67376
CHD8-1.smooth.chr2.cher31	chr2	27631121	27631689	+	PPM1G	NM_002707	1.09791
CHD8-1.smooth.chr2.cher32	chr2	27806034	27806534	+	ZNF512	NM_032434	1.90077
CHD8-1.smooth.chr2.cher33	chr2	28617740	28618246	+	FOSL2	NM_005253	1.06042
CHD8-1.smooth.chr2.cher34	chr2	28975590	28976520	+	PPP1CB	NM_002709	1.55448
CHD8-1.smooth.chr2.cher35	chr2	30670880	30671600	+	LCLAT1	NM_001002257	0.926384
CHD8-1.smooth.chr2.cher36	chr2	32503620	32504016	+	YIPF4	NM_032312	1.86312
CHD8-1.smooth.chr2.cher37	chr2	38602722	38603516	+	ATL2	NM_001135673	1.1009
CHD8-1.smooth.chr2.cher38	chr2	38828558	38828980	+	HNRPLL	NM_138394	1.41121
CHD8-1.smooth.chr2.cher39	chr2	38978850	38979144	+	SFRS7	NM_001031684	1.28627
CHD8-1.smooth.chr2.cher40	chr2	39102054	39102638	+	DHX57	NM_198963	1.01732
CHD8-1.smooth.chr2.cher41	chr2	39346318	39346574	+	SOS1	NM_005633	1.05405
CHD8-1.smooth.chr2.cher42	chr2	39348353	39348852	+	SOS1	NM_005633	1.13371
CHD8-1.smooth.chr2.cher43	chr2	39351095	39351384	+	SOS1	NM_005633	1.64634
CHD8-1.smooth.chr2.cher44	chr2	42722184	42722758	+	KCNG3	NM_172344	1.23345
CHD8-1.smooth.chr2.cher45	chr2	43455728	43456211	+	LOC100129726	NR_027251	1.17461
CHD8-1.smooth.chr2.cher46	chr2	43822482	43822994	+	THADA	NM_001083953	1.08042
CHD8-1.smooth.chr2.cher47	chr2	44396548	44397756	+	PPM1B	NM_001033556	1.45101
CHD8-1.smooth.chr2.cher48	chr2	44588160	44588939	+	C2orf34	NM_024766	2.78423
CHD8-1.smooth.chr2.cher49	chr2	45167736	45168470	+	SIX3	NM_005413	1.25882
CHD8-1.smooth.chr2.cher50	chr2	46844774	46845207	+	CRIPT	NM_014171	1.0257
CHD8-1.smooth.chr2.cher51	chr2	47404210	47404434	+	CALM2	NM_001743	1.83794
CHD8-1.smooth.chr2.cher52	chr2	48131420	48132331	+	FBXO11	NM_012167	1.40753
CHD8-1.smooth.chr2.cher53	chr2	48134148	48134504	+	FBXO11	NM_012167	0.948592
CHD8-1.smooth.chr2.cher54	chr2	54014391	54015398	+	ERLEC1	NM_015701	1.25195
CHD8-1.smooth.chr2.cher55	chr2	54198537	54198828	+	PSME4	NM_014614	1.12238
CHD8-1.smooth.chr2.cher56	chr2	54786190	54787872	+	SPTBN1	NM_178313	1.4774
CHD8-1.smooth.chr2.cher57	chr2	54951366	54951541	+	EML6	NM_001039753	1.66217
CHD8-1.smooth.chr2.cher58	chr2	55460012	55460678	+	RPS27A	NM_002954	1.3887
CHD8-1.smooth.chr2.cher59	chr2	55645442	55646536	+	CCDC88A	NM_018084	1.51359
CHD8-1.smooth.chr2.cher60	chr2	55843184	55844348	+	SMEK2	NM_001122964	1.24388
CHD8-1.smooth.chr2.cher61	chr2	55845341	55846194	+	SMEK2	NM_001122964	1.28537
CHD8-1.smooth.chr2.cher62	chr2	60982728	60983048	+	PAPOLG	NM_022894	1.01171
CHD8-1.smooth.chr2.cher63	chr2	60984190	60984532	+	PAPOLG	NM_022894	0.910532
CHD8-1.smooth.chr2.cher64	chr2	61243434	61246248	+	PEX13	NM_002618	1.63071
CHD8-1.smooth.chr2.cher65	chr2	61766318	61766722	+	XPO1	NM_003400	1.32398
CHD8-1.smooth.chr2.cher66	chr2	62114748	62115126	+	CCT4	NM_006430	1.30581
CHD8-1.smooth.chr2.cher67	chr2	62931932	62932333	+	EHBP1	NM_001142615	1.1172
CHD8-1.smooth.chr2.cher68	chr2	62933251	62934429	+	EHBP1	NM_015252	1.33655
CHD8-1.smooth.chr2.cher69	chr2	63814568	63814840	+	C2orf86	NM_015910	1.17918
CHD8-1.smooth.chr2.cher70	chr2	63815862	63816790	+	MDH1	NM_005917	1.49156
CHD8-1.smooth.chr2.cher71	chr2	64069000	64069660	+	UGP2	NM_006759	1.15616
CHD8-1.smooth.chr2.cher72	chr2	64245236	64245598	+	VPS54	NM_016516	0.895393
CHD8-1.smooth.chr2.cher73	chr2	64750020	64751078	+	AFTPH	NM_203437	1.39892
CHD8-1.smooth.chr2.cher74	chr2	64977431	64977932	+	SERTAD2	NM_014755	1.12524
CHD8-1.smooth.chr2.cher75	chr2	65284318	65284628	+	CEP68	NM_015147	1.43117
CHD8-1.smooth.chr2.cher76	chr2	65457108	65457500	+	ACTR2	NM_005722	0.942859
CHD8-1.smooth.chr2.cher77	chr2	65661756	65662451	+	SPRED2	NM_181784	1.10635
CHD8-1.smooth.chr2.cher78	chr2	67625128	67625330	+	ETAA1	NM_019002	1.75293
CHD8-1.smooth.chr2.cher79	chr2	69663516	69664205	+	NFU1	NM_001002757	1.04616
CHD8-1.smooth.chr2.cher80	chr2	69869416	69869728	+	AAK1	NM_014911	1.13069
CHD8-1.smooth.chr2.cher81	chr2	70120782	70121668	+	SNRNP27	NM_006857	1.20825
CHD8-1.smooth.chr2.cher82	chr2	70313060	70313322	+	PCBP1	NM_006196	1.19433
CHD8-1.smooth.chr2.cher83	chr2	70417508	70418728	+	C2orf42	NM_017880	1.66457
CHD8-1.smooth.chr2.cher84	chr2	70474372	70475725	+	TIA1	NM_022037	1.87042
CHD8-1.smooth.chr2.cher85	chr2	70519974	70520805	+	SNRPG	NM_003096	1.4248
CHD8-1.smooth.chr2.cher86	chr2	70522550	70523018	+	FAM136A	NM_032822	0.916314
CHD8-1.smooth.chr2.cher87	chr2	71357885	71358502	+	MPHOSPH10	NM_005791	1.31533
CHD8-1.smooth.chr2.cher88	chr2	71559694	71560062	+	ZNF638	NM_001014972	1.02133
CHD8-1.smooth.chr2.cher89	chr2	73442182	73442905	+	SMYD5	NM_006062	1.25317
CHD8-1.smooth.chr2.cher90	chr2	73461225	73461702	+	CCT7	NM_001009570	0.93866
CHD8-1.smooth.chr2.cher91	chr2	73462246	73463154	+	CCT7	NM_001009570	1.78546
CHD8-1.smooth.chr2.cher92	chr2	73613562	73613962	+	ALMS1	NM_015120	1.77715
CHD8-1.smooth.chr2.cher93	chr2	74006408	74006997	+	DUSP11	NM_003584	1.28564
CHD8-1.smooth.chr2.cher94	chr2	74055094	74055406	+	STAMBP	NM_201647	1.20365
CHD8-1.smooth.chr2.cher95	chr2	74374187	74374631	+	BOLA3	NM_001035505	1.26819
CHD8-1.smooth.chr2.cher96	chr2	74375805	74376304	+	BOLA3	NM_001035505	1.23111
CHD8-1.smooth.chr2.cher97	chr2	74404720	74405186	+	MOBKL1B	NM_018221	1.00982
CHD8-1.smooth.chr2.cher98	chr2	74682330	74683391	+	INO80B	NM_031288	1.58769
CHD8-1.smooth.chr2.cher99	chr2	74690160	74690544	+	MOGS	NM_001146158	1.12931
CHD8-1.smooth.chr2.cher100	chr2	74710336	74710742	+	TTC31	NM_022492	1.24441
CHD8-1.smooth.chr2.cher101	chr2	74734006	74734879	+	PCGF1	NM_032673	1.47437
CHD8-1.smooth.chr2.cher102	chr2	74755262	74756036	+	AUP1	NM_181575	1.27197
CHD8-1.smooth.chr2.cher103	chr2	75874320	75874970	+	MRPL19	NM_014763	0.953965
CHD8-1.smooth.chr2.cher104	chr2	75938349	75938604	+	C2orf3	NM_003203	1.12213
CHD8-1.smooth.chr2.cher105	chr2	79740785	79742587	+	CTNNA2	NM_004389	1.64626
CHD8-1.smooth.chr2.cher106	chr2	85553993	85554569	+	TGOLN2	NM_006464	1.1381
CHD8-1.smooth.chr2.cher107	chr2	85767165	85767449	+	MAT2A	NM_005911	0.997526
CHD8-1.smooth.chr2.cher108	chr2	85830412	85830652	+	TMEM150A	NM_153342	1.31788
CHD8-1.smooth.chr2.cher109	chr2	86333136	86334424	+	PTCD3	NM_017952	1.40691
CHD8-1.smooth.chr2.cher110	chr2	86667500	86667732	+	KDM3A	NM_018433	1.51634
CHD8-1.smooth.chr2.cher111	chr2	86790782	86791208	+	VPS24	NM_001005753	1.10243
CHD8-1.smooth.chr2.cher112	chr2	95787993	95788452	+	MRPS5	NM_031902	1.09168
CHD8-1.smooth.chr2.cher113	chr2	95831908	95832138	+	ZNF2	NM_021088	0.986313
CHD8-1.smooth.chr2.cher114	chr2	96873296	96873610	+	STARD7	NM_020151	1.09733
CHD8-1.smooth.chr2.cher115	chr2	97302146	97303632	+	KIAA1310	NM_017991	1.10847
CHD8-1.smooth.chr2.cher116	chr2	97404948	97405288	+	LMAN2L	NM_001142292	1.2838
CHD8-1.smooth.chr2.cher117	chr2	98263496	98263934	+	COX5B	NM_001862	0.886689
CHD8-1.smooth.chr2.cher118	chr2	99223934	99224356	+	C2orf64	NM_001008215	1.01489
CHD8-1.smooth.chr2.cher119	chr2	99771684	99772648	+	LIPT1	NM_145198	1.3344
CHD8-1.smooth.chr2.cher120	chr2	99798176	99798700	+	MRPL30	NM_145212	1.33974
CHD8-1.smooth.chr2.cher121	chr2	99952911	99953773	+	TXNDC9	NM_005783	1.00885
CHD8-1.smooth.chr2.cher122	chr2	101868942	101869016	+	C2orf29	NM_017546	0.928348
CHD8-1.smooth.chr2.cher123	chr2	102315037	102315396	+	MAP4K4	NM_004834	1.10269
CHD8-1.smooth.chr2.cher124	chr2	113011392	113011850	+	ZC3H8	NM_032494	1.19185
CHD8-1.smooth.chr2.cher125	chr2	113239034	113239518	+	TTL	NM_153712	1.45926
CHD8-1.smooth.chr2.cher126	chr2	113404762	113405294	+	SLC20A1	NM_005415	1.11638
CHD8-1.smooth.chr2.cher127	chr2	113520920	113521466	+	CKAP2L	NM_152515	1.05095
CHD8-1.smooth.chr2.cher128	chr2	114195182	114195638	+	CBWD2	NM_172003	1.06955
CHD8-1.smooth.chr2.cher129	chr2	114646922	114647351	+	ACTR3	NM_005721	1.84422
CHD8-1.smooth.chr2.cher130	chr2	114648558	114649252	+	ACTR3	NM_005721	0.957645
CHD8-1.smooth.chr2.cher131	chr2	118943788	118943882	+	INSIG2	NM_016133	0.902844
CHD8-1.smooth.chr2.cher132	chr2	120518408	120519034	+	PTPN4	NM_002830	1.14247
CHD8-1.smooth.chr2.cher133	chr2	120771242	120771868	+	EPB41L5	NM_020909	1.39159
CHD8-1.smooth.chr2.cher134	chr2	121009536	121010182	+	RALB	NM_002881	1.00172
CHD8-1.smooth.chr2.cher135	chr2	122288084	122288395	+	CLASP1	NM_001142273	1.48672
CHD8-1.smooth.chr2.cher136	chr2	122408357	122408674	+	CLASP1	NM_001142273	1.06264
CHD8-1.smooth.chr2.cher137	chr2	122493012	122494002	+	MKI67IP	NM_032390	1.24197
CHD8-1.smooth.chr2.cher138	chr2	128050604	128051016	+	ERCC3	NM_000122	0.891189
CHD8-1.smooth.chr2.cher139	chr2	128283200	128283506	+	IWS1	NM_017969	1.38364
CHD8-1.smooth.chr2.cher140	chr2	128567384	128568182	+	WDR33	NM_001006622	1.60229
CHD8-1.smooth.chr2.cher141	chr2	128643971	128644157	+	AMMECR1L	NM_031445	0.91705
CHD8-1.smooth.chr2.cher142	chr2	135675453	135675925	+	CCNT2	NM_001241	1.0176
CHD8-1.smooth.chr2.cher143	chr2	135809578	135810349	+	RAB3GAP1	NM_012233	1.44068
CHD8-1.smooth.chr2.cher144	chr2	136287825	136289117	+	ZRANB3	NM_032143	2.29859
CHD8-1.smooth.chr2.cher145	chr2	136500085	136500902	+	UBXN4	NM_014607	1.30311
CHD8-1.smooth.chr2.cher146	chr2	148603026	148603356	+	ACVR2A	NM_001616	1.1584
CHD8-1.smooth.chr2.cher147	chr2	150443206	150444554	+	MMADHC	NM_015702	2.04205
CHD8-1.smooth.chr2.cher148	chr2	153031090	153031808	+	STAM2	NM_005843	1.23869
CHD8-1.smooth.chr2.cher149	chr2	153572750	153573266	+	PRPF40A	NM_017892	1.24477
CHD8-1.smooth.chr2.cher150	chr2	153575668	153576020	+	ARL6IP6	NM_152522	1.17095
CHD8-1.smooth.chr2.cher151	chr2	160569940	160570206	+	SEPT7	NM_022826	1.0858
CHD8-1.smooth.chr2.cher152	chr2	162165376	162166274	+	PSMD14	NM_005805	1.02105
CHD8-1.smooth.chr2.cher153	chr2	170336768	170337060	+	BBS5	NM_152384	1.08054
CHD8-1.smooth.chr2.cher154	chr2	170551305	170551758	+	PHOSPHO2	NM_001008489	1.09734
CHD8-1.smooth.chr2.cher155	chr2	170655953	170656680	+	SSB	NM_003142	1.41152
CHD8-1.smooth.chr2.cher156	chr2	170682742	170683076	+	UBR3	NM_172070	0.924646
CHD8-1.smooth.chr2.cher157	chr2	171669198	171669978	+	GAD1	NM_013445	1.04264
CHD8-1.smooth.chr2.cher158	chr2	171784594	171785359	+	GORASP2	NM_015530	1.5773
CHD8-1.smooth.chr2.cher159	chr2	171786213	171787332	+	GORASP2	NM_015530	1.40867
CHD8-1.smooth.chr2.cher160	chr2	172544838	172545538	+	DYNC1I2	NM_001378	1.0951
CHD8-1.smooth.chr2.cher161	chr2	172960447	172960959	+	DLX2	NM_004405	1.6192
CHD8-1.smooth.chr2.cher162	chr2	172967725	172969193	+	DLX2	NM_004405	1.57829
CHD8-1.smooth.chr2.cher163	chr2	173421802	173422252	+	PDK1	NM_002610	0.943686
CHD8-1.smooth.chr2.cher164	chr2	175112226	175112512	+	OLA1	NM_001011708	0.892034
CHD8-1.smooth.chr2.cher165	chr2	175200204	175200464	+	SP9	NM_001145250	1.48209
CHD8-1.smooth.chr2.cher166	chr2	175205896	175206252	+	SP9	NM_001145250	0.909508
CHD8-1.smooth.chr2.cher167	chr2	178076000	178076798	+	HNRNPA3	NM_194247	1.41539
CHD8-1.smooth.chr2.cher168	chr2	178078212	178079212	+	HNRNPA3	NM_194247	1.17251
CHD8-1.smooth.chr2.cher169	chr2	178127146	178127374	+	NFE2L2	NM_001145412	1.05333
CHD8-1.smooth.chr2.cher170	chr2	179344284	179344824	+	PLEKHA3	NM_019091	1.01462
CHD8-1.smooth.chr2.cher171	chr2	180871666	180871908	+	CWC22	NM_020943	0.92689
CHD8-1.smooth.chr2.cher172	chr2	181846390	181846660	+	UBE2E3	NM_006357	1.07951
CHD8-1.smooth.chr2.cher173	chr2	183581402	183581828	+	DNAJC10	NM_018981	1.09638
CHD8-1.smooth.chr2.cher174	chr2	183901642	183902164	+	NCKAP1	NM_205842	1.42176
CHD8-1.smooth.chr2.cher175	chr2	183988384	183990238	+	NUP35	NM_138285	1.33072
CHD8-1.smooth.chr2.cher176	chr2	187351692	187352042	+	ZC3H15	NM_018471	0.962509
CHD8-1.smooth.chr2.cher177	chr2	187455642	187456528	+	ITGAV	NM_002210	1.00205
CHD8-1.smooth.chr2.cher178	chr2	189158216	189158478	+	GULP1	NM_016315	0.879018
CHD8-1.smooth.chr2.cher179	chr2	190043186	190044610	+	COL5A2	NM_000393	1.34946
CHD8-1.smooth.chr2.cher180	chr2	190045084	190046744	+	COL5A2	NM_000393	1.30726
CHD8-1.smooth.chr2.cher181	chr2	190305492	190306766	+	WDR75	NM_032168	1.36587
CHD8-1.smooth.chr2.cher182	chr2	190626654	190628630	+	OSGEPL1	NM_022353	2.24533
CHD8-1.smooth.chr2.cher183	chr2	190647972	190648412	+	ORMDL1	NM_001128150	1.26193
CHD8-1.smooth.chr2.cher184	chr2	190649255	190650174	+	PMS1	NM_000534	1.35277
CHD8-1.smooth.chr2.cher185	chr2	191184902	191185503	+	HIBCH	NM_014362	1.2127
CHD8-1.smooth.chr2.cher186	chr2	191512946	191513408	+	NAB1	NM_005966	1.32242
CHD8-1.smooth.chr2.cher187	chr2	198362354	198362760	+	HSPD1	NM_002156	1.02972
CHD8-1.smooth.chr2.cher188	chr2	198363372	198363802	+	HSPD1	NM_002156	0.902669
CHD8-1.smooth.chr2.cher189	chr2	198365538	198366044	+	HSPE1	NM_002157	1.523
CHD8-1.smooth.chr2.cher190	chr2	198379650	198380479	+	MOBKL3	NM_199482	1.45232
CHD8-1.smooth.chr2.cher191	chr2	198571153	198572564	+	MARS2	NM_138395	1.15997
CHD8-1.smooth.chr2.cher192	chr2	200776538	200777058	+	C2orf69	NM_153689	1.75237
CHD8-1.smooth.chr2.cher193	chr2	201728654	201729154	+	CLK1	NM_001162407	1.40024
CHD8-1.smooth.chr2.cher194	chr2	201753654	201754316	+	PPIL3	NM_131916	1.61552
CHD8-1.smooth.chr2.cher195	chr2	201755282	201755642	+	NIF3L1	NM_021824	1.35421
CHD8-1.smooth.chr2.cher196	chr2	201936587	201937430	+	NDUFB3	NM_002491	1.8103
CHD8-1.smooth.chr2.cher197	chr2	201981978	201982424	+	CFLAR	NM_001127184	1.66289
CHD8-1.smooth.chr2.cher198	chr2	202315380	202315726	+	TRAK2	NM_015049	0.99197
CHD8-1.smooth.chr2.cher199	chr2	202646074	202646746	+	ALS2	NM_001135745	1.88523
CHD8-1.smooth.chr2.cher200	chr2	203103470	203103796	+	SUMO1	NM_003352	1.66511
CHD8-1.smooth.chr2.cher201	chr2	203131928	203132898	+	NOP58	NM_015934	1.12641
CHD8-1.smooth.chr2.cher202	chr2	203242372	203243766	+	BMPR2	NM_001204	1.49019
CHD8-1.smooth.chr2.cher203	chr2	203498772	203499062	+	FAM117B	NM_173511	1.23311
CHD8-1.smooth.chr2.cher204	chr2	203735346	203735630	+	ICA1L	NM_178231	1.33656
CHD8-1.smooth.chr2.cher205	chr2	203776263	203776963	+	WDR12	NM_018256	1.53791
CHD8-1.smooth.chr2.cher206	chr2	204193776	204194382	+	ABI2	NM_005759	1.47006
CHD8-1.smooth.chr2.cher207	chr2	204398864	204399328	+	RAPH1	NM_203365	1.32687
CHD8-1.smooth.chr2.cher208	chr2	205409060	205409484	+	PARD3B	NM_057177	0.934165
CHD8-1.smooth.chr2.cher209	chr2	206950856	206951732	+	INO80D	NM_017759	1.63681
CHD8-1.smooth.chr2.cher210	chr2	207023380	207023780	+	NDUFS1	NM_005006	1.49096
CHD8-1.smooth.chr2.cher211	chr2	207025238	207026038	+	EEF1B2	NM_001959	1.50807
CHD8-1.smooth.chr2.cher212	chr2	207140192	207140614	+	ZDBF2	NM_020923	1.10964
CHD8-1.smooth.chr2.cher213	chr2	207630156	207630646	+	FASTKD2	NM_001136194	1.3245
CHD8-1.smooth.chr2.cher214	chr2	209131306	209132174	+	PIKFYVE	NM_152671	1.18494
CHD8-1.smooth.chr2.cher215	chr2	211340394	211340814	+	LANCL1	NM_001136574	1.37925
CHD8-1.smooth.chr2.cher216	chr2	216974658	216975444	+	XRCC5	NM_021141	1.52776
CHD8-1.smooth.chr2.cher217	chr2	217362516	217363360	+	RPL37A	NM_000998	1.85963
CHD8-1.smooth.chr2.cher218	chr2	217363986	217365520	+	RPL37A	NM_000998	1.89436
CHD8-1.smooth.chr2.cher219	chr2	219261836	219262453	+	SLC11A1	NM_000578	1.43619
CHD8-1.smooth.chr2.cher220	chr2	219434060	219435932	+	RQCD1	NM_005444	1.7205
CHD8-1.smooth.chr2.cher221	chr2	219522598	219522900	+	ZNF142	NM_001105537	0.996423
CHD8-1.smooth.chr2.cher222	chr2	219536209	219536478	+	RNF25	NM_022453	1.36541
CHD8-1.smooth.chr2.cher223	chr2	220024372	220024822	+	NHEJ1	NM_024782	1.27666
CHD8-1.smooth.chr2.cher224	chr2	224700418	224700840	+	AP1S3	NM_001039569	0.938287
CHD8-1.smooth.chr2.cher225	chr2	224822305	224823304	+	MRPL44	NM_022915	1.49668
CHD8-1.smooth.chr2.cher226	chr2	227665113	227666898	+	IRS1	NM_005544	1.5529
CHD8-1.smooth.chr2.cher227	chr2	230785456	230785566	+	TRIP12	NM_004238	0.990252
CHD8-1.smooth.chr2.cher228	chr2	230787766	230788192	+	FBXO36	NM_174899	1.29216
CHD8-1.smooth.chr2.cher229	chr2	232327222	232328150	+	NCL	NM_005381	1.20134
CHD8-1.smooth.chr2.cher230	chr2	232378348	232378959	+	C2orf52	NR_024079	1.2846
CHD8-1.smooth.chr2.cher231	chr2	232379828	232380306	+	C2orf52	NR_024079	1.09841
CHD8-1.smooth.chr2.cher232	chr2	232571903	232572387	+	PTMA	NM_002823	1.09578
CHD8-1.smooth.chr2.cher233	chr2	232646295	232646988	+	PDE6D	NM_002601	1.25378
CHD8-1.smooth.chr2.cher234	chr2	232824589	232824828	+	DIS3L2	NM_152383	0.889608
CHD8-1.smooth.chr2.cher235	chr2	232825546	232825798	+	DIS3L2	NM_152383	1.76251
CHD8-1.smooth.chr2.cher236	chr2	233415984	233416436	+	EIF4E2	NM_004846	1.41017
CHD8-1.smooth.chr2.cher237	chr2	234160384	234161002	+	ATG16L1	NM_030803	1.81167
CHD8-1.smooth.chr2.cher238	chr2	234761650	234761880	+	HJURP	NM_018410	1.1944
CHD8-1.smooth.chr2.cher239	chr2	242041826	242042690	+	MTERFD2	NM_182501	1.65872
CHD8-1.smooth.chr2.cher240	chr2	242086302	242086686	+	PASK	NM_015148	0.923514
CHD8-1.smooth.chr2.cher241	chr2	242256200	242257174	+	SEPT2	NM_004404	1.68309
CHD8-1.smooth.chr20.cher1	chr20	305504	305748	+	SOX12	NM_006943	1.3762
CHD8-1.smooth.chr20.cher2	chr20	2450510	2451452	+	SNRPB	NM_198216	1.21401
CHD8-1.smooth.chr20.cher3	chr20	2634246	2635226	+	NOP56	NM_006392	1.21835
CHD8-1.smooth.chr20.cher4	chr20	2644050	2645344	+	IDH3B	NM_174855	1.63275
CHD8-1.smooth.chr20.cher5	chr20	3800364	3800768	+	C20orf29	NM_018347	1.29262
CHD8-1.smooth.chr20.cher6	chr20	3868370	3868786	+	PANK2	NM_024960	1.03348
CHD8-1.smooth.chr20.cher7	chr20	3870696	3871614	+	PANK2	NM_153640	2.1155
CHD8-1.smooth.chr20.cher8	chr20	5092918	5093214	+	C20orf30	NM_014145	1.52808
CHD8-1.smooth.chr20.cher9	chr20	5105508	5105916	+	PCNA	NM_002592	1.01171
CHD8-1.smooth.chr20.cher10	chr20	10414720	10416758	+	C20orf94	NM_001009608	2.1042
CHD8-1.smooth.chr20.cher11	chr20	17947362	17948608	+	SNX5	NM_014426	1.59214
CHD8-1.smooth.chr20.cher12	chr20	17950258	17951028	+	C20orf72	NM_052865	1.78374
CHD8-1.smooth.chr20.cher13	chr20	18489728	18490156	+	SEC23B	NM_032986	1.16198
CHD8-1.smooth.chr20.cher14	chr20	18547957	18548222	+	LOC388789	NR_015432	1.34763
CHD8-1.smooth.chr20.cher15	chr20	19998687	19999313	+	NAT5	NM_181527	1.13193
CHD8-1.smooth.chr20.cher16	chr20	21284527	21284794	+	XRN2	NM_012255	0.990646
CHD8-1.smooth.chr20.cher17	chr20	23330336	23330618	+	NXT1	NM_013248	1.1177
CHD8-1.smooth.chr20.cher18	chr20	24973625	24974478	+	C20orf3	NM_020531	1.30335
CHD8-1.smooth.chr20.cher19	chr20	25229550	25230218	+	PYGB	NM_002862	1.11487
CHD8-1.smooth.chr20.cher20	chr20	25372020	25372224	+	ABHD12	NM_001042472	1.08129
CHD8-1.smooth.chr20.cher21	chr20	30194642	30195678	+	ID1	NM_181353	1.3579
CHD8-1.smooth.chr20.cher22	chr20	30309293	30310612	+	BCL2L1	NM_138578	1.25859
CHD8-1.smooth.chr20.cher23	chr20	30327804	30328408	+	TPX2	NM_012112	1.21908
CHD8-1.smooth.chr20.cher24	chr20	30696902	30697474	+	TM9SF4	NM_014742	1.80014
CHD8-1.smooth.chr20.cher25	chr20	30944830	30945580	+	ASXL1	NM_001164603	1.07983
CHD8-1.smooth.chr20.cher26	chr20	32700506	32700591	+	EIF2S2	NM_003908	0.893763
CHD8-1.smooth.chr20.cher27	chr20	32952008	32952358	+	ITCH	NM_031483	1.05427
CHD8-1.smooth.chr20.cher28	chr20	33103222	33103626	+	DYNLRB1	NM_014183	0.96788
CHD8-1.smooth.chr20.cher29	chr20	33263994	33264465	+	PIGU	NM_080476	1.11808
CHD8-1.smooth.chr20.cher30	chr20	33732750	33733046	+	EDEM2	NM_018217	1.01011
CHD8-1.smooth.chr20.cher31	chr20	34042340	34042684	+	CEP250	NM_007186	1.62613
CHD8-1.smooth.chr20.cher32	chr20	34206045	34206372	+	SPAG4	NM_003116	0.915481
CHD8-1.smooth.chr20.cher33	chr20	34330022	34330156	+	RBM39	NM_184234	0.990935
CHD8-1.smooth.chr20.cher34	chr20	34330826	34331074	+	RBM39	NM_184234	1.78289
CHD8-1.smooth.chr20.cher35	chr20	34360214	34361367	+	PHF20	NM_016436	1.40197
CHD8-1.smooth.chr20.cher36	chr20	34542815	34542988	+	SCAND1	NM_016558	1.17528
CHD8-1.smooth.chr20.cher37	chr20	34824122	34824615	+	C20orf4	NM_015511	1.92043
[truncated: 1,276 more rows]

## Sheet: Peaks CHD8-2
Table S2.2. CHD8-enriched regions from ChIP-chip experiment 2. CHD8 enriched genomic regions with p-value < 0.01 are listed. Human genome assembly UCSC hg19 (NCBI Build 36) genomic coordinates were used.
name	chromosome	start	end	strand	Symbol	Acc Number	maxPeak-smoothed data
CHD8-2.smooth.chr1.cher1	chr1	1509160	1509456	+	SSU72	NM_014188	1.5885
CHD8-2.smooth.chr1.cher2	chr1	1820572	1820836	+	GNB1	NM_002074	0.680926
CHD8-2.smooth.chr1.cher3	chr1	2371895	2372103	+	PEX10	NM_153818	1.08495
CHD8-2.smooth.chr1.cher4	chr1	6243216	6243668	+	RPL22	NM_000983	0.885401
CHD8-2.smooth.chr1.cher5	chr1	6258063	6258986	+	RPL22	NM_000983	1.2132
CHD8-2.smooth.chr1.cher6	chr1	6663408	6663885	+	KLHL21	NM_014851	1.19166
CHD8-2.smooth.chr1.cher7	chr1	8022065	8022402	+	PARK7	NM_007262	1.10686
CHD8-2.smooth.chr1.cher8	chr1	8874942	8877146	+	RERE	NM_001042681	1.07466
CHD8-2.smooth.chr1.cher9	chr1	9600464	9600958	+	SLC25A33	NM_032315	1.31778
CHD8-2.smooth.chr1.cher10	chr1	10002536	10002872	+	LZIC	NM_032368	0.835153
CHD8-2.smooth.chr1.cher11	chr1	10003755	10003926	+	NMNAT1	NM_022787	1.04212
CHD8-2.smooth.chr1.cher12	chr1	10093584	10094978	+	UBE4B	NM_001105562	1.37455
CHD8-2.smooth.chr1.cher13	chr1	10531303	10531702	+	DFFA	NM_004401	0.819062
CHD8-2.smooth.chr1.cher14	chr1	10856752	10857019	+	CASZ1	NM_017766	0.96141
CHD8-2.smooth.chr1.cher15	chr1	11323064	11323204	+	MTOR	NM_004958	1.91167
CHD8-2.smooth.chr1.cher16	chr1	16840824	16841105	+	CROCCL2	NR_023386	0.674812
CHD8-2.smooth.chr1.cher17	chr1	16970813	16971553	+	MSTP2	NR_027504	1.159
CHD8-2.smooth.chr1.cher18	chr1	19535248	19536042	+	UBR4	NM_020765	0.827285
CHD8-2.smooth.chr1.cher19	chr1	19922642	19923255	+	C1orf151	NM_001032363	0.970024
CHD8-2.smooth.chr1.cher20	chr1	19924096	19924508	+	C1orf151	NM_001032363	1.0782
CHD8-2.smooth.chr1.cher21	chr1	21111898	21112654	+	HP1BP3	NM_016287	0.883363
CHD8-2.smooth.chr1.cher22	chr1	21501478	21501930	+	EIF4G3	NM_003760	0.7933
CHD8-2.smooth.chr1.cher23	chr1	22108442	22109254	+	USP48	NM_001032730	1.54953
CHD8-2.smooth.chr1.cher24	chr1	22777570	22779680	+	ZBTB40	NM_001083621	1.56369
CHD8-2.smooth.chr1.cher25	chr1	23346802	23347808	+	KDM1A	NM_001009999	1.01024
CHD8-2.smooth.chr1.cher26	chr1	23668386	23669818	+	HNRNPR	NM_001102397	0.974675
CHD8-2.smooth.chr1.cher27	chr1	23695867	23696356	+	C1orf213	NM_138479	0.727685
CHD8-2.smooth.chr1.cher28	chr1	23883582	23884740	+	ID3	NM_002167	1.36271
CHD8-2.smooth.chr1.cher29	chr1	23888318	23889316	+	ID3	NM_002167	1.31345
CHD8-2.smooth.chr1.cher30	chr1	23890480	23891446	+	ID3	NM_002167	0.993137
CHD8-2.smooth.chr1.cher31	chr1	24018758	24020508	+	RPL11	NM_000975	2.11236
CHD8-2.smooth.chr1.cher32	chr1	24071279	24072266	+	TCEB3	NM_003198	0.916702
CHD8-2.smooth.chr1.cher33	chr1	24741526	24742130	+	NIPAL3	NM_020448	1.2495
CHD8-2.smooth.chr1.cher34	chr1	25072756	25073130	+	CLIC4	NM_013943	0.930738
CHD8-2.smooth.chr1.cher35	chr1	25557886	25558226	+	SYF2	NM_015484	0.80764
CHD8-2.smooth.chr1.cher36	chr1	25756911	25757138	+	TMEM57	NM_018202	1.39668
CHD8-2.smooth.chr1.cher37	chr1	26185734	26186222	+	C1orf135	NM_024037	0.731463
CHD8-2.smooth.chr1.cher38	chr1	26325470	26325819	+	PAFAH2	NM_000437	0.822962
CHD8-2.smooth.chr1.cher39	chr1	26797681	26798119	+	DHDDS	NM_024887	0.69988
CHD8-2.smooth.chr1.cher40	chr1	27018222	27019692	+	ARID1A	NM_006015	1.08984
CHD8-2.smooth.chr1.cher41	chr1	27021100	27021725	+	ARID1A	NM_006015	1.34631
CHD8-2.smooth.chr1.cher42	chr1	27113678	27114118	+	PIGV	NM_017837	1.27723
CHD8-2.smooth.chr1.cher43	chr1	27114983	27115938	+	PIGV	NM_017837	1.10087
CHD8-2.smooth.chr1.cher44	chr1	27649089	27649550	+	TMEM222	NM_032125	0.926131
CHD8-2.smooth.chr1.cher45	chr1	27714876	27715416	+	GPR3	NM_005281	0.782051
CHD8-2.smooth.chr1.cher46	chr1	28158056	28158494	+	PPP1R8	NM_014110	0.969319
CHD8-2.smooth.chr1.cher47	chr1	28240424	28240897	+	RPA2	NM_002946	0.754415
CHD8-2.smooth.chr1.cher48	chr1	28834736	28835018	+	SNHG3	NR_002909	0.850316
CHD8-2.smooth.chr1.cher49	chr1	28879988	28880296	+	TRNAU1AP	NM_017846	0.974587
CHD8-2.smooth.chr1.cher50	chr1	29065342	29065792	+	YTHDF2	NM_016258	0.937505
CHD8-2.smooth.chr1.cher51	chr1	31536600	31538286	+	PUM1	NM_014676	1.43163
CHD8-2.smooth.chr1.cher52	chr1	32478386	32478850	+	KHDRBS1	NM_006559	0.686663
CHD8-2.smooth.chr1.cher53	chr1	32646314	32646646	+	TXLNA	NM_175852	0.888998
CHD8-2.smooth.chr1.cher54	chr1	33115636	33116352	+	ZBTB8OS	NM_178547	1.2417
CHD8-2.smooth.chr1.cher55	chr1	33117422	33117872	+	RBBP4	NM_001135256	1.22327
CHD8-2.smooth.chr1.cher56	chr1	33118772	33119200	+	RBBP4	NM_001135256	0.752261
CHD8-2.smooth.chr1.cher57	chr1	33430427	33431105	+	RNF19B	NM_153341	0.865355
CHD8-2.smooth.chr1.cher58	chr1	33936014	33936478	+	ZSCAN20	NM_145238	0.738468
CHD8-2.smooth.chr1.cher59	chr1	35656462	35657418	+	SFPQ	NM_005066	1.04089
CHD8-2.smooth.chr1.cher60	chr1	35658991	35659384	+	SFPQ	NM_005066	0.983144
CHD8-2.smooth.chr1.cher61	chr1	36105052	36107502	+	PSMB2	NM_002794	0.915567
CHD8-2.smooth.chr1.cher62	chr1	36240124	36240536	+	CLSPN	NM_022111	1.12592
CHD8-2.smooth.chr1.cher63	chr1	38061052	38061309	+	GNL2	NM_013285	0.742955
CHD8-2.smooth.chr1.cher64	chr1	38156506	38157199	+	C1orf109	NM_017850	0.904572
CHD8-2.smooth.chr1.cher65	chr1	40627766	40628506	+	RLF	NM_012421	0.91799
CHD8-2.smooth.chr1.cher66	chr1	40723863	40724502	+	ZMPSTE24	NM_005857	0.929641
CHD8-2.smooth.chr1.cher67	chr1	40840165	40840772	+	SMAP2	NM_022733	0.82105
CHD8-2.smooth.chr1.cher68	chr1	40973928	40974031	+	DEM1	NM_022774	1.26012
CHD8-2.smooth.chr1.cher69	chr1	41158086	41158782	+	NFYC	NM_001142590	0.927151
CHD8-2.smooth.chr1.cher70	chr1	43146942	43147434	+	YBX1	NM_004559	1.06058
CHD8-2.smooth.chr1.cher71	chr1	43149258	43150516	+	YBX1	NM_004559	0.966475
CHD8-2.smooth.chr1.cher72	chr1	43311734	43312090	+	ZNF691	NM_015911	1.01635
CHD8-2.smooth.chr1.cher73	chr1	44117258	44118164	+	KDM4A	NM_014663	0.960233
CHD8-2.smooth.chr1.cher74	chr1	44442820	44444267	+	ATP6V0B	NM_004047	0.84599
CHD8-2.smooth.chr1.cher75	chr1	45241770	45242694	+	SNORD46	NR_000024	0.940763
CHD8-2.smooth.chr1.cher76	chr1	45477352	45478355	+	UROD	NM_000374	1.38402
CHD8-2.smooth.chr1.cher77	chr1	45986710	45987022	+	PRDX1	NM_002574	0.75578
CHD8-2.smooth.chr1.cher78	chr1	46151040	46151480	+	GPBP1L1	NM_021639	1.10342
CHD8-2.smooth.chr1.cher79	chr1	46152534	46154512	+	TMEM69	NM_016486	1.88969
CHD8-2.smooth.chr1.cher80	chr1	46597176	46598012	+	PIK3R3	NM_003629	0.870899
CHD8-2.smooth.chr1.cher81	chr1	46766866	46767200	+	LRRC41	NM_006369	0.71691
CHD8-2.smooth.chr1.cher82	chr1	46769294	46769871	+	UQCRH	NM_006004	0.950244
CHD8-2.smooth.chr1.cher83	chr1	46932665	46932874	+	DMBX1	NM_147192	1.55983
CHD8-2.smooth.chr1.cher84	chr1	48936607	48937120	+	SPATA6	NM_019073	0.931575
CHD8-2.smooth.chr1.cher85	chr1	51425121	51425838	+	FAF1	NM_007051	0.791145
CHD8-2.smooth.chr1.cher86	chr1	51435898	51436640	+	CDKN2C	NM_078626	1.04058
CHD8-2.smooth.chr1.cher87	chr1	51436988	51437354	+	CDKN2C	NM_078626	0.73353
CHD8-2.smooth.chr1.cher88	chr1	52194570	52195376	+	OSBPL9	NM_024586	1.00569
CHD8-2.smooth.chr1.cher89	chr1	52344962	52345344	+	NRD1	NM_001101662	1.2414
CHD8-2.smooth.chr1.cher90	chr1	52521097	52521568	+	TXNDC12	NM_015913	1.47711
CHD8-2.smooth.chr1.cher91	chr1	53017500	53017982	+	ZCCHC11	NM_015269	1.06363
CHD8-2.smooth.chr1.cher92	chr1	54303347	54304300	+	TMEM48	NM_018087	1.31824
CHD8-2.smooth.chr1.cher93	chr1	54354358	54354714	+	YIPF1	NM_018982	0.767819
CHD8-2.smooth.chr1.cher94	chr1	54355976	54356448	+	YIPF1	NM_018982	0.834983
CHD8-2.smooth.chr1.cher95	chr1	54517866	54518564	+	TMEM59	NM_004872	1.11029
CHD8-2.smooth.chr1.cher96	chr1	54873290	54873988	+	SSBP3	NM_001009955	1.73393
CHD8-2.smooth.chr1.cher97	chr1	61542580	61547018	+	NFIA	NM_001145511	1.26552
CHD8-2.smooth.chr1.cher98	chr1	62189788	62190516	+	TM2D1	NM_032027	1.38554
CHD8-2.smooth.chr1.cher99	chr1	62901428	62901804	+	USP1	NM_001017416	0.965088
CHD8-2.smooth.chr1.cher100	chr1	62903940	62904154	+	USP1	NM_003368	0.75017
CHD8-2.smooth.chr1.cher101	chr1	63249425	63250746	+	ATG4C	NM_032852	1.65063
CHD8-2.smooth.chr1.cher102	chr1	63987732	63988482	+	ITGB3BP	NM_014288	0.846778
CHD8-2.smooth.chr1.cher103	chr1	65887368	65887610	+	LEPROT	NM_017526	0.762167
CHD8-2.smooth.chr1.cher104	chr1	67391702	67392518	+	MIER1	NM_001077700	0.934564
CHD8-2.smooth.chr1.cher105	chr1	67396673	67398072	+	MIER1	NM_001077701	0.876851
CHD8-2.smooth.chr1.cher106	chr1	67894346	67895147	+	SERBP1	NM_001018067	0.931665
CHD8-2.smooth.chr1.cher107	chr1	67896654	67897486	+	SERBP1	NM_001018067	0.911232
CHD8-2.smooth.chr1.cher108	chr1	68152446	68153086	+	GADD45A	NM_001924	0.916469
CHD8-2.smooth.chr1.cher109	chr1	68296914	68298230	+	GNG12	NM_018841	0.940749
CHD8-2.smooth.chr1.cher110	chr1	68695564	68696698	+	GPR177	NM_024911	1.18418
CHD8-2.smooth.chr1.cher111	chr1	70671498	70672460	+	SFRS11	NM_004768	1.37002
CHD8-2.smooth.chr1.cher112	chr1	70686830	70687116	+	SFRS11	NM_004768	0.692716
CHD8-2.smooth.chr1.cher113	chr1	70818204	70819160	+	ANKRD13C	NM_030816	0.934703
CHD8-2.smooth.chr1.cher114	chr1	70820713	70821048	+	HHLA3	NM_001036646	0.773725
CHD8-2.smooth.chr1.cher115	chr1	71546604	71547326	+	ZRANB2	NM_203350	0.765354
CHD8-2.smooth.chr1.cher116	chr1	75198874	75199190	+	CRYZ	NM_001134759	0.742256
CHD8-2.smooth.chr1.cher117	chr1	76190631	76191682	+	ACADM	NM_000016	1.57581
CHD8-2.smooth.chr1.cher118	chr1	76251838	76253240	+	RABGGTB	NM_004582	1.66855
CHD8-2.smooth.chr1.cher119	chr1	77684810	77685736	+	PIGK	NM_005482	0.878276
CHD8-2.smooth.chr1.cher120	chr1	78146850	78148446	+	ZZZ3	NM_015534	1.3735
CHD8-2.smooth.chr1.cher121	chr1	78244882	78245484	+	FAM73A	NM_198549	1.15628
CHD8-2.smooth.chr1.cher122	chr1	78246048	78246476	+	FAM73A	NM_198549	0.876
CHD8-2.smooth.chr1.cher123	chr1	78442508	78442864	+	FUBP1	NM_003902	1.02199
CHD8-2.smooth.chr1.cher124	chr1	78443482	78444224	+	FUBP1	NM_003902	1.42028
CHD8-2.smooth.chr1.cher125	chr1	84972528	84972928	+	SPATA1	NM_001081472	0.883526
CHD8-2.smooth.chr1.cher126	chr1	85723964	85724384	+	C1orf52	NM_198077	0.834403
CHD8-2.smooth.chr1.cher127	chr1	85724969	85726004	+	C1orf52	NM_198077	0.834424
CHD8-2.smooth.chr1.cher128	chr1	85742393	85742766	+	BCL10	NM_003921	0.873275
CHD8-2.smooth.chr1.cher129	chr1	86047250	86048856	+	CYR61	NM_001554	1.3907
CHD8-2.smooth.chr1.cher130	chr1	86172800	86173716	+	ZNHIT6	NM_017953	1.06794
CHD8-2.smooth.chr1.cher131	chr1	86860920	86861388	+	ODF2L	NM_001007022	0.782961
CHD8-2.smooth.chr1.cher132	chr1	87170014	87170104	+	SH3GLB1	NM_016009	0.73206
CHD8-2.smooth.chr1.cher133	chr1	87381389	87381638	+	HS2ST1	NM_001134492	0.961809
CHD8-2.smooth.chr1.cher134	chr1	89357266	89358044	+	GTF2B	NM_001514	1.45118
CHD8-2.smooth.chr1.cher135	chr1	89459018	89459388	+	RBMXL1	NM_019610	0.998377
CHD8-2.smooth.chr1.cher136	chr1	90459956	90460751	+	LOC492303	NR_002830	1.12689
CHD8-2.smooth.chr1.cher137	chr1	90461454	90462122	+	ZNF326	NM_182975	1.38541
CHD8-2.smooth.chr1.cher138	chr1	91486522	91487011	+	ZNF644	NM_016620	0.705519
CHD8-2.smooth.chr1.cher139	chr1	91966680	91968326	+	CDC7	NM_001134420	1.07394
CHD8-2.smooth.chr1.cher140	chr1	93425852	93426326	+	FAM69A	NM_001006605	0.89516
CHD8-2.smooth.chr1.cher141	chr1	93543752	93544060	+	MTF2	NM_007358	0.692371
CHD8-2.smooth.chr1.cher142	chr1	93544859	93546548	+	MTF2	NM_007358	1.1117
CHD8-2.smooth.chr1.cher143	chr1	94345160	94345560	+	DNTTIP2	NM_014597	0.808666
CHD8-2.smooth.chr1.cher144	chr1	95537648	95538090	+	ALG14	NM_144988	1.04593
CHD8-2.smooth.chr1.cher145	chr1	95539016	95539440	+	ALG14	NM_144988	1.10035
CHD8-2.smooth.chr1.cher146	chr1	98519773	98519859	+	MIR137	NR_029679	0.680931
CHD8-2.smooth.chr1.cher147	chr1	100598900	100599226	+	CCDC76	NM_019083	1.7492
CHD8-2.smooth.chr1.cher148	chr1	100714696	100714917	+	DBT	NM_001918	1.11902
CHD8-2.smooth.chr1.cher149	chr1	100819025	100819594	+	CDC14A	NM_033313	1.07692
CHD8-2.smooth.chr1.cher150	chr1	101490502	101491091	+	DPH5	NM_001077394	0.814075
CHD8-2.smooth.chr1.cher151	chr1	108741830	108742372	+	SLC25A24	NM_013386	0.907481
CHD8-2.smooth.chr1.cher152	chr1	109233912	109234853	+	PRPF38B	NM_018061	0.948411
CHD8-2.smooth.chr1.cher153	chr1	109235368	109236472	+	PRPF38B	NM_018061	0.900327
CHD8-2.smooth.chr1.cher154	chr1	109941806	109942038	+	SORT1	NM_002959	0.717164
CHD8-2.smooth.chr1.cher155	chr1	109967830	109968414	+	PSMA5	NM_002790	0.777893
CHD8-2.smooth.chr1.cher156	chr1	110088996	110089609	+	GPR61	NM_031936	1.02039
CHD8-2.smooth.chr1.cher157	chr1	110879864	110880776	+	RBM15	NM_022768	0.980101
CHD8-2.smooth.chr1.cher158	chr1	111681746	111682140	+	DRAM2	NM_178454	0.710966
CHD8-2.smooth.chr1.cher159	chr1	111992126	111992852	+	ATP5F1	NM_001688	1.75408
CHD8-2.smooth.chr1.cher160	chr1	113161990	113163862	+	CAPZA1	NM_006135	2.52696
CHD8-2.smooth.chr1.cher161	chr1	114448182	114448582	+	DCLRE1B	NM_022836	0.852113
CHD8-2.smooth.chr1.cher162	chr1	115054096	115054366	+	TRIM33	NM_033020	0.675158
CHD8-2.smooth.chr1.cher163	chr1	115124388	115124622	+	BCAS2	NM_005872	0.866857
CHD8-2.smooth.chr1.cher164	chr1	115258410	115259467	+	NRAS	NM_002524	0.793654
CHD8-2.smooth.chr1.cher165	chr1	117597918	117598280	+	TTF2	NM_003594	1.30205
CHD8-2.smooth.chr1.cher166	chr1	119683195	119684212	+	WARS2	NM_015836	1.20483
CHD8-2.smooth.chr1.cher167	chr1	120255551	120255736	+	PHGDH	NM_006623	1.16935
CHD8-2.smooth.chr1.cher168	chr1	120838188	120838674	+	FAM72B	NM_001100910	0.870647
CHD8-2.smooth.chr1.cher169	chr1	120839084	120839176	+	FAM72B	NM_001100910	0.701871
CHD8-2.smooth.chr1.cher170	chr1	120925877	120926114	+	FCGR1B	NM_001017986	0.784435
CHD8-2.smooth.chr1.cher171	chr1	143467265	143467697	+	FLJ39739	NR_027468	0.698252
CHD8-2.smooth.chr1.cher172	chr1	143687013	143687298	+	FLJ39739	NR_027468	0.676385
CHD8-2.smooth.chr1.cher173	chr1	143744067	143744574	+	FLJ39739	NR_027468	0.754786
CHD8-2.smooth.chr1.cher174	chr1	143913387	143913565	+	FAM72D	NM_207418	1.06156
CHD8-2.smooth.chr1.cher175	chr1	145096778	145096920	+	SEC22B	NM_004892	1.00461
CHD8-2.smooth.chr1.cher176	chr1	145209813	145210065	+	NOTCH2NL	NM_203458	0.810581
CHD8-2.smooth.chr1.cher177	chr1	145507202	145508340	+	RBM8A	NM_005105	1.41542
CHD8-2.smooth.chr1.cher178	chr1	145610290	145610753	+	POLR3C	NM_006468	1.18736
CHD8-2.smooth.chr1.cher179	chr1	146555850	146556068	+	LOC728989	NR_024442	0.984389
CHD8-2.smooth.chr1.cher180	chr1	146556530	146556647	+	LOC728989	NR_024442	0.984389
CHD8-2.smooth.chr1.cher181	chr1	146642496	146643012	+	PRKAB2	NM_005399	0.787858
CHD8-2.smooth.chr1.cher182	chr1	148000263	148000686	+	NBPF14	NM_015383	0.823174
CHD8-2.smooth.chr1.cher183	chr1	149224411	149224704	+	LOC388692	NR_027002	0.864897
CHD8-2.smooth.chr1.cher184	chr1	149605609	149605752	+	LOC728855	NR_024510	0.785562
CHD8-2.smooth.chr1.cher185	chr1	149803710	149803822	+	HIST2H4A	NM_003548	0.806764
CHD8-2.smooth.chr1.cher186	chr1	149803962	149804231	+	HIST2H4A	NM_003548	0.833724
CHD8-2.smooth.chr1.cher187	chr1	149804605	149804769	+	HIST2H4A	NM_003548	0.754106
CHD8-2.smooth.chr1.cher188	chr1	149812730	149812905	+	HIST2H3C	NM_021059	0.739824
CHD8-2.smooth.chr1.cher189	chr1	149814096	149815750	+	HIST2H2AA3	NM_003516	0.899548
CHD8-2.smooth.chr1.cher190	chr1	149821080	149821732	+	HIST2H2AA3	NM_003516	1.10663
CHD8-2.smooth.chr1.cher191	chr1	149856096	149858694	+	HIST2H2BE	NM_003528	1.08636
CHD8-2.smooth.chr1.cher192	chr1	149860116	149860868	+	HIST2H2AB	NM_175065	1.49027
CHD8-2.smooth.chr1.cher193	chr1	149898938	149899238	+	SF3B4	NM_005850	1.12901
CHD8-2.smooth.chr1.cher194	chr1	149899930	149900568	+	MTMR11	NM_181873	1.12457
CHD8-2.smooth.chr1.cher195	chr1	149981246	149982116	+	OTUD7B	NM_020205	1.04161
CHD8-2.smooth.chr1.cher196	chr1	150038754	150038979	+	VPS45	NM_007259	1.17434
CHD8-2.smooth.chr1.cher197	chr1	150040098	150040428	+	VPS45	NM_007259	1.25963
CHD8-2.smooth.chr1.cher198	chr1	150208222	150209148	+	ANP32E	NM_030920	1.04978
CHD8-2.smooth.chr1.cher199	chr1	150227922	150228378	+	CA14	NM_012113	0.981134
CHD8-2.smooth.chr1.cher200	chr1	150253336	150253764	+	C1orf54	NM_024579	0.746447
CHD8-2.smooth.chr1.cher201	chr1	150294386	150294626	+	PRPF3	NM_004698	0.790149
CHD8-2.smooth.chr1.cher202	chr1	150337674	150338984	+	RPRD2	NM_015203	1.62508
CHD8-2.smooth.chr1.cher203	chr1	150459558	150460131	+	TARS2	NM_025150	1.90901
CHD8-2.smooth.chr1.cher204	chr1	150549685	150550574	+	MCL1	NM_182763	1.15318
CHD8-2.smooth.chr1.cher205	chr1	150600870	150601474	+	ENSA	NM_207168	1.23576
CHD8-2.smooth.chr1.cher206	chr1	150847352	150848712	+	ARNT	NM_001668	1.0776
CHD8-2.smooth.chr1.cher207	chr1	150898957	150899524	+	SETDB1	NR_026977	1.30057
CHD8-2.smooth.chr1.cher208	chr1	151032446	151033676	+	MLLT11	NM_006818	1.14582
CHD8-2.smooth.chr1.cher209	chr1	151041600	151042008	+	MLLT11	NM_006818	0.886696
CHD8-2.smooth.chr1.cher210	chr1	151170338	151171532	+	PIP5K1A	NM_001135636	1.17795
CHD8-2.smooth.chr1.cher211	chr1	151299466	151300454	+	PI4KB	NM_002651	0.894995
CHD8-2.smooth.chr1.cher212	chr1	151320090	151320544	+	RFX5	NM_000449	0.856968
CHD8-2.smooth.chr1.cher213	chr1	151430452	151430987	+	POGZ	NM_145796	1.90201
CHD8-2.smooth.chr1.cher214	chr1	151585666	151585993	+	SNX27	NM_030918	0.962512
CHD8-2.smooth.chr1.cher215	chr1	151736314	151736538	+	OAZ3	NM_001134939	1.28322
CHD8-2.smooth.chr1.cher216	chr1	153606912	153607128	+	C1orf77	NM_015607	0.793793
CHD8-2.smooth.chr1.cher217	chr1	153631548	153632174	+	SNAPIN	NM_012437	0.83736
CHD8-2.smooth.chr1.cher218	chr1	153650458	153650932	+	NPR1	NM_000906	0.978271
CHD8-2.smooth.chr1.cher219	chr1	153939408	153939841	+	SLC39A1	NM_014437	0.775425
CHD8-2.smooth.chr1.cher220	chr1	153949110	153949514	+	JTB	NM_006694	0.938656
CHD8-2.smooth.chr1.cher221	chr1	153959228	153959572	+	RAB13	NM_002870	1.55843
CHD8-2.smooth.chr1.cher222	chr1	153963836	153964148	+	RPS27	NM_001030	1.21537
CHD8-2.smooth.chr1.cher223	chr1	154192022	154192770	+	C1orf43	NM_001098616	0.907202
CHD8-2.smooth.chr1.cher224	chr1	154193950	154194598	+	UBAP2L	NM_001127320	1.02802
CHD8-2.smooth.chr1.cher225	chr1	154244442	154244698	+	HAX1	NM_006118	0.891195
CHD8-2.smooth.chr1.cher226	chr1	154580152	154581406	+	ADAR	NM_001025107	2.17232
CHD8-2.smooth.chr1.cher227	chr1	155179179	155179794	+	MTX1	NM_002455	0.772909
CHD8-2.smooth.chr1.cher228	chr1	155211318	155211754	+	GBA	NM_001005741	0.693016
CHD8-2.smooth.chr1.cher229	chr1	155242182	155242742	+	CLK2	NM_003993	1.07784
CHD8-2.smooth.chr1.cher230	chr1	155278830	155279120	+	FDPS	NM_001135821	0.988418
CHD8-2.smooth.chr1.cher231	chr1	155827696	155828408	+	GON4L	NM_032292	1.12672
CHD8-2.smooth.chr1.cher232	chr1	155903710	155904975	+	KIAA0907	NM_014949	1.48459
CHD8-2.smooth.chr1.cher233	chr1	156306060	156308400	+	C1orf182	NM_144627	1.299
CHD8-2.smooth.chr1.cher234	chr1	156695620	156697501	+	ISG20L2	NM_030980	1.22855
CHD8-2.smooth.chr1.cher235	chr1	156736422	156736896	+	PRCC	NM_005973	1.33733
CHD8-2.smooth.chr1.cher236	chr1	156738372	156738806	+	PRCC	NM_005973	0.700231
CHD8-2.smooth.chr1.cher237	chr1	160230972	160231686	+	DCAF8	NR_028106	0.931766
CHD8-2.smooth.chr1.cher238	chr1	160254714	160255288	+	PEX19	NM_001131039	1.20395
CHD8-2.smooth.chr1.cher239	chr1	160312408	160312836	+	COPA	NM_001098398	0.920467
CHD8-2.smooth.chr1.cher240	chr1	160313528	160313898	+	NCSTN	NM_015331	0.924856
CHD8-2.smooth.chr1.cher241	chr1	161015052	161016262	+	USF1	NM_207005	1.4463
CHD8-2.smooth.chr1.cher242	chr1	161087128	161087248	+	PFDN2	NM_012394	1.17134
CHD8-2.smooth.chr1.cher243	chr1	161103428	161103696	+	DEDD	NM_001039711	1.08927
CHD8-2.smooth.chr1.cher244	chr1	161123467	161124153	+	UFC1	NM_016406	1.81439
CHD8-2.smooth.chr1.cher245	chr1	161412869	161413416	+	FCGR2A	NM_001136219	0.738075
CHD8-2.smooth.chr1.cher246	chr1	161416959	161417345	+	FCGR2A	NM_001136219	0.845056
CHD8-2.smooth.chr1.cher247	chr1	161735170	161736904	+	ATF6	NM_007348	2.05103
CHD8-2.smooth.chr1.cher248	chr1	165797941	165798401	+	UCK2	NM_012474	0.893012
CHD8-2.smooth.chr1.cher249	chr1	167188450	167189102	+	POU2F1	NM_002697	0.982758
CHD8-2.smooth.chr1.cher250	chr1	167191361	167191698	+	POU2F1	NM_002697	1.24077
CHD8-2.smooth.chr1.cher251	chr1	167690346	167690554	+	MPZL1	NM_024569	0.705699
CHD8-2.smooth.chr1.cher252	chr1	167903506	167904248	+	BRP44	NM_015415	0.731908
CHD8-2.smooth.chr1.cher253	chr1	167906185	167907326	+	DCAF6	NM_018442	0.996924
CHD8-2.smooth.chr1.cher254	chr1	169336904	169338026	+	BLZF1	NM_003666	1.52305
CHD8-2.smooth.chr1.cher255	chr1	169763424	169763750	+	C1orf156	NM_033418	0.804178
CHD8-2.smooth.chr1.cher256	chr1	169764371	169764820	+	C1orf112	NM_018186	0.735738
CHD8-2.smooth.chr1.cher257	chr1	169863083	169863592	+	SCYL3	NM_181093	1.03864
CHD8-2.smooth.chr1.cher258	chr1	170500832	170501566	+	GORAB	NM_001146039	1.02047
CHD8-2.smooth.chr1.cher259	chr1	171455204	171456190	+	BAT2D1	NM_015172	1.07475
CHD8-2.smooth.chr1.cher260	chr1	171711625	171712046	+	VAMP4	NM_003762	1.04281
CHD8-2.smooth.chr1.cher261	chr1	171750226	171750461	+	METTL13	NM_015935	0.837545
CHD8-2.smooth.chr1.cher262	chr1	171751064	171751394	+	METTL13	NM_015935	0.798198
CHD8-2.smooth.chr1.cher263	chr1	172501038	172501952	+	C1orf9	NM_014283	1.1601
CHD8-2.smooth.chr1.cher264	chr1	173792432	173793162	+	CENPL	NM_033319	0.940116
CHD8-2.smooth.chr1.cher265	chr1	173794292	173794518	+	DARS2	NM_018122	1.39287
CHD8-2.smooth.chr1.cher266	chr1	173833272	173834044	+	GAS5	NR_002578	0.911578
CHD8-2.smooth.chr1.cher267	chr1	173835812	173836799	+	GAS5	NR_002578	1.10457
CHD8-2.smooth.chr1.cher268	chr1	174968206	174968664	+	CACYBP	NM_001007214	1.77722
CHD8-2.smooth.chr1.cher269	chr1	174992718	174993204	+	MRPS14	NM_022100	0.706658
CHD8-2.smooth.chr1.cher270	chr1	178062122	178062738	+	LOC100302401	NR_027982	0.82773
CHD8-2.smooth.chr1.cher271	chr1	179263586	179264220	+	SOAT1	NM_003101	1.25626
CHD8-2.smooth.chr1.cher272	chr1	179783976	179784194	+	FAM163A	NM_173509	0.68429
CHD8-2.smooth.chr1.cher273	chr1	179852447	179852920	+	TOR1AIP1	NM_015602	1.04759
CHD8-2.smooth.chr1.cher274	chr1	180470788	180471437	+	ACBD6	NM_032360	1.24358
CHD8-2.smooth.chr1.cher275	chr1	180472119	180472524	+	ACBD6	NM_032360	0.831004
CHD8-2.smooth.chr1.cher276	chr1	181057102	181057924	+	IER5	NM_016545	0.997145
CHD8-2.smooth.chr1.cher277	chr1	182810642	182810960	+	DHX9	NM_001357	0.858251
CHD8-2.smooth.chr1.cher278	chr1	183439666	183440122	+	SMG7	NM_173156	1.2171
CHD8-2.smooth.chr1.cher279	chr1	183602474	183603290	+	ARPC5	NM_005717	1.06088
CHD8-2.smooth.chr1.cher280	chr1	183603852	183604252	+	ARPC5	NM_005717	0.708851
CHD8-2.smooth.chr1.cher281	chr1	183624486	183624954	+	RGL1	NM_015149	0.987815
CHD8-2.smooth.chr1.cher282	chr1	185015508	185015822	+	RNF2	NM_007212	0.838076
CHD8-2.smooth.chr1.cher283	chr1	185284987	185285286	+	IVNS1ABP	NM_006469	0.892888
CHD8-2.smooth.chr1.cher284	chr1	193029564	193029862	+	TROVE2	NM_001042370	0.843768
CHD8-2.smooth.chr1.cher285	chr1	193091386	193092278	+	CDC73	NM_024529	1.0763
CHD8-2.smooth.chr1.cher286	chr1	197114288	197114798	+	ASPM	NM_018136	0.971888
CHD8-2.smooth.chr1.cher287	chr1	197115756	197116416	+	ASPM	NM_018136	0.890071
CHD8-2.smooth.chr1.cher288	chr1	197170537	197171818	+	ZBTB41	NM_194314	1.63181
CHD8-2.smooth.chr1.cher289	chr1	200639482	200639820	+	DDX59	NM_001031725	1.14106
CHD8-2.smooth.chr1.cher290	chr1	200709150	200709522	+	CAMSAP1L1	NM_203459	0.942907
CHD8-2.smooth.chr1.cher291	chr1	201925152	201925764	+	TIMM17A	NM_006335	0.835854
CHD8-2.smooth.chr1.cher292	chr1	202310780	202310998	+	UBE2T	NM_014176	0.817863
CHD8-2.smooth.chr1.cher293	chr1	202778934	202779374	+	KDM5B	NM_006618	1.03578
CHD8-2.smooth.chr1.cher294	chr1	203830959	203831588	+	SNRPE	NM_003094	0.825023
CHD8-2.smooth.chr1.cher295	chr1	204332814	204333334	+	PLEKHA6	NM_014935	1.4474
CHD8-2.smooth.chr1.cher296	chr1	205294644	205295026	+	NUAK2	NM_030952	0.811795
CHD8-2.smooth.chr1.cher297	chr1	205599232	205600010	+	ELK4	NM_021795	0.779935
CHD8-2.smooth.chr1.cher298	chr1	205716702	205717024	+	NUCKS1	NM_022731	0.702241
CHD8-2.smooth.chr1.cher299	chr1	205717318	205717807	+	NUCKS1	NM_022731	0.727581
CHD8-2.smooth.chr1.cher300	chr1	205719620	205719968	+	NUCKS1	NM_022731	2.42788
CHD8-2.smooth.chr1.cher301	chr1	206137522	206138222	+	FAM72A	NM_001123168	1.02849
CHD8-2.smooth.chr1.cher302	chr1	206807582	206808384	+	DYRK3	NM_003582	1.07439
CHD8-2.smooth.chr1.cher303	chr1	207223166	207223721	+	YOD1	NM_018566	1.24189
CHD8-2.smooth.chr1.cher304	chr1	207224649	207226092	+	YOD1	NM_018566	0.800367
CHD8-2.smooth.chr1.cher305	chr1	210001048	210001486	+	C1orf107	NM_014388	1.67082
CHD8-2.smooth.chr1.cher306	chr1	211307797	211309008	+	KCNH1	NM_002238	0.98768
CHD8-2.smooth.chr1.cher307	chr1	211434348	211434858	+	RCOR3	NM_001136225	0.936909
CHD8-2.smooth.chr1.cher308	chr1	211556357	211556666	+	C1orf97	NR_026761	0.937855
CHD8-2.smooth.chr1.cher309	chr1	212459649	212460426	+	PPP2R5A	NM_006243	1.43805
CHD8-2.smooth.chr1.cher310	chr1	213032403	213032710	+	FLVCR1	NM_014053	0.938836
CHD8-2.smooth.chr1.cher311	chr1	213187934	213188797	+	ANGEL2	NM_144567	0.731039
CHD8-2.smooth.chr1.cher312	chr1	213223922	213224184	+	RPS6KC1	NM_012424	0.728928
CHD8-2.smooth.chr1.cher313	chr1	214723466	214723959	+	PTPN14	NM_005401	0.989053
CHD8-2.smooth.chr1.cher314	chr1	214775774	214776196	+	CENPF	NM_016343	1.10625
CHD8-2.smooth.chr1.cher315	chr1	215741390	215742240	+	KCTD3	NM_016121	1.00909
CHD8-2.smooth.chr1.cher316	chr1	218458599	218459412	+	RRP15	NM_016052	1.01451
CHD8-2.smooth.chr1.cher317	chr1	220219786	220220250	+	EPRS	NM_004446	1.15814
CHD8-2.smooth.chr1.cher318	chr1	220262638	220263478	+	BPNT1	NM_006085	1.46748
CHD8-2.smooth.chr1.cher319	chr1	222885940	222886099	+	C1orf58	NM_144695	0.707208
CHD8-2.smooth.chr1.cher320	chr1	224518432	224518648	+	NVL	NM_206840	0.846807
CHD8-2.smooth.chr1.cher321	chr1	224620646	224621400	+	WDR26	NM_025160	0.832653
CHD8-2.smooth.chr1.cher322	chr1	225613794	225614626	+	LBR	NM_002296	0.955529
CHD8-2.smooth.chr1.cher323	chr1	225616154	225616539	+	LBR	NM_194442	0.976499
CHD8-2.smooth.chr1.cher324	chr1	225838726	225839930	+	ENAH	NM_018212	1.05055
CHD8-2.smooth.chr1.cher325	chr1	225960046	225960363	+	SRP9	NM_001130440	0.79899
CHD8-2.smooth.chr1.cher326	chr1	225964571	225966744	+	SRP9	NM_001130440	1.19354
CHD8-2.smooth.chr1.cher327	chr1	226186064	226186616	+	C1orf55	NM_152608	1.10177
CHD8-2.smooth.chr1.cher328	chr1	226251056	226251914	+	LOC440926	NR_002315	1.76711
CHD8-2.smooth.chr1.cher329	chr1	226594386	226595152	+	PARP1	NM_001618	0.714746
CHD8-2.smooth.chr1.cher330	chr1	227504458	227505244	+	CDC42BPA	NM_003607	0.925799
CHD8-2.smooth.chr1.cher331	chr1	228353126	228353501	+	C1orf69	NM_001010867	0.698533
CHD8-2.smooth.chr1.cher332	chr1	228645886	228646434	+	HIST3H2BB	NM_175055	0.885848
CHD8-2.smooth.chr1.cher333	chr1	228744075	228744970	+	DUSP5P	NR_002834	1.05185
CHD8-2.smooth.chr1.cher334	chr1	229475822	229476052	+	C1orf96	NM_145257	0.685686
CHD8-2.smooth.chr1.cher335	chr1	229762493	229762990	+	URB2	NM_014777	0.855707
CHD8-2.smooth.chr1.cher336	chr1	231115000	231115304	+	ARV1	NM_022786	1.02659
CHD8-2.smooth.chr1.cher337	chr1	231376868	231377860	+	GNPAT	NM_014236	0.76152
CHD8-2.smooth.chr1.cher338	chr1	231555908	231556514	+	EGLN1	NM_022051	0.927512
CHD8-2.smooth.chr1.cher339	chr1	231664934	231665404	+	TSNAX	NM_005999	0.81397
CHD8-2.smooth.chr1.cher340	chr1	234743197	234744008	+	IRF2BP2	NM_001077397	1.05715
CHD8-2.smooth.chr1.cher341	chr1	235324202	235325194	+	RBM34	NM_001161533	1.11746
CHD8-2.smooth.chr1.cher342	chr1	235493034	235493360	+	GGPS1	NM_004837	1.11645
CHD8-2.smooth.chr1.cher343	chr1	235666546	235667167	+	B3GALNT2	NM_152490	0.908527
CHD8-2.smooth.chr1.cher344	chr1	236959085	236959792	+	MTR	NM_000254	1.09092
CHD8-2.smooth.chr1.cher345	chr1	244080841	244081116	+	AKT3	NM_005465	1.29773
CHD8-2.smooth.chr1.cher346	chr1	244613500	244614170	+	ADSS	NM_001126	0.8187
CHD8-2.smooth.chr1.cher347	chr1	244998996	244999198	+	FAM36A	NM_198076	0.836671
CHD8-2.smooth.chr1.cher348	chr1	245000036	245000848	+	FAM36A	NM_198076	0.883343
CHD8-2.smooth.chr1.cher349	chr1	245028184	245028926	+	HNRNPU	NM_031844	1.50608
CHD8-2.smooth.chr1.cher350	chr1	245134714	245135664	+	EFCAB2	NR_026588	1.88546
CHD8-2.smooth.chr10.cher1	chr10	1101334	1101630	+	WDR37	NM_014023	0.862044
CHD8-2.smooth.chr10.cher2	chr10	5853604	5854050	+	GDI2	NM_001494	0.721629
CHD8-2.smooth.chr10.cher3	chr10	12172288	12172706	+	SEC61A2	NM_001142628	0.775659
CHD8-2.smooth.chr10.cher4	chr10	12236268	12236768	+	NUDT5	NM_014142	1.19346
CHD8-2.smooth.chr10.cher5	chr10	13388454	13388754	+	SEPHS1	NM_012247	0.925633
CHD8-2.smooth.chr10.cher6	chr10	14921834	14922276	+	SUV39H2	NM_024670	1.06986
CHD8-2.smooth.chr10.cher7	chr10	18948866	18949424	+	ARL5B	NM_178815	0.929068
CHD8-2.smooth.chr10.cher8	chr10	21460820	21461780	+	NEBL	NM_213569	1.10512
CHD8-2.smooth.chr10.cher9	chr10	21783927	21784241	+	C10orf114	NM_001010911	1.20788
CHD8-2.smooth.chr10.cher10	chr10	21798024	21798246	+	C10orf140	NM_207371	2.48121
CHD8-2.smooth.chr10.cher11	chr10	21807453	21807978	+	C10orf140	NM_207371	1.58574
CHD8-2.smooth.chr10.cher12	chr10	21812187	21814512	+	C10orf140	NM_207371	1.75637
CHD8-2.smooth.chr10.cher13	chr10	21816894	21818808	+	C10orf140	NM_207371	1.68592
CHD8-2.smooth.chr10.cher14	chr10	21819734	21820086	+	MLLT10	NM_004641	0.784987
CHD8-2.smooth.chr10.cher15	chr10	21821648	21822032	+	MLLT10	NM_004641	1.04525
CHD8-2.smooth.chr10.cher16	chr10	21824266	21825484	+	MLLT10	NM_001009569	0.859687
CHD8-2.smooth.chr10.cher17	chr10	22605912	22606514	+	COMMD3	NM_012071	0.748469
CHD8-2.smooth.chr10.cher18	chr10	22611622	22612582	+	BMI1	NM_005180	0.854243
CHD8-2.smooth.chr10.cher19	chr10	27531608	27532314	+	ACBD5	NM_001042473	1.39142
CHD8-2.smooth.chr10.cher20	chr10	28823128	28823892	+	WAC	NM_016628	1.10602
CHD8-2.smooth.chr10.cher21	chr10	30637458	30638424	+	MTPAP	NM_018109	2.1601
CHD8-2.smooth.chr10.cher22	chr10	35379457	35380374	+	CUL2	NM_003591	1.38092
CHD8-2.smooth.chr10.cher23	chr10	35417902	35418686	+	CREM	NM_001881	0.937091
CHD8-2.smooth.chr10.cher24	chr10	35932454	35933172	+	FZD8	NM_031866	1.49897
CHD8-2.smooth.chr10.cher25	chr10	38264468	38265523	+	ZNF25	NM_145011	1.03056
CHD8-2.smooth.chr10.cher26	chr10	43277914	43278558	+	BMS1	NM_014753	1.63872
CHD8-2.smooth.chr10.cher27	chr10	46762453	46762931	+	BMS1P5	NR_003611	1.26604
CHD8-2.smooth.chr10.cher28	chr10	47243401	47243574	+	LOC642826	NR_024495	1.05947
CHD8-2.smooth.chr10.cher29	chr10	51566286	51566736	+	NCOA4	NM_001145260	0.711413
CHD8-2.smooth.chr10.cher30	chr10	52499508	52499870	+	ASAH2B	NM_001079516	0.693742
CHD8-2.smooth.chr10.cher31	chr10	53459778	53460204	+	PRKG1	NM_006258	1.13801
CHD8-2.smooth.chr10.cher32	chr10	60029520	60030388	+	CISD1	NM_018464	0.779321
CHD8-2.smooth.chr10.cher33	chr10	61667210	61667548	+	CCDC6	NM_005436	1.02356
CHD8-2.smooth.chr10.cher34	chr10	61668260	61668672	+	CCDC6	NM_005436	0.823535
CHD8-2.smooth.chr10.cher35	chr10	64892442	64893159	+	NRBF2	NM_030759	0.76582
CHD8-2.smooth.chr10.cher36	chr10	65027292	65028679	+	JMJD1C	NM_004241	1.40314
CHD8-2.smooth.chr10.cher37	chr10	65226174	65226918	+	LOC84989	NR_027182	1.0771
CHD8-2.smooth.chr10.cher38	chr10	69425118	69426944	+	CTNNA3	NM_013266	1.11398
CHD8-2.smooth.chr10.cher39	chr10	69833640	69833978	+	HERC4	NM_015601	0.863489
CHD8-2.smooth.chr10.cher40	chr10	70092392	70094616	+	HNRNPH3	NM_012207	1.64813
CHD8-2.smooth.chr10.cher41	chr10	70322178	70322852	+	TET1	NM_030625	1.49266
CHD8-2.smooth.chr10.cher42	chr10	70481750	70482804	+	CCAR1	NM_018237	1.23783
CHD8-2.smooth.chr10.cher43	chr10	70715550	70716014	+	DDX21	NM_004728	1.27486
CHD8-2.smooth.chr10.cher44	chr10	70939474	70939858	+	SUPV3L1	NM_003171	1.10013
CHD8-2.smooth.chr10.cher45	chr10	72685508	72685678	+	PCBD1	NM_000281	0.743905
CHD8-2.smooth.chr10.cher46	chr10	73976396	73976916	+	C10orf104	NM_173473	1.1823
CHD8-2.smooth.chr10.cher47	chr10	74386048	74386386	+	CBARA1	NM_006077	0.746718
CHD8-2.smooth.chr10.cher48	chr10	74854332	74855524	+	P4HA1	NM_000917	0.83129
CHD8-2.smooth.chr10.cher49	chr10	75006040	75006653	+	DNAJC9	NM_015190	0.977574
CHD8-2.smooth.chr10.cher50	chr10	75007290	75008052	+	DNAJC9	NM_015190	1.16848
CHD8-2.smooth.chr10.cher51	chr10	75011694	75012140	+	MRPS16	NM_016065	1.51476
CHD8-2.smooth.chr10.cher52	chr10	75172667	75173044	+	ANXA7	NM_004034	0.761543
CHD8-2.smooth.chr10.cher53	chr10	75254560	75254906	+	PPP3CB	NM_001142354	1.03734
CHD8-2.smooth.chr10.cher54	chr10	75385232	75385752	+	MYOZ1	NM_021245	0.871587
CHD8-2.smooth.chr10.cher55	chr10	75404020	75404606	+	SYNPO2L	NM_024875	1.0409
CHD8-2.smooth.chr10.cher56	chr10	75490073	75490580	+	BMS1P4	NR_026592	1.09785
CHD8-2.smooth.chr10.cher57	chr10	75545053	75545246	+	KIAA0913	NM_015037	2.42255
CHD8-2.smooth.chr10.cher58	chr10	75911570	75911890	+	ADK	NM_006721	0.900056
CHD8-2.smooth.chr10.cher59	chr10	75936918	75937506	+	ADK	NM_001123	0.809942
CHD8-2.smooth.chr10.cher60	chr10	76586061	76586383	+	MYST4	NM_012330	1.1646
CHD8-2.smooth.chr10.cher61	chr10	76971204	76972086	+	VDAC2	NM_003375	1.52294
CHD8-2.smooth.chr10.cher62	chr10	79789606	79790172	+	POLR3A	NM_007055	1.50441
CHD8-2.smooth.chr10.cher63	chr10	79793976	79795218	+	RPS24	NM_001142283	1.31102
CHD8-2.smooth.chr10.cher64	chr10	80829014	80829456	+	ZMIZ1	NM_020338	0.67446
CHD8-2.smooth.chr10.cher65	chr10	81664605	81665102	+	MBL1P1	NR_002724	1.07686
CHD8-2.smooth.chr10.cher66	chr10	81839031	81839350	+	C10orf57	NM_025125	0.838176
CHD8-2.smooth.chr10.cher67	chr10	85898796	85899243	+	GHITM	NM_014394	1.42764
CHD8-2.smooth.chr10.cher68	chr10	88517388	88518270	+	BMPR1A	NM_004329	0.939606
CHD8-2.smooth.chr10.cher69	chr10	88853102	88853550	+	GLUD1	NM_005271	0.777732
CHD8-2.smooth.chr10.cher70	chr10	89265712	89266112	+	MINPP1	NM_004897	0.954556
CHD8-2.smooth.chr10.cher71	chr10	89576952	89577280	+	ATAD1	NM_032810	0.909555
CHD8-2.smooth.chr10.cher72	chr10	89624450	89625806	+	PTEN	NM_000314	0.78642
CHD8-2.smooth.chr10.cher73	chr10	91175094	91175298	+	IFIT5	NM_012420	0.68283
CHD8-2.smooth.chr10.cher74	chr10	91461998	91463032	+	KIF20B	NM_016195	1.38731
CHD8-2.smooth.chr10.cher75	chr10	93557400	93557850	+	TNKS2	NM_025235	1.10284
CHD8-2.smooth.chr10.cher76	chr10	93682958	93684266	+	BTAF1	NM_003972	1.01567
CHD8-2.smooth.chr10.cher77	chr10	94051556	94052704	+	MARCH5	NM_017824	1.68978
CHD8-2.smooth.chr10.cher78	chr10	94351355	94351730	+	KIF11	NM_004523	0.710722
CHD8-2.smooth.chr10.cher79	chr10	94353347	94354704	+	KIF11	NM_004523	1.71421
CHD8-2.smooth.chr10.cher80	chr10	95461436	95462958	+	C10orf4	NM_145246	1.43632
CHD8-2.smooth.chr10.cher81	chr10	96121562	96122114	+	NOC3L	NM_022451	0.888485
CHD8-2.smooth.chr10.cher82	chr10	97415375	97415688	+	ALDH18A1	NM_002860	0.686831
CHD8-2.smooth.chr10.cher83	chr10	97890170	97890472	+	ZNF518A	NM_014803	1.29727
CHD8-2.smooth.chr10.cher84	chr10	99392312	99392528	+	MORN4	NM_178832	1.50001
CHD8-2.smooth.chr10.cher85	chr10	99894204	99894356	+	C10orf28	NM_014472	1.05554
CHD8-2.smooth.chr10.cher86	chr10	99895362	99895684	+	C10orf28	NM_014472	0.97675
CHD8-2.smooth.chr10.cher87	chr10	101946090	101946542	+	ERLIN1	NM_001100626	0.733546
CHD8-2.smooth.chr10.cher88	chr10	101988482	101988844	+	CHUK	NM_001278	1.16844
CHD8-2.smooth.chr10.cher89	chr10	102027018	102027610	+	CWF19L1	NM_018294	1.56089
CHD8-2.smooth.chr10.cher90	chr10	102045481	102045779	+	BLOC1S2	NM_001001342	1.16358
CHD8-2.smooth.chr10.cher91	chr10	102107657	102108762	+	SCD	NM_005063	1.5641
CHD8-2.smooth.chr10.cher92	chr10	102290046	102290448	+	NDUFB8	NM_005004	0.715674
CHD8-2.smooth.chr10.cher93	chr10	102673372	102673678	+	FAM178A	NR_024245	0.825754
CHD8-2.smooth.chr10.cher94	chr10	102747665	102747947	+	C10orf2	NM_001163812	0.951236
CHD8-2.smooth.chr10.cher95	chr10	103114377	103114980	+	BTRC	NM_003939	0.891307
CHD8-2.smooth.chr10.cher96	chr10	103453130	103453827	+	FBXW4	NM_022039	1.11403
CHD8-2.smooth.chr10.cher97	chr10	103542311	103543117	+	NPM3	NM_006993	0.943175
CHD8-2.smooth.chr10.cher98	chr10	103576226	103577181	+	MGEA5	NM_001142434	0.961003
CHD8-2.smooth.chr10.cher99	chr10	103892158	103892514	+	PPRC1	NM_015062	1.03846
CHD8-2.smooth.chr10.cher100	chr10	104004712	104005374	+	GBF1	NM_004193	0.837875
CHD8-2.smooth.chr10.cher101	chr10	104154469	104155144	+	NFKB2	NM_001077494	1.02232
CHD8-2.smooth.chr10.cher102	chr10	104180010	104180478	+	FBXL15	NM_024326	0.685923
CHD8-2.smooth.chr10.cher103	chr10	104262666	104263358	+	ACTR1A	NM_005736	1.66586
CHD8-2.smooth.chr10.cher104	chr10	104405223	104405822	+	TRIM8	NM_030912	0.842052
CHD8-2.smooth.chr10.cher105	chr10	104472870	104473485	+	ARL3	NM_004311	0.95436
CHD8-2.smooth.chr10.cher106	chr10	104676958	104677224	+	CNNM2	NM_199077	0.9395
CHD8-2.smooth.chr10.cher107	chr10	104951358	104951884	+	NT5C2	NM_012229	1.88248
CHD8-2.smooth.chr10.cher108	chr10	105038200	105038966	+	INA	NM_032727	1.33874
CHD8-2.smooth.chr10.cher109	chr10	105154640	105155028	+	USMG5	NM_032747	1.00062
CHD8-2.smooth.chr10.cher110	chr10	105156864	105157174	+	PDCD11	NM_014976	1.07394
CHD8-2.smooth.chr10.cher111	chr10	105728234	105728486	+	SLK	NM_014720	1.12437
CHD8-2.smooth.chr10.cher112	chr10	106029148	106029436	+	GSTO2	NM_183239	1.0308
CHD8-2.smooth.chr10.cher113	chr10	113943423	113943974	+	GPAM	NM_020918	1.30286
CHD8-2.smooth.chr10.cher114	chr10	114712788	114713051	+	TCF7L2	NM_001146284	0.858032
CHD8-2.smooth.chr10.cher115	chr10	120969244	120969814	+	GRK5	NM_005308	0.76657
CHD8-2.smooth.chr10.cher116	chr10	121354670	121355225	+	TIAL1	NM_003252	1.36103
CHD8-2.smooth.chr10.cher117	chr10	121630784	121631172	+	C10orf119	NM_024834	0.862605
CHD8-2.smooth.chr10.cher118	chr10	123686118	123686790	+	ATE1	NM_001001976	1.30329
CHD8-2.smooth.chr10.cher119	chr10	127408553	127408960	+	C10orf137	NM_015608	1.11182
CHD8-2.smooth.chr10.cher120	chr10	127512322	127512858	+	BCCIP	NM_078468	0.922345
CHD8-2.smooth.chr10.cher121	chr10	134143072	134143994	+	LRRC27	NM_001143759	0.786284
CHD8-2.smooth.chr10.cher122	chr10	134144812	134145166	+	LRRC27	NM_001143759	0.738932
CHD8-2.smooth.chr10.cher123	chr10	134876864	134878527	+	GPR123	NM_001083909	1.38339
CHD8-2.smooth.chr11.cher1	chr11	472824	473083	+	PTDSS2	NM_030783	0.845134
CHD8-2.smooth.chr11.cher2	chr11	4116798	4117222	+	RRM1	NM_001033	0.703145
CHD8-2.smooth.chr11.cher3	chr11	8008662	8009720	+	EIF3F	NM_003754	1.23903
CHD8-2.smooth.chr11.cher4	chr11	9285512	9286327	+	DENND5A	NM_015213	1.0253
CHD8-2.smooth.chr11.cher5	chr11	9481152	9481914	+	ZNF143	NM_003442	1.29166
CHD8-2.smooth.chr11.cher6	chr11	9594400	9594543	+	WEE1	NM_003390	0.922272
CHD8-2.smooth.chr11.cher7	chr11	9596762	9597698	+	WEE1	NM_001143976	0.98621
CHD8-2.smooth.chr11.cher8	chr11	9634980	9635705	+	WEE1	NM_001143976	1.0629
CHD8-2.smooth.chr11.cher9	chr11	10325758	10326012	+	ADM	NM_001124	0.720617
CHD8-2.smooth.chr11.cher10	chr11	10328618	10328918	+	ADM	NM_001124	0.767149
CHD8-2.smooth.chr11.cher11	chr11	10828238	10829154	+	EIF4G2	NM_001418	1.14626
CHD8-2.smooth.chr11.cher12	chr11	10880509	10881134	+	ZBED5	NM_001143667	1.15243
CHD8-2.smooth.chr11.cher13	chr11	11864085	11864574	+	USP47	NM_017944	1.01636
CHD8-2.smooth.chr11.cher14	chr11	14520676	14522444	+	COPB1	NM_001144061	1.4805
CHD8-2.smooth.chr11.cher15	chr11	14540732	14541204	+	PSMA1	NM_001143937	1.42761
CHD8-2.smooth.chr11.cher16	chr11	14666612	14668086	+	PDE3B	NM_000922	1.20543
CHD8-2.smooth.chr11.cher17	chr11	16627580	16628668	+	SOX6	NM_033326	1.09256
CHD8-2.smooth.chr11.cher18	chr11	16759680	16761446	+	C11orf58	NM_014267	1.60556
CHD8-2.smooth.chr11.cher19	chr11	18548486	18549296	+	TSG101	NM_006292	0.780628
CHD8-2.smooth.chr11.cher20	chr11	20409596	20410272	+	PRMT3	NM_005788	0.781757
CHD8-2.smooth.chr11.cher21	chr11	27527270	27528171	+	LIN7C	NM_018362	1.04005
CHD8-2.smooth.chr11.cher22	chr11	28127790	28128980	+	KIF18A	NM_031217	1.05866
CHD8-2.smooth.chr11.cher23	chr11	28130014	28131626	+	METT5D1	NM_152636	1.79468
CHD8-2.smooth.chr11.cher24	chr11	30344798	30344875	+	C11orf46	NM_152316	0.739979
CHD8-2.smooth.chr11.cher25	chr11	31530398	31531456	+	IMMP1L	NM_144981	0.998186
CHD8-2.smooth.chr11.cher26	chr11	33181578	33182934	+	CSTF3	NM_001033505	2.09252
CHD8-2.smooth.chr11.cher27	chr11	33188054	33188278	+	CSTF3	NM_001033505	1.09398
CHD8-2.smooth.chr11.cher28	chr11	34126320	34126742	+	NAT10	NM_024662	0.890924
CHD8-2.smooth.chr11.cher29	chr11	34127846	34128148	+	NAT10	NM_024662	1.01093
CHD8-2.smooth.chr11.cher30	chr11	34380836	34381416	+	ABTB2	NM_145804	1.58923
CHD8-2.smooth.chr11.cher31	chr11	36532102	36532394	+	TRAF6	NM_145803	0.865791
CHD8-2.smooth.chr11.cher32	chr11	43333688	43334348	+	API5	NM_001142931	0.76582
CHD8-2.smooth.chr11.cher33	chr11	43665604	43665964	+	HSD17B12	NM_016142	1.11661
CHD8-2.smooth.chr11.cher34	chr11	43702730	43703632	+	HSD17B12	NM_016142	1.32354
CHD8-2.smooth.chr11.cher35	chr11	46140358	46141038	+	PHF21A	NM_001101802	1.19538
CHD8-2.smooth.chr11.cher36	chr11	46612644	46613024	+	AMBRA1	NM_017749	0.865355
CHD8-2.smooth.chr11.cher37	chr11	46614436	46615489	+	AMBRA1	NM_017749	1.17828
CHD8-2.smooth.chr11.cher38	chr11	46640100	46640314	+	KIAA0652	NM_001142673	0.801108
CHD8-2.smooth.chr11.cher39	chr11	47600929	47601072	+	NDUFS3	NM_004551	0.731579
CHD8-2.smooth.chr11.cher40	chr11	57224773	57225180	+	RTN4RL2	NM_178570	1.04961
CHD8-2.smooth.chr11.cher41	chr11	57335826	57336214	+	UBE2L6	NM_198183	0.81245
CHD8-2.smooth.chr11.cher42	chr11	57436430	57436878	+	ZDHHC5	NM_015457	0.692071
CHD8-2.smooth.chr11.cher43	chr11	57480458	57480918	+	TMX2	NM_001144012	0.737108
CHD8-2.smooth.chr11.cher44	chr11	57529558	57530278	+	CTNND1	NM_001331	0.97708
CHD8-2.smooth.chr11.cher45	chr11	58344806	58345762	+	LPXN	NM_001143995	0.78911
CHD8-2.smooth.chr11.cher46	chr11	59318926	59319176	+	OSBP	NM_002556	0.897064
CHD8-2.smooth.chr11.cher47	chr11	59328052	59328120	+	OSBP	NM_002556	1.82746
CHD8-2.smooth.chr11.cher48	chr11	59521760	59522220	+	STX3	NM_004177	0.749564
CHD8-2.smooth.chr11.cher49	chr11	59578173	59578612	+	MRPL16	NM_017840	1.0607
CHD8-2.smooth.chr11.cher50	chr11	61584776	61585182	+	FADS1	NM_013402	0.973667
CHD8-2.smooth.chr11.cher51	chr11	61735671	61736312	+	FTH1	NM_002032	0.799868
CHD8-2.smooth.chr11.cher52	chr11	62340591	62340807	+	EEF1G	NM_001404	0.833347
CHD8-2.smooth.chr11.cher53	chr11	62438690	62438906	+	C11orf48	NM_024099	1.69433
CHD8-2.smooth.chr11.cher54	chr11	62446620	62446962	+	UBXN1	NM_015853	0.990575
CHD8-2.smooth.chr11.cher55	chr11	62476994	62477324	+	BSCL2	NM_001130702	0.891293
CHD8-2.smooth.chr11.cher56	chr11	62493194	62493676	+	HNRNPUL2	NM_001079559	1.23192
CHD8-2.smooth.chr11.cher57	chr11	62495501	62496706	+	TTC9C	NM_173810	1.07394
CHD8-2.smooth.chr11.cher58	chr11	62621022	62623401	+	SNHG1	NR_003098	1.33593
CHD8-2.smooth.chr11.cher59	chr11	63437726	63438048	+	ATL3	NM_015459	0.752396
CHD8-2.smooth.chr11.cher60	chr11	63449838	63450206	+	RTN3	NM_006054	0.93837
CHD8-2.smooth.chr11.cher61	chr11	63450996	63451356	+	RTN3	NM_006054	0.777018
CHD8-2.smooth.chr11.cher62	chr11	63607662	63608146	+	MARK2	NM_004954	1.07571
CHD8-2.smooth.chr11.cher63	chr11	63953979	63955070	+	STIP1	NM_006819	0.787419
CHD8-2.smooth.chr11.cher64	chr11	64795648	64795942	+	SNX15	NM_013306	0.99898
CHD8-2.smooth.chr11.cher65	chr11	64889641	64890022	+	MRPL49	NM_004927	1.02427
CHD8-2.smooth.chr11.cher66	chr11	65096990	65097236	+	DPF2	NM_006268	0.736673
CHD8-2.smooth.chr11.cher67	chr11	65266264	65266984	+	MALAT1	NR_002819	1.79685
CHD8-2.smooth.chr11.cher68	chr11	65268175	65268404	+	MALAT1	NR_002819	1.40854
CHD8-2.smooth.chr11.cher69	chr11	65625828	65626593	+	CFL1	NM_005507	1.16207
CHD8-2.smooth.chr11.cher70	chr11	65627488	65627572	+	MUS81	NM_025128	0.779495
CHD8-2.smooth.chr11.cher71	chr11	66406776	66407096	+	RBM4	NM_002896	0.945289
CHD8-2.smooth.chr11.cher72	chr11	66411297	66411657	+	RBM4	NM_002896	0.807523
CHD8-2.smooth.chr11.cher73	chr11	66888417	66889756	+	KDM2A	NM_012308	0.818607
CHD8-2.smooth.chr11.cher74	chr11	69500618	69500970	+	ORAOV1	NM_153451	0.819286
CHD8-2.smooth.chr11.cher75	chr11	71638770	71639872	+	LOC100133315	NR_029192	1.03724
CHD8-2.smooth.chr11.cher76	chr11	72524302	72525213	+	ATG16L2	NM_033388	0.856135
CHD8-2.smooth.chr11.cher77	chr11	73588139	73588532	+	PAAF1	NM_025155	0.782893
CHD8-2.smooth.chr11.cher78	chr11	73882684	73883762	+	PPME1	NM_016147	0.794966
CHD8-2.smooth.chr11.cher79	chr11	74660716	74661037	+	SPCS2	NM_014752	1.42478
CHD8-2.smooth.chr11.cher80	chr11	75111144	75111723	+	RPS3	NM_001005	1.60659
CHD8-2.smooth.chr11.cher81	chr11	75875627	75876302	+	UVRAG	NM_003369	1.35996
CHD8-2.smooth.chr11.cher82	chr11	76154726	76155674	+	C11orf30	NM_020193	1.08456
CHD8-2.smooth.chr11.cher83	chr11	77790775	77791473	+	NDUFC2	NM_004549	1.03616
CHD8-2.smooth.chr11.cher84	chr11	77850428	77850946	+	ALG8	NM_024079	1.27153
CHD8-2.smooth.chr11.cher85	chr11	82611401	82611753	+	PRCP	NM_005040	0.732491
CHD8-2.smooth.chr11.cher86	chr11	82782947	82783784	+	RAB30	NM_014488	2.05205
CHD8-2.smooth.chr11.cher87	chr11	82868444	82870156	+	PCF11	NM_015885	1.03788
CHD8-2.smooth.chr11.cher88	chr11	82903780	82904520	+	ANKRD42	NM_182603	0.839579
CHD8-2.smooth.chr11.cher89	chr11	82997419	82997978	+	CCDC90B	NM_021825	1.12427
CHD8-2.smooth.chr11.cher90	chr11	85374366	85374850	+	CREBZF	NM_001039618	0.845397
CHD8-2.smooth.chr11.cher91	chr11	85565398	85565723	+	CCDC83	NM_173556	0.781587
CHD8-2.smooth.chr11.cher92	chr11	85778926	85779403	+	PICALM	NM_007166	0.898204
CHD8-2.smooth.chr11.cher93	chr11	85956420	85957380	+	EED	NM_152991	1.04181
CHD8-2.smooth.chr11.cher94	chr11	93473874	93474288	+	TAF1D	NM_024116	1.10048
CHD8-2.smooth.chr11.cher95	chr11	95657464	95657794	+	MTMR2	NM_201278	1.59868
CHD8-2.smooth.chr11.cher96	chr11	96123527	96123962	+	JRKL	NM_003772	0.788488
CHD8-2.smooth.chr11.cher97	chr11	98886546	98886922	+	CNTN5	NM_014361	0.726291
CHD8-2.smooth.chr11.cher98	chr11	101980402	101980778	+	YAP1	NM_001130145	0.80242
CHD8-2.smooth.chr11.cher99	chr11	101982487	101983456	+	YAP1	NM_001130145	1.4324
CHD8-2.smooth.chr11.cher100	chr11	102218472	102218916	+	BIRC2	NM_001166	0.837328
CHD8-2.smooth.chr11.cher101	chr11	102321970	102322900	+	TMEM123	NM_052932	0.851161
CHD8-2.smooth.chr11.cher102	chr11	105948950	105949412	+	AASDHPPT	NM_015423	1.46353
CHD8-2.smooth.chr11.cher103	chr11	107435316	107436632	+	ALKBH8	NM_138775	0.900362
CHD8-2.smooth.chr11.cher104	chr11	107880655	107881156	+	CUL5	NM_003478	1.17419
CHD8-2.smooth.chr11.cher105	chr11	107992002	107992346	+	ACAT1	NM_000019	0.832934
CHD8-2.smooth.chr11.cher106	chr11	107993078	107993632	+	ACAT1	NM_000019	0.754205
CHD8-2.smooth.chr11.cher107	chr11	108092332	108093154	+	NPAT	NM_002519	0.861974
CHD8-2.smooth.chr11.cher108	chr11	108337354	108337820	+	C11orf65	NM_152587	0.777586
CHD8-2.smooth.chr11.cher109	chr11	108368132	108368382	+	KDELC2	NM_153705	0.831262
CHD8-2.smooth.chr11.cher110	chr11	111474085	111474420	+	SIK2	NM_015191	0.844734
CHD8-2.smooth.chr11.cher111	chr11	113644684	113645122	+	ZW10	NM_004724	1.67756
CHD8-2.smooth.chr11.cher112	chr11	114271491	114272348	+	RBM7	NM_016090	1.5015
CHD8-2.smooth.chr11.cher113	chr11	117014200	117014695	+	PAFAH1B2	NM_002572	0.733241
CHD8-2.smooth.chr11.cher114	chr11	117198348	117198469	+	CEP164	NM_014956	0.695369
CHD8-2.smooth.chr11.cher115	chr11	118479452	118480240	+	PHLDB1	NM_001144759	0.848307
CHD8-2.smooth.chr11.cher116	chr11	118869432	118870044	+	CCDC84	NM_198489	0.975837
CHD8-2.smooth.chr11.cher117	chr11	118886172	118886684	+	RPS25	NM_001028	1.12697
CHD8-2.smooth.chr11.cher118	chr11	118888036	118888693	+	RPS25	NM_001028	1.36405
CHD8-2.smooth.chr11.cher119	chr11	118955994	118956464	+	HMBS	NM_000190	0.867472
CHD8-2.smooth.chr11.cher120	chr11	118964234	118964850	+	H2AFX	NM_002105	1.17653
CHD8-2.smooth.chr11.cher121	chr11	118971615	118973464	+	DPAGT1	NM_001382	1.28846
CHD8-2.smooth.chr11.cher122	chr11	119204802	119205327	+	RNF26	NM_032015	0.833585
CHD8-2.smooth.chr11.cher123	chr11	120205764	120206374	+	ARHGEF12	NM_015313	1.6073
CHD8-2.smooth.chr11.cher124	chr11	120208274	120209202	+	ARHGEF12	NM_015313	0.84875
CHD8-2.smooth.chr11.cher125	chr11	122933595	122935170	+	HSPA8	NM_153201	1.28422
CHD8-2.smooth.chr11.cher126	chr11	125463009	125463638	+	STT3A	NM_152713	0.9778
CHD8-2.smooth.chr11.cher127	chr11	129246570	129247102	+	BARX2	NM_003658	0.838687
CHD8-2.smooth.chr12.cher1	chr12	496982	498325	+	KDM5A	NM_001042603	1.18841
CHD8-2.smooth.chr12.cher2	chr12	718239	718468	+	NINJ2	NM_016533	2.40604
CHD8-2.smooth.chr12.cher3	chr12	861118	861434	+	WNK1	NM_018979	0.800248
CHD8-2.smooth.chr12.cher4	chr12	863822	864746	+	WNK1	NM_018979	0.90124
CHD8-2.smooth.chr12.cher5	chr12	1058386	1058552	+	RAD52	NM_134424	0.707178
CHD8-2.smooth.chr12.cher6	chr12	1100667	1101313	+	ERC1	NM_178039	0.983499
CHD8-2.smooth.chr12.cher7	chr12	1799255	1799724	+	ADIPOR2	NM_024551	0.899913
CHD8-2.smooth.chr12.cher8	chr12	2985542	2985768	+	FOXM1	NM_202002	1.4073
CHD8-2.smooth.chr12.cher9	chr12	3069540	3069845	+	TEAD4	NM_201443	0.775762
CHD8-2.smooth.chr12.cher10	chr12	4648080	4648780	+	RAD51AP1	NM_006479	1.39372
CHD8-2.smooth.chr12.cher11	chr12	4758232	4759104	+	NDUFA9	NM_005002	1.21145
CHD8-2.smooth.chr12.cher12	chr12	6676768	6677174	+	NOP2	NM_006170	1.04593
CHD8-2.smooth.chr12.cher13	chr12	6772211	6773374	+	ING4	NM_001127583	1.03224
CHD8-2.smooth.chr12.cher14	chr12	6960632	6960901	+	CDCA3	NM_031299	0.974232
CHD8-2.smooth.chr12.cher15	chr12	7033446	7034129	+	ATN1	NM_001007026	0.881541
CHD8-2.smooth.chr12.cher16	chr12	7036014	7036400	+	ATN1	NM_001007026	1.20177
CHD8-2.smooth.chr12.cher17	chr12	7052738	7053446	+	C12orf57	NM_138425	0.768083
CHD8-2.smooth.chr12.cher18	chr12	7080822	7081198	+	EMG1	NM_006331	1.54823
CHD8-2.smooth.chr12.cher19	chr12	8088906	8089492	+	SLC2A3	NM_006931	0.8521
CHD8-2.smooth.chr12.cher20	chr12	8180518	8180828	+	FOXJ2	NM_018416	0.693063
CHD8-2.smooth.chr12.cher21	chr12	8234186	8235291	+	NECAP1	NM_015509	1.26849
CHD8-2.smooth.chr12.cher22	chr12	10765809	10766772	+	MAGOHB	NM_018048	0.912171
CHD8-2.smooth.chr12.cher23	chr12	12765370	12765770	+	CREBL2	NM_001310	1.03342
CHD8-2.smooth.chr12.cher24	chr12	12867188	12869716	+	CDKN1B	NM_004064	1.00816
CHD8-2.smooth.chr12.cher25	chr12	12870789	12873092	+	CDKN1B	NM_004064	1.34783
CHD8-2.smooth.chr12.cher26	chr12	12876574	12876734	+	CDKN1B	NM_004064	1.20556
CHD8-2.smooth.chr12.cher27	chr12	12879200	12879340	+	APOLD1	NM_001130415	1.39048
CHD8-2.smooth.chr12.cher28	chr12	14519092	14520222	+	ATF7IP	NM_018179	1.571
CHD8-2.smooth.chr12.cher29	chr12	14955922	14957088	+	C12orf60	NM_175874	1.11894
CHD8-2.smooth.chr12.cher30	chr12	21809810	21810105	+	LDHB	NM_002300	0.979998
CHD8-2.smooth.chr12.cher31	chr12	22778533	22779310	+	ETNK1	NM_001039481	0.786489
CHD8-2.smooth.chr12.cher32	chr12	24101466	24104142	+	SOX5	NM_152989	1.99409
CHD8-2.smooth.chr12.cher33	chr12	24717008	24718008	+	SOX5	NM_152989	1.05865
CHD8-2.smooth.chr12.cher34	chr12	25099994	25101340	+	BCAT1	NM_005504	1.21485
CHD8-2.smooth.chr12.cher35	chr12	25348426	25348796	+	LYRM5	NM_001001660	0.885932
CHD8-2.smooth.chr12.cher36	chr12	26112333	26113236	+	RASSF8	NM_001164748	0.77943
CHD8-2.smooth.chr12.cher37	chr12	27677526	27678104	+	PPFIBP1	NM_177444	0.872401
CHD8-2.smooth.chr12.cher38	chr12	27863897	27864416	+	MRPS35	NM_021821	1.45032
CHD8-2.smooth.chr12.cher39	chr12	31811656	31812608	+	C12orf72	NM_173802	1.42388
CHD8-2.smooth.chr12.cher40	chr12	32909296	32909521	+	YARS2	NM_001040436	1.05432
CHD8-2.smooth.chr12.cher41	chr12	34175154	34175483	+	ALG10	NM_032834	1.1867
CHD8-2.smooth.chr12.cher42	chr12	38710333	38710703	+	ALG10B	NM_001013620	1.14728
CHD8-2.smooth.chr12.cher43	chr12	39835710	39836020	+	KIF21A	NM_017641	0.773033
CHD8-2.smooth.chr12.cher44	chr12	42720342	42721088	+	PPHLN1	NM_201438	1.4029
CHD8-2.smooth.chr12.cher45	chr12	42981439	42982826	+	PRICKLE1	NM_153026	1.37837
CHD8-2.smooth.chr12.cher46	chr12	42985062	42985723	+	PRICKLE1	NM_153026	0.897064
CHD8-2.smooth.chr12.cher47	chr12	44152061	44152365	+	PUS7L	NM_001098615	0.857494
CHD8-2.smooth.chr12.cher48	chr12	44199252	44199902	+	TWF1	NM_002822	0.971762
CHD8-2.smooth.chr12.cher49	chr12	44230280	44231076	+	TMEM117	NM_032256	0.834659
CHD8-2.smooth.chr12.cher50	chr12	45267936	45268386	+	NELL2	NM_001145109	0.802215
CHD8-2.smooth.chr12.cher51	chr12	45609616	45609730	+	PLEKHA9	NM_015899	0.770136
CHD8-2.smooth.chr12.cher52	chr12	46119364	46122450	+	LOC400027	NR_028408	1.73206
CHD8-2.smooth.chr12.cher53	chr12	46764296	46764955	+	SLC38A2	NM_018976	1.27605
CHD8-2.smooth.chr12.cher54	chr12	46767092	46768606	+	SLC38A2	NM_018976	1.35517
CHD8-2.smooth.chr12.cher55	chr12	46769596	46769828	+	SLC38A2	NM_018976	0.821897
CHD8-2.smooth.chr12.cher56	chr12	46776662	46776736	+	SLC38A2	NM_018976	0.873073
CHD8-2.smooth.chr12.cher57	chr12	46777635	46777920	+	SLC38A2	NM_018976	0.707121
CHD8-2.smooth.chr12.cher58	chr12	48100054	48100492	+	RPAP3	NM_001146076	0.80552
CHD8-2.smooth.chr12.cher59	chr12	49109882	49110412	+	CCNT1	NM_001240	1.42795
CHD8-2.smooth.chr12.cher60	chr12	49246892	49247182	+	DDX23	NM_004818	1.46228
CHD8-2.smooth.chr12.cher61	chr12	49413024	49413431	+	MLL2	NM_003482	1.33507
CHD8-2.smooth.chr12.cher62	chr12	49525684	49526858	+	TUBA1B	NM_006082	1.09556
CHD8-2.smooth.chr12.cher63	chr12	49761599	49762744	+	SPATS2	NM_023071	1.08882
CHD8-2.smooth.chr12.cher64	chr12	50136446	50136692	+	TMBIM6	NM_001098576	0.706078
CHD8-2.smooth.chr12.cher65	chr12	50506200	50506642	+	C12orf62	NM_032901	0.880306
CHD8-2.smooth.chr12.cher66	chr12	50559296	50559744	+	LASS5	NM_147190	0.780986
CHD8-2.smooth.chr12.cher67	chr12	50677740	50678066	+	LIMA1	NM_016357	0.742167
CHD8-2.smooth.chr12.cher68	chr12	50795748	50796182	+	LARP4	NM_199188	0.74669
CHD8-2.smooth.chr12.cher69	chr12	51158874	51159264	+	ATF1	NM_005171	0.889085
CHD8-2.smooth.chr12.cher70	chr12	51418608	51419713	+	SLC11A2	NM_000617	1.32127
CHD8-2.smooth.chr12.cher71	chr12	51565566	51566287	+	TFCP2	NM_005653	1.26198
CHD8-2.smooth.chr12.cher72	chr12	52346472	52347444	+	ACVR1B	NM_020328	0.958465
CHD8-2.smooth.chr12.cher73	chr12	53400974	53401882	+	EIF4B	NM_001417	1.1258
CHD8-2.smooth.chr12.cher74	chr12	53661330	53661776	+	ESPL1	NM_012291	0.684405
CHD8-2.smooth.chr12.cher75	chr12	53693256	53694654	+	C12orf10	NM_021640	0.81373
CHD8-2.smooth.chr12.cher76	chr12	53773096	53773939	+	SP1	NM_138473	1.39078
CHD8-2.smooth.chr12.cher77	chr12	53775208	53775698	+	SP1	NM_003109	0.85959
CHD8-2.smooth.chr12.cher78	chr12	53846645	53847448	+	PCBP2	NM_001128914	1.30333
CHD8-2.smooth.chr12.cher79	chr12	53892506	53893800	+	MAP3K12	NM_006301	1.02374
CHD8-2.smooth.chr12.cher80	chr12	54018748	54019668	+	ATF7	NM_006856	1.11969
CHD8-2.smooth.chr12.cher81	chr12	54068710	54069452	+	ATP5G2	NM_005176	0.865253
CHD8-2.smooth.chr12.cher82	chr12	54380260	54381940	+	HOXC10	NM_017409	1.52684
CHD8-2.smooth.chr12.cher83	chr12	54382232	54384607	+	HOXC10	NM_017409	1.53291
CHD8-2.smooth.chr12.cher84	chr12	54387056	54388076	+	MIR196A2	NR_029617	1.08156
CHD8-2.smooth.chr12.cher85	chr12	54389701	54390374	+	HOXC9	NM_006897	0.911467
CHD8-2.smooth.chr12.cher86	chr12	54395602	54396810	+	HOXC9	NM_006897	1.3621
CHD8-2.smooth.chr12.cher87	chr12	54397676	54398860	+	HOXC9	NM_006897	1.30102
CHD8-2.smooth.chr12.cher88	chr12	54400374	54400724	+	HOXC8	NM_022658	0.787036
CHD8-2.smooth.chr12.cher89	chr12	54401250	54402348	+	HOXC8	NM_022658	0.825198
CHD8-2.smooth.chr12.cher90	chr12	54404938	54407692	+	HOXC8	NM_022658	1.18808
CHD8-2.smooth.chr12.cher91	chr12	54409678	54410576	+	HOXC6	NM_153693	0.978094
CHD8-2.smooth.chr12.cher92	chr12	54412397	54412772	+	HOXC6	NM_153693	1.72626
CHD8-2.smooth.chr12.cher93	chr12	54418008	54419064	+	HOXC6	NM_153693	0.960403
CHD8-2.smooth.chr12.cher94	chr12	54672314	54673440	+	CBX5	NM_012117	1.26335
CHD8-2.smooth.chr12.cher95	chr12	54675011	54677240	+	HNRPA1L-2	NR_002944	1.36454
CHD8-2.smooth.chr12.cher96	chr12	54718756	54719530	+	COPZ1	NM_016057	2.05137
CHD8-2.smooth.chr12.cher97	chr12	54866908	54867515	+	GTSF1	NM_144594	0.809199
CHD8-2.smooth.chr12.cher98	chr12	56210518	56211070	+	SARNP	NM_033082	0.889681
CHD8-2.smooth.chr12.cher99	chr12	56319326	56320554	+	WIBG	NM_001143853	1.49862
CHD8-2.smooth.chr12.cher100	chr12	56436518	56437126	+	RPS26	NM_001029	1.17991
CHD8-2.smooth.chr12.cher101	chr12	56497262	56497734	+	ERBB3	NM_001982	0.779659
CHD8-2.smooth.chr12.cher102	chr12	56510264	56511620	+	RPL41	NM_021104	1.82953
CHD8-2.smooth.chr12.cher103	chr12	56586510	56587282	+	SMARCC2	NM_003075	0.99026
CHD8-2.smooth.chr12.cher104	chr12	56616345	56616704	+	RNF41	NM_194359	1.0044
CHD8-2.smooth.chr12.cher105	chr12	56728018	56728404	+	PAN2	NM_001166279	1.10963
CHD8-2.smooth.chr12.cher106	chr12	56842678	56842849	+	TIMELESS	NM_003920	1.66267
CHD8-2.smooth.chr12.cher107	chr12	56857988	56858232	+	SPRYD4	NM_207344	1.07285
CHD8-2.smooth.chr12.cher108	chr12	57039930	57040506	+	ATP5B	NM_001686	0.889071
CHD8-2.smooth.chr12.cher109	chr12	57080544	57080994	+	PTGES3	NM_006601	1.11537
CHD8-2.smooth.chr12.cher110	chr12	57119168	57119408	+	NACA	NM_001113203	0.730704
CHD8-2.smooth.chr12.cher111	chr12	57145508	57145922	+	PRIM1	NM_000946	1.21701
CHD8-2.smooth.chr12.cher112	chr12	57823642	57824034	+	INHBC	NM_005538	1.03179
CHD8-2.smooth.chr12.cher113	chr12	57856150	57856928	+	GLI1	NM_005269	1.38684
CHD8-2.smooth.chr12.cher114	chr12	57882049	57882512	+	MARS	NM_004990	0.790095
CHD8-2.smooth.chr12.cher115	chr12	58176489	58176918	+	TSFM	NM_005726	1.59747
CHD8-2.smooth.chr12.cher116	chr12	58329792	58330144	+	XRCC6BP1	NM_033276	0.85517
CHD8-2.smooth.chr12.cher117	chr12	62861504	62861854	+	MON2	NM_015026	0.775205
CHD8-2.smooth.chr12.cher118	chr12	62997862	62998086	+	MIRLET7I	NR_029661	0.864515
CHD8-2.smooth.chr12.cher119	chr12	64233172	64233514	+	SRGAP1	NM_020762	0.794966
CHD8-2.smooth.chr12.cher120	chr12	64844888	64845480	+	TBK1	NM_013254	0.873907
CHD8-2.smooth.chr12.cher121	chr12	64846405	64847316	+	TBK1	NM_013254	0.839718
CHD8-2.smooth.chr12.cher122	chr12	65003302	65003686	+	RASSF3	NM_178169	1.10293
CHD8-2.smooth.chr12.cher123	chr12	66563060	66563394	+	TMBIM4	NM_016056	0.699221
CHD8-2.smooth.chr12.cher124	chr12	67664251	67664926	+	CAND1	NM_018448	0.935833
CHD8-2.smooth.chr12.cher125	chr12	68617066	68617796	+	IL26	NM_018402	1.00669
CHD8-2.smooth.chr12.cher126	chr12	69140013	69140786	+	SLC35E3	NM_018656	1.2667
CHD8-2.smooth.chr12.cher127	chr12	69634013	69634674	+	CPSF6	NM_007007	1.47204
CHD8-2.smooth.chr12.cher128	chr12	69751520	69751945	+	YEATS4	NM_006530	0.953228
CHD8-2.smooth.chr12.cher129	chr12	69862554	69862849	+	FRS2	NM_006654	0.708487
CHD8-2.smooth.chr12.cher130	chr12	69864831	69865630	+	FRS2	NM_006654	0.753507
CHD8-2.smooth.chr12.cher131	chr12	72056416	72056713	+	ZFC3H1	NM_144982	0.880249
CHD8-2.smooth.chr12.cher132	chr12	72057680	72058574	+	THAP2	NM_031435	1.32757
CHD8-2.smooth.chr12.cher133	chr12	72080314	72080710	+	TMEM19	NM_018279	1.22555
CHD8-2.smooth.chr12.cher134	chr12	72233627	72234370	+	TBC1D15	NM_022771	0.816294
CHD8-2.smooth.chr12.cher135	chr12	75904620	75905042	+	KRR1	NM_007043	0.86672
CHD8-2.smooth.chr12.cher136	chr12	76742378	76742806	+	BBS10	NM_024685	0.785927
CHD8-2.smooth.chr12.cher137	chr12	77158678	77159284	+	ZDHHC17	NM_015336	0.882686
CHD8-2.smooth.chr12.cher138	chr12	77458198	77458780	+	E2F7	NM_203394	0.76211
CHD8-2.smooth.chr12.cher139	chr12	80327198	80327986	+	PPP1R12A	NM_002480	0.916645
CHD8-2.smooth.chr12.cher140	chr12	82751120	82751936	+	CCDC59	NM_014167	0.913477
CHD8-2.smooth.chr12.cher141	chr12	88430012	88430225	+	C12orf29	NM_001009894	0.721093
CHD8-2.smooth.chr12.cher142	chr12	88535184	88535741	+	CEP290	NM_025114	0.948214
CHD8-2.smooth.chr12.cher143	chr12	89920112	89920680	+	WDR51B	NM_172240	1.63527
CHD8-2.smooth.chr12.cher144	chr12	89923224	89923864	+	WDR51B	NM_172240	0.824791
CHD8-2.smooth.chr12.cher145	chr12	93323524	93323588	+	EEA1	NM_003566	0.675531
CHD8-2.smooth.chr12.cher146	chr12	95466312	95466627	+	NR2C1	NM_001032287	0.900674
CHD8-2.smooth.chr12.cher147	chr12	95471440	95472846	+	FGD6	NM_018351	0.897506
CHD8-2.smooth.chr12.cher148	chr12	95608600	95610948	+	FGD6	NM_018351	1.21682
CHD8-2.smooth.chr12.cher149	chr12	95611904	95612918	+	VEZT	NM_017599	1.82287
CHD8-2.smooth.chr12.cher150	chr12	95867192	95868490	+	METAP2	NM_006838	0.749967
CHD8-2.smooth.chr12.cher151	chr12	96252639	96253194	+	SNRPF	NM_003095	1.17224
CHD8-2.smooth.chr12.cher152	chr12	96429350	96430016	+	LTA4H	NM_000895	0.927004
CHD8-2.smooth.chr12.cher153	chr12	96794624	96795450	+	PCTK2	NM_002595	0.770129
CHD8-2.smooth.chr12.cher154	chr12	97301284	97301695	+	NEDD1	NM_001135175	1.04748
CHD8-2.smooth.chr12.cher155	chr12	98988087	98988952	+	SLC25A3	NM_005888	0.977454
CHD8-2.smooth.chr12.cher156	chr12	99037130	99037484	+	IKBIP	NM_153687	1.03829
CHD8-2.smooth.chr12.cher157	chr12	100594162	100595220	+	ACTR6	NM_022496	1.53088
CHD8-2.smooth.chr12.cher158	chr12	100661818	100662422	+	SCYL2	NM_017988	0.863287
CHD8-2.smooth.chr12.cher159	chr12	104360350	104361070	+	TDG	NM_003211	0.973415
CHD8-2.smooth.chr12.cher160	chr12	104459078	104459344	+	HCFC2	NM_013320	0.688858
CHD8-2.smooth.chr12.cher161	chr12	104681016	104681310	+	TXNRD1	NM_003330	0.742527
CHD8-2.smooth.chr12.cher162	chr12	105502206	105502606	+	KIAA1033	NM_015275	0.736257
CHD8-2.smooth.chr12.cher163	chr12	107485992	107486654	+	CRY1	NM_004075	1.03041
CHD8-2.smooth.chr12.cher164	chr12	108955054	108955604	+	SART3	NM_014706	1.42102
CHD8-2.smooth.chr12.cher165	chr12	108956957	108957656	+	ISCU	NM_213595	1.03691
CHD8-2.smooth.chr12.cher166	chr12	109490860	109491566	+	USP30	NM_032663	1.01845
CHD8-2.smooth.chr12.cher167	chr12	110720498	110720982	+	ATP2A2	NM_001135765	0.754544
CHD8-2.smooth.chr12.cher168	chr12	110841806	110841960	+	ANAPC7	NM_001137664	0.986963
CHD8-2.smooth.chr12.cher169	chr12	110938282	110938538	+	VPS29	NM_016226	0.739824
CHD8-2.smooth.chr12.cher170	chr12	111179090	111179432	+	PPP1CC	NM_002710	0.934777
CHD8-2.smooth.chr12.cher171	chr12	112545338	112545872	+	C12orf30	NM_024953	1.19347
CHD8-2.smooth.chr12.cher172	chr12	114403407	114404319	+	RBM19	NM_016196	1.10076
CHD8-2.smooth.chr12.cher173	chr12	116712842	116714014	+	MED13L	NM_015335	0.823754
CHD8-2.smooth.chr12.cher174	chr12	120636560	120637954	+	RPLP0	NM_001002	0.984408
CHD8-2.smooth.chr12.cher175	chr12	120740100	120740434	+	SIRT4	NM_012240	1.35167
CHD8-2.smooth.chr12.cher176	chr12	120755352	120755618	+	PLA2G1B	NM_000928	0.864651
CHD8-2.smooth.chr12.cher177	chr12	120935602	120935864	+	DYNLL1	NM_001037495	0.756971
CHD8-2.smooth.chr12.cher178	chr12	121018392	121018654	+	POP5	NM_015918	0.979725
CHD8-2.smooth.chr12.cher179	chr12	121019524	121019748	+	POP5	NM_198202	0.900688
CHD8-2.smooth.chr12.cher180	chr12	121790790	121791136	+	ANAPC5	NM_001137559	1.0379
CHD8-2.smooth.chr12.cher181	chr12	122018429	122019194	+	KDM2B	NM_032590	0.9635
CHD8-2.smooth.chr12.cher182	chr12	122235323	122236798	+	LOC338799	NR_002809	1.03542
CHD8-2.smooth.chr12.cher183	chr12	122239450	122240276	+	LOC338799	NR_002809	1.71021
CHD8-2.smooth.chr12.cher184	chr12	122461103	122461544	+	BCL7A	NM_020993	0.948275
CHD8-2.smooth.chr12.cher185	chr12	122751702	122751984	+	VPS33A	NM_022916	0.752881
CHD8-2.smooth.chr12.cher186	chr12	122984470	122984902	+	ZCCHC8	NM_017612	1.03137
CHD8-2.smooth.chr12.cher187	chr12	123009166	123009600	+	RSRC2	NM_198261	0.78854
CHD8-2.smooth.chr12.cher188	chr12	123010698	123011870	+	RSRC2	NM_198261	1.65874
CHD8-2.smooth.chr12.cher189	chr12	123716702	123717139	+	C12orf65	NM_152269	0.744318
CHD8-2.smooth.chr12.cher190	chr12	124069882	124070244	+	TMED2	NM_006815	0.984339
CHD8-2.smooth.chr12.cher191	chr12	124117680	124118228	+	EIF2B1	NM_001414	0.81989
CHD8-2.smooth.chr12.cher192	chr12	125398354	125398605	+	UBC	NM_021009	1.04093
CHD8-2.smooth.chr12.cher193	chr12	125400033	125402774	+	UBC	NM_021009	1.66222
CHD8-2.smooth.chr12.cher194	chr12	130820074	130820696	+	PIWIL1	NM_004764	0.864354
CHD8-2.smooth.chr12.cher195	chr12	131357161	131358324	+	RAN	NM_006325	1.28701
CHD8-2.smooth.chr12.cher196	chr12	133464559	133464881	+	CHFR	NM_001161344	0.937505
CHD8-2.smooth.chr12.cher197	chr12	133707418	133708052	+	ZNF10	NM_015394	0.777473
CHD8-2.smooth.chr13.cher1	chr13	20208722	20209210	+	MPHOSPH8	NM_017520	0.794222
CHD8-2.smooth.chr13.cher2	chr13	20355606	20356294	+	PSPC1	NM_001042414	1.10804
CHD8-2.smooth.chr13.cher3	chr13	20533699	20534409	+	ZMYM2	NM_003453	1.16814
CHD8-2.smooth.chr13.cher4	chr13	21346846	21347752	+	N6AMT2	NM_174928	1.05898
CHD8-2.smooth.chr13.cher5	chr13	21715212	21715776	+	SAP18	NM_005870	1.01306
CHD8-2.smooth.chr13.cher6	chr13	21749854	21750358	+	SKA3	NM_001166017	1.00209
CHD8-2.smooth.chr13.cher7	chr13	25085350	25086358	+	PARP4	NM_006437	1.05091
CHD8-2.smooth.chr13.cher8	chr13	26795296	26795784	+	RNF6	NM_183044	0.777256
CHD8-2.smooth.chr13.cher9	chr13	27826326	27826972	+	RPL21P28	NR_026911	1.12524
CHD8-2.smooth.chr13.cher10	chr13	28000084	28000298	+	GTF3A	NM_002097	0.832585
CHD8-2.smooth.chr13.cher11	chr13	30422924	30423616	+	UBL3	NM_007106	0.925711
CHD8-2.smooth.chr13.cher12	chr13	31192501	31193918	+	USPL1	NM_005800	0.866861
CHD8-2.smooth.chr13.cher13	chr13	31733630	31734326	+	HSPH1	NM_006644	0.69579
CHD8-2.smooth.chr13.cher14	chr13	32889280	32889964	+	BRCA2	NM_000059	0.913075
CHD8-2.smooth.chr13.cher15	chr13	33112486	33113092	+	N4BP2L2	NM_014887	1.27857
CHD8-2.smooth.chr13.cher16	chr13	37492408	37492961	+	SMAD9	NM_005905	0.716215
CHD8-2.smooth.chr13.cher17	chr13	37572488	37573160	+	ALG5	NM_013338	1.04524
CHD8-2.smooth.chr13.cher18	chr13	41238096	41238581	+	FOXO1	NM_002015	0.990886
CHD8-2.smooth.chr13.cher19	chr13	41633326	41633678	+	WBP4	NM_007187	1.12091
CHD8-2.smooth.chr13.cher20	chr13	41886308	41886980	+	NARG1L	NM_018527	0.907616
CHD8-2.smooth.chr13.cher21	chr13	42534210	42534672	+	KIAA0564	NM_001009814	1.68323
CHD8-2.smooth.chr13.cher22	chr13	42535716	42536096	+	KIAA0564	NM_001009814	0.970992
CHD8-2.smooth.chr13.cher23	chr13	45009766	45010610	+	TSC22D1	NM_006022	0.799767
CHD8-2.smooth.chr13.cher24	chr13	45011930	45012536	+	TSC22D1	NM_183422	1.28911
CHD8-2.smooth.chr13.cher25	chr13	49551348	49551716	+	FNDC3A	NM_001079673	1.62002
CHD8-2.smooth.chr13.cher26	chr13	50571714	50572686	+	TRIM13	NM_001007278	1.24503
CHD8-2.smooth.chr13.cher27	chr13	50654312	50655046	+	DLEU2	NR_002612	1.00865
CHD8-2.smooth.chr13.cher28	chr13	76124148	76124888	+	UCHL3	NM_006002	0.911671
CHD8-2.smooth.chr13.cher29	chr13	79232963	79233742	+	RNF219	NM_024546	0.761232
CHD8-2.smooth.chr13.cher30	chr13	95247902	95248385	+	TGDS	NM_014305	0.885637
CHD8-2.smooth.chr13.cher31	chr13	100152734	100153400	+	TM9SF2	NM_004800	0.894972
CHD8-2.smooth.chr13.cher32	chr13	108868912	108869411	+	LIG4	NM_001098268	0.900362
CHD8-2.smooth.chr13.cher33	chr13	113382600	113383060	+	ATP11A	NM_015205	0.867912
CHD8-2.smooth.chr14.cher1	chr14	19649909	19650363	+	POTEG	NM_001005356	0.683358
CHD8-2.smooth.chr14.cher2	chr14	20773586	20774502	+	TTC5	NM_138376	1.25204
CHD8-2.smooth.chr14.cher3	chr14	20800438	20801086	+	CCNB1IP1	NM_021178	1.19311
CHD8-2.smooth.chr14.cher4	chr14	20924334	20924770	+	APEX1	NM_080648	1.08931
CHD8-2.smooth.chr14.cher5	chr14	21149499	21150480	+	ANG	NM_001145	1.06826
CHD8-2.smooth.chr14.cher6	chr14	21151112	21153618	+	ANG	NM_001145	1.47243
CHD8-2.smooth.chr14.cher7	chr14	21735508	21736636	+	HNRNPC	NM_004500	0.999088
CHD8-2.smooth.chr14.cher8	chr14	21905320	21905729	+	CHD8	NM_020920	0.745144
CHD8-2.smooth.chr14.cher9	chr14	21924419	21924483	+	RAB2B	NM_001163380	1.07483
CHD8-2.smooth.chr14.cher10	chr14	23057838	23058027	+	DAD1	NM_001344	0.807221
CHD8-2.smooth.chr14.cher11	chr14	23387768	23388070	+	RBM23	NM_001077352	0.841951
CHD8-2.smooth.chr14.cher12	chr14	23452151	23452814	+	JUB	NM_032876	2.18677
CHD8-2.smooth.chr14.cher13	chr14	23503735	23505169	+	PSMB5	NM_001130725	2.08069
CHD8-2.smooth.chr14.cher14	chr14	23527462	23528125	+	ACIN1	NM_001164817	1.12455
CHD8-2.smooth.chr14.cher15	chr14	23564641	23565358	+	C14orf119	NM_017924	1.41679
CHD8-2.smooth.chr14.cher16	chr14	23655876	23656400	+	SLC7A8	NM_012244	1.14647
CHD8-2.smooth.chr14.cher17	chr14	23755246	23755668	+	HOMEZ	NM_020834	0.81839
CHD8-2.smooth.chr14.cher18	chr14	23791349	23791922	+	PABPN1	NM_004643	0.926371
CHD8-2.smooth.chr14.cher19	chr14	23939028	23939450	+	NGDN	NM_015514	0.978094
CHD8-2.smooth.chr14.cher20	chr14	24664878	24665578	+	TM9SF1	NM_001014842	0.808194
CHD8-2.smooth.chr14.cher21	chr14	31028356	31028492	+	G2E3	NM_017769	0.724874
CHD8-2.smooth.chr14.cher22	chr14	31028796	31029452	+	G2E3	NM_017769	0.785133
CHD8-2.smooth.chr14.cher23	chr14	32030835	32031434	+	NUBPL	NM_025152	1.07445
CHD8-2.smooth.chr14.cher24	chr14	32542984	32543328	+	C14orf128	NR_027263	0.788733
CHD8-2.smooth.chr14.cher25	chr14	32547449	32548356	+	ARHGAP5	NM_001173	0.790149
CHD8-2.smooth.chr14.cher26	chr14	35015716	35016378	+	EAPP	NM_018453	1.02093
CHD8-2.smooth.chr14.cher27	chr14	35452499	35453072	+	SRP54	NM_003136	1.00819
CHD8-2.smooth.chr14.cher28	chr14	35591208	35592169	+	KIAA0391	NM_014672	1.33553
CHD8-2.smooth.chr14.cher29	chr14	35761672	35763204	+	PSMA6	NM_002791	1.14277
CHD8-2.smooth.chr14.cher30	chr14	36788772	36789475	+	MBIP	NM_016586	0.842137
CHD8-2.smooth.chr14.cher31	chr14	39583364	39583782	+	SIP1	NM_001009183	0.819995
CHD8-2.smooth.chr14.cher32	chr14	39639028	39639462	+	TRAPPC6B	NM_001079537	1.30101
CHD8-2.smooth.chr14.cher33	chr14	39645058	39645872	+	PNN	NM_002687	0.988212
CHD8-2.smooth.chr14.cher34	chr14	39735018	39735827	+	CTAGE5	NM_203354	0.859901
CHD8-2.smooth.chr14.cher35	chr14	39737450	39737912	+	CTAGE5	NM_005930	1.19742
CHD8-2.smooth.chr14.cher36	chr14	45429874	45431133	+	KLHL28	NM_017658	1.36748
CHD8-2.smooth.chr14.cher37	chr14	45554814	45555096	+	PRPF39	NM_017922	0.747901
CHD8-2.smooth.chr14.cher38	chr14	45604104	45605375	+	FANCM	NM_020937	1.86917
CHD8-2.smooth.chr14.cher39	chr14	50052356	50052882	+	RPS29	NM_001032	1.93691
CHD8-2.smooth.chr14.cher40	chr14	50053772	50054446	+	RPS29	NM_001032	1.1109
CHD8-2.smooth.chr14.cher41	chr14	50235626	50236288	+	KLHDC2	NM_014315	0.941458
CHD8-2.smooth.chr14.cher42	chr14	50318132	50319470	+	SDCCAG1	NM_004713	1.15215
CHD8-2.smooth.chr14.cher43	chr14	50329018	50329114	+	SDCCAG1	NM_004713	2.14222
CHD8-2.smooth.chr14.cher44	chr14	50997740	50998578	+	MAP4K5	NM_006575	1.35537
CHD8-2.smooth.chr14.cher45	chr14	51411836	51412174	+	PYGL	NM_002863	0.807109
CHD8-2.smooth.chr14.cher46	chr14	51707526	51708052	+	TMX1	NM_030755	1.04156
CHD8-2.smooth.chr14.cher47	chr14	52119552	52119986	+	FRMD6	NM_152330	0.858462
CHD8-2.smooth.chr14.cher48	chr14	53174250	53175256	+	PSMC6	NM_002806	1.32234
CHD8-2.smooth.chr14.cher49	chr14	53256524	53257829	+	GNPNAT1	NM_198066	0.929318
CHD8-2.smooth.chr14.cher50	chr14	54955661	54956131	+	GMFB	NM_004124	0.71037
CHD8-2.smooth.chr14.cher51	chr14	55031330	55031550	+	SAMD4A	NM_015589	0.701689
CHD8-2.smooth.chr14.cher52	chr14	55494356	55495342	+	SOCS4	NM_080867	0.908424
CHD8-2.smooth.chr14.cher53	chr14	55657540	55658011	+	DLGAP5	NM_014750	0.994669
CHD8-2.smooth.chr14.cher54	chr14	56045796	56046062	+	C14orf33	NR_027123	0.923094
CHD8-2.smooth.chr14.cher55	chr14	57858466	57859096	+	NAT12	NM_001011713	1.10281
CHD8-2.smooth.chr14.cher56	chr14	58710749	58712730	+	PSMA3	NM_002788	1.38369
CHD8-2.smooth.chr14.cher57	chr14	58893434	58895516	+	KIAA0586	NM_014749	1.78175
CHD8-2.smooth.chr14.cher58	chr14	59656506	59656932	+	DAAM1	NM_014992	0.694414
CHD8-2.smooth.chr14.cher59	chr14	60557999	60558394	+	C14orf135	NM_022495	1.20572
CHD8-2.smooth.chr14.cher60	chr14	60559067	60559262	+	C14orf135	NM_022495	0.797529
CHD8-2.smooth.chr14.cher61	chr14	60714690	60715120	+	PPM1A	NM_177952	0.842049
CHD8-2.smooth.chr14.cher62	chr14	61113449	61114168	+	SIX1	NM_005982	1.00666
CHD8-2.smooth.chr14.cher63	chr14	61200932	61201509	+	MNAT1	NM_002431	0.969844
CHD8-2.smooth.chr14.cher64	chr14	61447330	61448636	+	SLC38A6	NM_153811	0.964003
CHD8-2.smooth.chr14.cher65	chr14	62229401	62229656	+	SNAPC1	NM_003082	1.18979
CHD8-2.smooth.chr14.cher66	chr14	63568998	63569538	+	KCNH5	NM_172376	0.761083
CHD8-2.smooth.chr14.cher67	chr14	64010710	64011116	+	PPP2R5E	NM_006246	1.23569
CHD8-2.smooth.chr14.cher68	chr14	64192884	64193454	+	SGPP1	NM_030791	0.843027
CHD8-2.smooth.chr14.cher69	chr14	64855854	64856100	+	MTHFD1	NM_005956	0.926756
CHD8-2.smooth.chr14.cher70	chr14	64972410	64972886	+	ZBTB1	NM_001123329	0.712643
CHD8-2.smooth.chr14.cher71	chr14	65880720	65881868	+	FUT8	NM_178154	1.16505
CHD8-2.smooth.chr14.cher72	chr14	66976145	66976750	+	GPHN	NM_001024218	0.688147
CHD8-2.smooth.chr14.cher73	chr14	67827027	67827946	+	EIF2S1	NM_004094	1.14488
CHD8-2.smooth.chr14.cher74	chr14	68283288	68283794	+	ZFYVE26	NM_015346	1.2271
CHD8-2.smooth.chr14.cher75	chr14	68286566	68286902	+	RAD51L1	NM_133510	1.01766
CHD8-2.smooth.chr14.cher76	chr14	69256790	69259290	+	ZFP36L1	NM_004926	1.62634
CHD8-2.smooth.chr14.cher77	chr14	69260598	69260748	+	C14orf181	NM_207442	1.04658
CHD8-2.smooth.chr14.cher78	chr14	69864931	69865401	+	ERH	NM_004450	1.27494
CHD8-2.smooth.chr14.cher79	chr14	71066858	71067378	+	MED6	NM_005466	1.29665
CHD8-2.smooth.chr14.cher80	chr14	73524540	73524854	+	RBM25	NM_021239	1.31095
CHD8-2.smooth.chr14.cher81	chr14	73525998	73526372	+	RBM25	NM_021239	0.707814
CHD8-2.smooth.chr14.cher82	chr14	75179054	75179689	+	KIAA0317	NM_001039479	0.783424
CHD8-2.smooth.chr14.cher83	chr14	75349092	75349444	+	DLST	NM_001933	0.798987
CHD8-2.smooth.chr14.cher84	chr14	75535384	75535855	+	FAM164C	NM_001042430	1.14609
CHD8-2.smooth.chr14.cher85	chr14	75643759	75644192	+	TMED10	NM_006827	0.744096
CHD8-2.smooth.chr14.cher86	chr14	77561095	77561762	+	KIAA1737	NM_033426	0.769601
CHD8-2.smooth.chr14.cher87	chr14	77924661	77925986	+	AHSA1	NM_012111	1.26457
CHD8-2.smooth.chr14.cher88	chr14	78083398	78083618	+	SPTLC2	NM_004863	0.903435
CHD8-2.smooth.chr14.cher89	chr14	78173654	78174148	+	ALKBH1	NM_006020	0.872611
CHD8-2.smooth.chr14.cher90	chr14	78226818	78227928	+	C14orf178	NM_174943	1.03924
CHD8-2.smooth.chr14.cher91	chr14	90863709	90864097	+	CALM1	NM_006888	0.727459
CHD8-2.smooth.chr14.cher92	chr14	94492148	94492627	+	OTUB2	NM_023112	0.719572
CHD8-2.smooth.chr14.cher93	chr14	102275562	102277508	+	PPP2R5C	NM_178587	1.19871
CHD8-2.smooth.chr14.cher94	chr14	102551492	102552088	+	HSP90AA1	NM_005348	0.791618
CHD8-2.smooth.chr14.cher95	chr14	102604952	102605500	+	HSP90AA1	NM_001017963	0.719613
CHD8-2.smooth.chr14.cher96	chr14	102783596	102783863	+	ZNF839	NM_018335	1.01833
CHD8-2.smooth.chr14.cher97	chr14	103060032	103060294	+	RCOR1	NM_015156	0.703119
CHD8-2.smooth.chr15.cher1	chr15	23033270	23033688	+	NIPA2	NM_001008860	1.15627
CHD8-2.smooth.chr15.cher2	chr15	23810085	23810690	+	MKRN3	NM_005664	1.25037
CHD8-2.smooth.chr15.cher3	chr15	25842078	25842238	+	ATP10A	NM_024490	0.709105
CHD8-2.smooth.chr15.cher4	chr15	29561842	29562590	+	FAM189A1	NM_015307	0.720459
CHD8-2.smooth.chr15.cher5	chr15	30917817	30918519	+	ARHGAP11B	NM_001039841	2.40073
CHD8-2.smooth.chr15.cher6	chr15	31282682	31283184	+	MTMR10	NM_017762	0.715801
CHD8-2.smooth.chr15.cher7	chr15	32907201	32907738	+	ARHGAP11A	NM_199357	2.10381
CHD8-2.smooth.chr15.cher8	chr15	34354100	34354406	+	CHRM5	NM_012125	1.05521
CHD8-2.smooth.chr15.cher9	chr15	34517043	34517440	+	TMEM85	NM_016454	1.58525
CHD8-2.smooth.chr15.cher10	chr15	34517849	34518050	+	TMEM85	NM_016454	0.759252
CHD8-2.smooth.chr15.cher11	chr15	34631162	34631806	+	SLC12A6	NM_001042495	1.26697
CHD8-2.smooth.chr15.cher12	chr15	38543281	38543872	+	SPRED1	NM_152594	0.788579
CHD8-2.smooth.chr15.cher13	chr15	38545550	38546970	+	SPRED1	NM_152594	1.40164
CHD8-2.smooth.chr15.cher14	chr15	38746833	38747252	+	FAM98B	NM_001042429	1.05618
CHD8-2.smooth.chr15.cher15	chr15	40074549	40074861	+	FSIP1	NM_152597	0.952339
CHD8-2.smooth.chr15.cher16	chr15	40078518	40079186	+	FSIP1	NM_152597	0.970448
CHD8-2.smooth.chr15.cher17	chr15	40675664	40676176	+	C15orf23	NM_001142762	1.0226
CHD8-2.smooth.chr15.cher18	chr15	40885876	40887742	+	CASC5	NM_170589	1.36635
CHD8-2.smooth.chr15.cher19	chr15	41407572	41407880	+	INO80	NM_017553	0.947818
CHD8-2.smooth.chr15.cher20	chr15	41523794	41524328	+	CHP	NM_007236	0.93247
CHD8-2.smooth.chr15.cher21	chr15	41625416	41625690	+	NUSAP1	NM_001129897	1.2498
CHD8-2.smooth.chr15.cher22	chr15	41626641	41626852	+	NUSAP1	NM_001129897	1.27657
CHD8-2.smooth.chr15.cher23	chr15	42564560	42565257	+	TMEM87A	NM_001110503	0.843472
CHD8-2.smooth.chr15.cher24	chr15	42782486	42783011	+	SNAP23	NM_003825	0.738257
CHD8-2.smooth.chr15.cher25	chr15	43398008	43398670	+	UBR1	NM_174916	1.41031
CHD8-2.smooth.chr15.cher26	chr15	44116822	44117470	+	MFAP1	NM_005926	1.15821
CHD8-2.smooth.chr15.cher27	chr15	44118108	44118324	+	WDR76	NM_024908	0.818287
CHD8-2.smooth.chr15.cher28	chr15	44119206	44120982	+	WDR76	NM_024908	1.17934
CHD8-2.smooth.chr15.cher29	chr15	44580038	44580485	+	CASC4	NM_138423	1.06487
CHD8-2.smooth.chr15.cher30	chr15	44720328	44721074	+	CTDSPL2	NM_016396	1.02539
CHD8-2.smooth.chr15.cher31	chr15	44830088	44830628	+	EIF3J	NM_003758	0.984261
CHD8-2.smooth.chr15.cher32	chr15	45004452	45004886	+	B2M	NM_004048	1.54928
CHD8-2.smooth.chr15.cher33	chr15	45490914	45491169	+	SHF	NM_138356	0.763069
CHD8-2.smooth.chr15.cher34	chr15	45880482	45880910	+	PLDN	NM_012388	0.866626
CHD8-2.smooth.chr15.cher35	chr15	49336856	49338066	+	SECISBP2L	NM_014701	1.27205
CHD8-2.smooth.chr15.cher36	chr15	49338829	49339134	+	SECISBP2L	NM_014701	1.06402
CHD8-2.smooth.chr15.cher37	chr15	49462294	49462623	+	GALK2	NM_002044	0.795938
CHD8-2.smooth.chr15.cher38	chr15	49912406	49914106	+	DTWD1	NM_020234	1.13291
CHD8-2.smooth.chr15.cher39	chr15	50647784	50648874	+	LOC100129387	NR_024490	1.53224
CHD8-2.smooth.chr15.cher40	chr15	50716875	50717640	+	USP8	NM_001128610	1.08152
CHD8-2.smooth.chr15.cher41	chr15	50977848	50978138	+	TRPM7	NM_017672	0.919991
CHD8-2.smooth.chr15.cher42	chr15	50979087	50979682	+	TRPM7	NM_017672	1.23298
CHD8-2.smooth.chr15.cher43	chr15	52312658	52313088	+	MAPK6	NM_002748	1.04057
CHD8-2.smooth.chr15.cher44	chr15	52859768	52860366	+	ARPP19	NM_006628	1.14901
CHD8-2.smooth.chr15.cher45	chr15	55699496	55699772	+	CCPG1	NM_004748	0.911467
CHD8-2.smooth.chr15.cher46	chr15	57212189	57212966	+	TCF12	NM_207038	0.898749
CHD8-2.smooth.chr15.cher47	chr15	59040156	59041035	+	ADAM10	NM_001110	0.779382
CHD8-2.smooth.chr15.cher48	chr15	59980548	59981070	+	BNIP2	NM_004330	1.0437
CHD8-2.smooth.chr15.cher49	chr15	60688254	60689270	+	ANXA2	NM_004039	0.941048
CHD8-2.smooth.chr15.cher50	chr15	63448732	63449168	+	RPS27L	NM_015920	1.39183
CHD8-2.smooth.chr15.cher51	chr15	64386664	64388255	+	SNX1	NM_148955	1.13249
CHD8-2.smooth.chr15.cher52	chr15	64455690	64456150	+	PPIB	NM_000942	1.11322
CHD8-2.smooth.chr15.cher53	chr15	64648622	64649010	+	CSNK1G1	NM_022048	0.697249
CHD8-2.smooth.chr15.cher54	chr15	64679838	64680396	+	TRIP4	NM_016213	1.29679
CHD8-2.smooth.chr15.cher55	chr15	65476334	65476735	+	CLPX	NM_006660	1.05225
CHD8-2.smooth.chr15.cher56	chr15	66084893	66085174	+	DENND4A	NM_001144823	0.839968
CHD8-2.smooth.chr15.cher57	chr15	66163120	66163936	+	RAB11A	NM_004663	0.888167
CHD8-2.smooth.chr15.cher58	chr15	66790489	66790868	+	SNAPC5	NM_006049	1.04661
CHD8-2.smooth.chr15.cher59	chr15	66795138	66798270	+	RPL4	NM_000968	1.80297
CHD8-2.smooth.chr15.cher60	chr15	67546306	67546741	+	AAGAB	NM_024666	0.990705
CHD8-2.smooth.chr15.cher61	chr15	68347588	68348224	+	PIAS1	NM_016166	0.892473
CHD8-2.smooth.chr15.cher62	chr15	68571350	68572152	+	FEM1B	NM_015322	0.77334
CHD8-2.smooth.chr15.cher63	chr15	69707470	69708254	+	KIF23	NM_004856	1.06538
CHD8-2.smooth.chr15.cher64	chr15	69745890	69746222	+	RPLP1	NM_001003	1.36208
CHD8-2.smooth.chr15.cher65	chr15	72524404	72524854	+	PKM2	NM_182471	0.80181
CHD8-2.smooth.chr15.cher66	chr15	72767786	72768194	+	ARIH1	NM_005744	0.865912
CHD8-2.smooth.chr15.cher67	chr15	72978670	72979384	+	BBS4	NM_033028	1.47396
CHD8-2.smooth.chr15.cher68	chr15	74834236	74834828	+	ARID3B	NM_006465	0.960579
CHD8-2.smooth.chr15.cher69	chr15	75229322	75229632	+	COX5A	NM_004255	1.17195
CHD8-2.smooth.chr15.cher70	chr15	75315917	75316097	+	PPCDC	NM_021823	0.800113
CHD8-2.smooth.chr15.cher71	chr15	75745418	75746025	+	SIN3A	NM_001145357	0.859817
CHD8-2.smooth.chr15.cher72	chr15	75932927	75933422	+	IMP3	NM_018285	0.8949
CHD8-2.smooth.chr15.cher73	chr15	76136964	76137266	+	UBE2Q2	NM_001145335	0.911727
CHD8-2.smooth.chr15.cher74	chr15	76628120	76629836	+	ISL2	NM_145805	1.21564
CHD8-2.smooth.chr15.cher75	chr15	77712982	77713792	+	HMG20A	NM_018200	2.0093
CHD8-2.smooth.chr15.cher76	chr15	79166226	79167150	+	MORF4L1	NM_206839	1.67522
CHD8-2.smooth.chr15.cher77	chr15	81280902	81281773	+	MESDC2	NM_015154	0.940977
CHD8-2.smooth.chr15.cher78	chr15	83002256	83002668	+	GOLGA6L10	NM_001164465	0.73088
CHD8-2.smooth.chr15.cher79	chr15	83734222	83734699	+	BTBD1	NM_025238	1.0586
CHD8-2.smooth.chr15.cher80	chr15	83875030	83875370	+	HDGFRP3	NM_016073	1.05568
CHD8-2.smooth.chr15.cher81	chr15	85142377	85142664	+	ZSCAN2	NM_017894	1.15806
CHD8-2.smooth.chr15.cher82	chr15	85258574	85259203	+	SEC11A	NM_014300	1.05327
CHD8-2.smooth.chr15.cher83	chr15	90436484	90436728	+	AP3S2	NM_005829	1.20628
CHD8-2.smooth.chr15.cher84	chr15	90809724	90810152	+	NGRN	NM_001033088	1.20736
CHD8-2.smooth.chr15.cher85	chr15	91473079	91473570	+	UNC45A	NM_001039675	1.92451
CHD8-2.smooth.chr15.cher86	chr15	91536700	91536924	+	PRC1	NM_003981	0.939555
CHD8-2.smooth.chr15.cher87	chr15	93353906	93354116	+	CHD2	NM_001042572	1.18742
CHD8-2.smooth.chr15.cher88	chr15	93441886	93443090	+	CHD2	NM_001042572	1.07252
CHD8-2.smooth.chr15.cher89	chr15	93443516	93446846	+	CHD2	NM_001042572	1.58952
CHD8-2.smooth.chr15.cher90	chr15	96880634	96880821	+	NR2F2	NM_001145157	0.832087
CHD8-2.smooth.chr15.cher91	chr15	96883574	96883830	+	NR2F2	NM_001145157	1.04428
CHD8-2.smooth.chr15.cher92	chr15	99788858	99790742	+	TTC23	NM_001040655	1.60644
CHD8-2.smooth.chr15.cher93	chr15	101834490	101834890	+	SNRPA1	NM_003090	1.57857
CHD8-2.smooth.chr15.cher94	chr15	102191694	102192133	+	TM2D3	NM_025141	0.978094
CHD8-2.smooth.chr16.cher1	chr16	285272	285678	+	ITFG3	NM_032039	0.705563
CHD8-2.smooth.chr16.cher2	chr16	1469700	1470061	+	C16orf91	NM_001010878	1.00722
CHD8-2.smooth.chr16.cher3	chr16	2010593	2012482	+	NDUFB10	NM_004548	1.23042
CHD8-2.smooth.chr16.cher4	chr16	2204943	2205062	+	SNORD60	NR_002736	1.16827
CHD8-2.smooth.chr16.cher5	chr16	2801845	2802222	+	LOC100128788	NR_027275	1.25632
CHD8-2.smooth.chr16.cher6	chr16	2803627	2804260	+	SRRM2	NM_016333	1.79194
CHD8-2.smooth.chr16.cher7	chr16	2827879	2828364	+	TCEB2	NM_207013	1.20044
CHD8-2.smooth.chr16.cher8	chr16	3156970	3157642	+	MGC3771	NR_024166	1.16606
CHD8-2.smooth.chr16.cher9	chr16	3207558	3207776	+	ZNF213	NM_001134655	0.802132
CHD8-2.smooth.chr16.cher10	chr16	3224048	3224360	+	OR1F1	NM_012360	0.796292
CHD8-2.smooth.chr16.cher11	chr16	4475485	4476441	+	DNAJA3	NM_005147	0.974767
CHD8-2.smooth.chr16.cher12	chr16	9055524	9056152	+	USP7	NM_003470	0.744857
CHD8-2.smooth.chr16.cher13	chr16	9186864	9187862	+	C16orf72	NM_014117	1.15103
CHD8-2.smooth.chr16.cher14	chr16	11943668	11945273	+	RSL1D1	NM_015659	1.06708
CHD8-2.smooth.chr16.cher15	chr16	12896848	12897118	+	CPPED1	NM_018340	0.987034
CHD8-2.smooth.chr16.cher16	chr16	14013256	14013752	+	ERCC4	NM_005236	0.791355
CHD8-2.smooth.chr16.cher17	chr16	14927972	14928088	+	NOMO1	NM_014287	0.794533
CHD8-2.smooth.chr16.cher18	chr16	15527863	15528072	+	C16orf45	NM_033201	1.14181
CHD8-2.smooth.chr16.cher19	chr16	15744600	15745154	+	NDE1	NM_017668	0.930654
CHD8-2.smooth.chr16.cher20	chr16	18798968	18801128	+	RPS15A	NM_001019	1.59152
CHD8-2.smooth.chr16.cher21	chr16	18811104	18812295	+	ARL6IP1	NM_015161	1.15873
CHD8-2.smooth.chr16.cher22	chr16	18814350	18815678	+	SMG1	NM_015092	0.818859
CHD8-2.smooth.chr16.cher23	chr16	19567478	19567942	+	C16orf62	NM_020314	0.883833
CHD8-2.smooth.chr16.cher24	chr16	21168043	21168510	+	DNAH3	NM_017539	0.766839
CHD8-2.smooth.chr16.cher25	chr16	21964520	21965976	+	UQCRC2	NM_003366	1.10013
CHD8-2.smooth.chr16.cher26	chr16	22307940	22308568	+	POLR3E	NM_018119	0.922646
CHD8-2.smooth.chr16.cher27	chr16	24551880	24552868	+	RBBP6	NM_032626	1.05902
CHD8-2.smooth.chr16.cher28	chr16	25269435	25269735	+	ZKSCAN2	NM_001012981	1.01632
CHD8-2.smooth.chr16.cher29	chr16	28835867	28836214	+	ATXN2L	NM_145714	0.852356
CHD8-2.smooth.chr16.cher30	chr16	29824084	29824326	+	PRRT2	NM_145239	0.798459
CHD8-2.smooth.chr16.cher31	chr16	31085903	31086233	+	ZNF646	NM_014699	0.865309
CHD8-2.smooth.chr16.cher32	chr16	46724277	46725062	+	ORC6L	NM_014321	1.39359
CHD8-2.smooth.chr16.cher33	chr16	47175886	47176615	+	NETO2	NM_018092	1.39445
CHD8-2.smooth.chr16.cher34	chr16	48278958	48279206	+	LONP2	NM_031490	0.718794
CHD8-2.smooth.chr16.cher35	chr16	48400302	48401472	+	SIAH1	NM_003031	0.989904
CHD8-2.smooth.chr16.cher36	chr16	48417254	48418083	+	SIAH1	NM_003031	0.810776
CHD8-2.smooth.chr16.cher37	chr16	48644332	48644606	+	N4BP1	NM_153029	2.38539
CHD8-2.smooth.chr16.cher38	chr16	53469226	53469588	+	RBL2	NM_005611	0.983269
CHD8-2.smooth.chr16.cher39	chr16	57220885	57222044	+	RSPRY1	NM_133368	0.939753
CHD8-2.smooth.chr16.cher40	chr16	58662332	58662943	+	CNOT1	NM_206999	0.745294
CHD8-2.smooth.chr16.cher41	chr16	58768029	58768556	+	GOT2	NM_002080	1.34188
CHD8-2.smooth.chr16.cher42	chr16	67514258	67514750	+	ATP6V0D1	NM_004691	0.933982
CHD8-2.smooth.chr16.cher43	chr16	68119581	68120638	+	NFATC3	NM_173164	1.1955
CHD8-2.smooth.chr16.cher44	chr16	69456966	69457478	+	CYB5B	NM_030579	1.1774
CHD8-2.smooth.chr16.cher45	chr16	69458974	69459758	+	CYB5B	NM_030579	1.43617
CHD8-2.smooth.chr16.cher46	chr16	69598936	69599340	+	NFAT5	NM_138713	0.826105
CHD8-2.smooth.chr16.cher47	chr16	69600872	69601812	+	NFAT5	NM_138713	1.00207
CHD8-2.smooth.chr16.cher48	chr16	70381108	70381548	+	DDX19A	NM_018332	1.00331
CHD8-2.smooth.chr16.cher49	chr16	70488096	70488466	+	FUK	NM_145059	1.50101
CHD8-2.smooth.chr16.cher50	chr16	70557550	70558366	+	SF3B3	NM_012426	1.31887
CHD8-2.smooth.chr16.cher51	chr16	71841432	71842566	+	AP1G1	NM_001128	1.45371
CHD8-2.smooth.chr16.cher52	chr16	71916300	71916774	+	ZNF821	NM_017530	0.844583
CHD8-2.smooth.chr16.cher53	chr16	72127668	72128249	+	TXNL4B	NM_001142318	1.06961
CHD8-2.smooth.chr16.cher54	chr16	73082393	73087742	+	ZFHX3	NM_001164766	1.79295
CHD8-2.smooth.chr16.cher55	chr16	74331494	74331830	+	PSMD7	NM_002811	0.794362
CHD8-2.smooth.chr16.cher56	chr16	74641484	74641952	+	GLG1	NM_012201	1.16556
CHD8-2.smooth.chr16.cher57	chr16	75683732	75683948	+	TERF2IP	NM_018975	0.750472
CHD8-2.smooth.chr16.cher58	chr16	81038636	81039804	+	C16orf61	NM_020188	0.880325
CHD8-2.smooth.chr16.cher59	chr16	81040988	81041320	+	CENPN	NM_018455	0.74036
CHD8-2.smooth.chr16.cher60	chr16	81128942	81129655	+	GCSH	NM_004483	1.58465
CHD8-2.smooth.chr16.cher61	chr16	84655592	84656038	+	COTL1	NM_021149	0.727531
CHD8-2.smooth.chr16.cher62	chr16	85587806	85588322	+	KIAA0182	NM_001134473	1.13187
CHD8-2.smooth.chr16.cher63	chr16	85833931	85834580	+	COX4I1	NM_001861	0.773162
CHD8-2.smooth.chr16.cher64	chr16	86597449	86598238	+	FOXC2	NM_005251	0.929979
CHD8-2.smooth.chr16.cher65	chr16	87905034	87905434	+	SLC7A5	NM_003486	0.884795
CHD8-2.smooth.chr16.cher66	chr16	88023169	88023613	+	BANP	NM_079837	0.763488
CHD8-2.smooth.chr16.cher67	chr16	89283634	89284758	+	ZNF778	NM_182531	1.89292
CHD8-2.smooth.chr16.cher68	chr16	89628313	89629634	+	RPL13	NM_033251	1.15977
CHD8-2.smooth.chr17.cher1	chr17	684574	685024	+	GLOD4	NM_016080	1.07197
CHD8-2.smooth.chr17.cher2	chr17	901766	902630	+	TIMM22	NM_013337	0.835845
CHD8-2.smooth.chr17.cher3	chr17	1301452	1302420	+	YWHAE	NM_006761	1.52848
CHD8-2.smooth.chr17.cher4	chr17	1620314	1621129	+	WDR81	NM_001163673	1.09142
CHD8-2.smooth.chr17.cher5	chr17	1732218	1732431	+	SMYD4	NM_052928	0.775265
CHD8-2.smooth.chr17.cher6	chr17	2205938	2206160	+	SMG6	NM_017575	0.701838
CHD8-2.smooth.chr17.cher7	chr17	2414526	2415197	+	METT10D	NM_024086	2.00208
CHD8-2.smooth.chr17.cher8	chr17	4047620	4047954	+	CYB5D2	NM_144611	0.997161
CHD8-2.smooth.chr17.cher9	chr17	4699583	4700216	+	PSMB6	NM_002798	2.48944
CHD8-2.smooth.chr17.cher10	chr17	4849110	4849538	+	PFN1	NM_005022	0.795735
CHD8-2.smooth.chr17.cher11	chr17	5323630	5324044	+	RPAIN	NM_001160267	1.2042
CHD8-2.smooth.chr17.cher12	chr17	5340958	5341810	+	C1QBP	NM_001212	0.823849
CHD8-2.smooth.chr17.cher13	chr17	5371316	5371660	+	DHX33	NM_020162	0.795168
CHD8-2.smooth.chr17.cher14	chr17	5972980	5973394	+	WSCD1	NM_015253	0.949029
CHD8-2.smooth.chr17.cher15	chr17	6554557	6554940	+	MED31	NM_016060	0.997657
CHD8-2.smooth.chr17.cher16	chr17	7143229	7144234	+	GABARAP	NM_007278	0.782434
CHD8-2.smooth.chr17.cher17	chr17	7146025	7146922	+	DULLARD	NM_001143775	1.12234
CHD8-2.smooth.chr17.cher18	chr17	7211949	7213810	+	EIF5A	NM_001143762	0.94232
CHD8-2.smooth.chr17.cher19	chr17	7232164	7232279	+	NEURL4	NM_001005408	0.866672
CHD8-2.smooth.chr17.cher20	chr17	7386861	7387104	+	ZBTB4	NM_020899	0.984716
CHD8-2.smooth.chr17.cher21	chr17	7464056	7464913	+	TNFSF13	NM_003808	0.835253
CHD8-2.smooth.chr17.cher22	chr17	7477425	7478198	+	EIF4A1	NM_001416	0.794314
CHD8-2.smooth.chr17.cher23	chr17	7487295	7487963	+	MPDU1	NM_004870	1.50618
CHD8-2.smooth.chr17.cher24	chr17	7589405	7590818	+	WRAP53	NM_001143990	1.5322
CHD8-2.smooth.chr17.cher25	chr17	7758669	7760033	+	TMEM88	NM_203411	0.974406
CHD8-2.smooth.chr17.cher26	chr17	8029295	8029524	+	HES7	NM_001165967	1.12839
CHD8-2.smooth.chr17.cher27	chr17	8076976	8077726	+	TMEM107	NM_032354	0.965655
CHD8-2.smooth.chr17.cher28	chr17	8090767	8091893	+	C17orf59	NM_017622	1.196
CHD8-2.smooth.chr17.cher29	chr17	8279176	8279510	+	RPL26	NM_000987	0.828456
CHD8-2.smooth.chr17.cher30	chr17	8283468	8283886	+	RPL26	NM_000987	0.790733
CHD8-2.smooth.chr17.cher31	chr17	8285838	8286618	+	RPL26	NM_000987	2.04822
CHD8-2.smooth.chr17.cher32	chr17	10599212	10599938	+	SCO1	NM_004589	1.11077
CHD8-2.smooth.chr17.cher33	chr17	15466404	15466891	+	FAM18B2	NM_001135036	0.679489
CHD8-2.smooth.chr17.cher34	chr17	15901638	15902884	+	ZSWIM7	NM_001042698	1.2725
CHD8-2.smooth.chr17.cher35	chr17	16117262	16118020	+	NCOR1	NM_006311	1.27266
CHD8-2.smooth.chr17.cher36	chr17	16120190	16121374	+	PIGL	NM_004278	2.21859
CHD8-2.smooth.chr17.cher37	chr17	16290106	16290289	+	UBB	NM_018955	1.02595
CHD8-2.smooth.chr17.cher38	chr17	16342802	16343660	+	NCRNA00188	NR_027179	1.18418
CHD8-2.smooth.chr17.cher39	chr17	16344394	16344677	+	NCRNA00188	NR_027667	0.996825
CHD8-2.smooth.chr17.cher40	chr17	17493958	17494417	+	PEMT	NM_148172	1.23707
CHD8-2.smooth.chr17.cher41	chr17	18088594	18088970	+	ALKBH5	NM_017758	0.990051
CHD8-2.smooth.chr17.cher42	chr17	18218924	18219370	+	SMCR8	NM_144775	0.967366
CHD8-2.smooth.chr17.cher43	chr17	18761843	18762384	+	PRPSAP2	NM_002767	1.35798
CHD8-2.smooth.chr17.cher44	chr17	18965466	18965699	+	GRAP	NM_006613	1.78787
CHD8-2.smooth.chr17.cher45	chr17	18967093	18967205	+	GRAP	NM_006613	1.41161
CHD8-2.smooth.chr17.cher46	chr17	18973759	18974114	+	GRAP	NM_006613	0.818212
CHD8-2.smooth.chr17.cher47	chr17	25621732	25623220	+	WSB1	NM_134265	0.983796
CHD8-2.smooth.chr17.cher48	chr17	26646802	26647558	+	TMEM97	NM_014573	0.9473
CHD8-2.smooth.chr17.cher49	chr17	26663057	26663385	+	TNFAIP1	NM_021137	0.803861
CHD8-2.smooth.chr17.cher50	chr17	26897596	26897884	+	PIGS	NM_033198	0.842737
CHD8-2.smooth.chr17.cher51	chr17	27045481	27045896	+	RAB34	NM_001142625	1.04885
CHD8-2.smooth.chr17.cher52	chr17	27047207	27048041	+	SNORD42B	NR_000013	1.84346
CHD8-2.smooth.chr17.cher53	chr17	27049962	27050830	+	RPL23A	NM_000984	0.894334
CHD8-2.smooth.chr17.cher54	chr17	27051755	27052539	+	TLCD1	NM_138463	0.817504
CHD8-2.smooth.chr17.cher55	chr17	27054274	27054606	+	TLCD1	NM_001160407	1.11579
CHD8-2.smooth.chr17.cher56	chr17	27055914	27056081	+	NEK8	NM_178170	1.25697
CHD8-2.smooth.chr17.cher57	chr17	27181440	27181816	+	ERAL1	NM_005702	0.754415
CHD8-2.smooth.chr17.cher58	chr17	27230031	27230526	+	DHRS13	NM_144683	1.2525
CHD8-2.smooth.chr17.cher59	chr17	27275670	27275904	+	PHF12	NM_020889	1.00427
CHD8-2.smooth.chr17.cher60	chr17	27618655	27619460	+	NUFIP2	NM_020772	0.899816
CHD8-2.smooth.chr17.cher61	chr17	28257758	28258918	+	EFCAB5	NM_001145053	1.24744
CHD8-2.smooth.chr17.cher62	chr17	28444253	28445524	+	CCDC55	NM_032141	1.14855
CHD8-2.smooth.chr17.cher63	chr17	28928293	28928562	+	LRRC37B2	NR_015341	0.875487
CHD8-2.smooth.chr17.cher64	chr17	29035140	29035844	+	SUZ12P	NR_024187	1.38522
CHD8-2.smooth.chr17.cher65	chr17	29150722	29150950	+	CRLF3	NM_015986	0.873011
CHD8-2.smooth.chr17.cher66	chr17	30468716	30468940	+	RHOT1	NM_001033568	0.942492
CHD8-2.smooth.chr17.cher67	chr17	30676973	30678966	+	ZNF207	NM_003457	2.26024
CHD8-2.smooth.chr17.cher68	chr17	33701696	33701844	+	SLFN11	NM_001104590	1.03662
CHD8-2.smooth.chr17.cher69	chr17	33904804	33905840	+	PEX12	NM_000286	0.798808
CHD8-2.smooth.chr17.cher70	chr17	34891894	34892246	+	PIGW	NM_178517	1.51124
CHD8-2.smooth.chr17.cher71	chr17	34902180	34902736	+	GGNBP2	NM_024835	0.920397
CHD8-2.smooth.chr17.cher72	chr17	34959358	34959574	+	MRM1	NM_024864	0.759365
CHD8-2.smooth.chr17.cher73	chr17	35968062	35968966	+	SYNRG	NM_007247	1.01333
CHD8-2.smooth.chr17.cher74	chr17	36907246	36907953	+	PSMB3	NM_002795	1.23507
CHD8-2.smooth.chr17.cher75	chr17	37008730	37009484	+	RPL23	NM_000978	1.69225
CHD8-2.smooth.chr17.cher76	chr17	37309230	37309409	+	PLXDC1	NM_020405	0.834825
CHD8-2.smooth.chr17.cher77	chr17	37310375	37310634	+	PLXDC1	NM_020405	0.783455
CHD8-2.smooth.chr17.cher78	chr17	37355999	37356494	+	RPL19	NM_000981	0.839559
CHD8-2.smooth.chr17.cher79	chr17	37357162	37357615	+	RPL19	NM_000981	1.16556
CHD8-2.smooth.chr17.cher80	chr17	38136828	38137609	+	PSMD3	NM_002809	0.775601
CHD8-2.smooth.chr17.cher81	chr17	38296128	38297818	+	CASC3	NM_007359	1.35394
CHD8-2.smooth.chr17.cher82	chr17	38445580	38445888	+	CDC6	NM_001254	0.880522
CHD8-2.smooth.chr17.cher83	chr17	38572352	38573462	+	TOP2A	NM_001067	0.943358
CHD8-2.smooth.chr17.cher84	chr17	38803292	38803966	+	SMARCE1	NM_003079	1.92856
CHD8-2.smooth.chr17.cher85	chr17	40167942	40168609	+	DNAJC7	NM_001144766	0.828119
CHD8-2.smooth.chr17.cher86	chr17	40170237	40170722	+	NKIRAS2	NM_001001349	0.942046
CHD8-2.smooth.chr17.cher87	chr17	40427384	40427770	+	STAT5B	NM_012448	0.908857
CHD8-2.smooth.chr17.cher88	chr17	40729034	40729264	+	PSMC3IP	NM_016556	1.11661
CHD8-2.smooth.chr17.cher89	chr17	41150278	41152294	+	RPL27	NM_000988	1.07073
CHD8-2.smooth.chr17.cher90	chr17	41277853	41278421	+	NBR2	NR_003108	0.923132
CHD8-2.smooth.chr17.cher91	chr17	41438230	41438484	+	LOC100130581	NR_027412	0.96146
CHD8-2.smooth.chr17.cher92	chr17	41471496	41471815	+	ARL4D	NM_001661	0.752822
CHD8-2.smooth.chr17.cher93	chr17	42579548	42580228	+	GPATCH8	NM_001002909	0.953072
CHD8-2.smooth.chr17.cher94	chr17	42785832	42787072	+	DBF4B	NM_025104	1.74919
CHD8-2.smooth.chr17.cher95	chr17	43138088	43139768	+	NMT1	NM_021079	1.34461
CHD8-2.smooth.chr17.cher96	chr17	43228128	43228948	+	HEXIM1	NM_006460	1.02246
CHD8-2.smooth.chr17.cher97	chr17	44269200	44269908	+	KIAA1267	NM_015443	1.06309
CHD8-2.smooth.chr17.cher98	chr17	44439170	44439597	+	ARL17P1	NM_001113738	1.25357
CHD8-2.smooth.chr17.cher99	chr17	45000014	45000168	+	GOSR2	NM_001012511	1.058
CHD8-2.smooth.chr17.cher100	chr17	45000884	45001240	+	GOSR2	NM_001012511	0.834076
CHD8-2.smooth.chr17.cher101	chr17	45265328	45266144	+	CDC27	NM_001256	0.896188
CHD8-2.smooth.chr17.cher102	chr17	45266907	45267462	+	CDC27	NM_001256	0.947105
CHD8-2.smooth.chr17.cher103	chr17	45728288	45728952	+	KPNB1	NM_002265	0.9537
CHD8-2.smooth.chr17.cher104	chr17	46126554	46127488	+	NFE2L1	NM_003204	1.12672
CHD8-2.smooth.chr17.cher105	chr17	46184894	46185502	+	SNX11	NM_013323	0.774123
CHD8-2.smooth.chr17.cher106	chr17	46622486	46623954	+	HOXB2	NM_002145	1.42736
CHD8-2.smooth.chr17.cher107	chr17	46625272	46627080	+	HOXB3	NM_002146	1.04629
CHD8-2.smooth.chr17.cher108	chr17	46632992	46633290	+	HOXB3	NM_002146	0.726936
CHD8-2.smooth.chr17.cher109	chr17	46649504	46653498	+	HOXB3	NM_002146	1.43544
CHD8-2.smooth.chr17.cher110	chr17	46654237	46654858	+	HOXB4	NM_024015	1.17108
CHD8-2.smooth.chr17.cher111	chr17	46656290	46657400	+	MIR10A	NR_029608	0.955666
CHD8-2.smooth.chr17.cher112	chr17	46657852	46658326	+	MIR10A	NR_029608	0.770148
CHD8-2.smooth.chr17.cher113	chr17	46688782	46689282	+	HOXB7	NM_004502	0.700397
CHD8-2.smooth.chr17.cher114	chr17	47072226	47072763	+	IGF2BP1	NM_006546	0.948196
CHD8-2.smooth.chr17.cher115	chr17	47074825	47075102	+	IGF2BP1	NM_006546	1.01888
CHD8-2.smooth.chr17.cher116	chr17	47077042	47077496	+	IGF2BP1	NM_006546	1.31347
CHD8-2.smooth.chr17.cher117	chr17	47784769	47784892	+	SLC35B1	NM_005827	0.689248
CHD8-2.smooth.chr17.cher118	chr17	47865536	47865852	+	MYST2	NM_007067	1.02632
CHD8-2.smooth.chr17.cher119	chr17	48073454	48073684	+	DLX3	NM_005220	0.836572
CHD8-2.smooth.chr17.cher120	chr17	48075627	48075908	+	DLX3	NM_005220	0.865355
CHD8-2.smooth.chr17.cher121	chr17	48785370	48786458	+	ANKRD40	NM_052855	0.89337
CHD8-2.smooth.chr17.cher122	chr17	48797576	48798860	+	LUC7L3	NM_006107	1.18426
CHD8-2.smooth.chr17.cher123	chr17	48945069	48945456	+	TOB1	NM_005749	0.719854
CHD8-2.smooth.chr17.cher124	chr17	54991886	54992374	+	TRIM25	NM_005082	0.867788
CHD8-2.smooth.chr17.cher125	chr17	55334454	55334970	+	MSI2	NM_170721	1.24735
CHD8-2.smooth.chr17.cher126	chr17	56083136	56083671	+	SFRS1	NM_006924	1.31787
CHD8-2.smooth.chr17.cher127	chr17	56429986	56430618	+	RNF43	NM_017763	0.96067
CHD8-2.smooth.chr17.cher128	chr17	57184882	57185310	+	TRIM37	NM_015294	0.992219
CHD8-2.smooth.chr17.cher129	chr17	57231012	57231816	+	SKA2	NM_182620	0.905779
CHD8-2.smooth.chr17.cher130	chr17	57236604	57237074	+	PRR11	NM_018304	1.0082
CHD8-2.smooth.chr17.cher131	chr17	57298922	57299278	+	GDPD1	NM_001165994	0.843887
CHD8-2.smooth.chr17.cher132	chr17	57785176	57787090	+	TMEM49	NM_030938	0.821412
CHD8-2.smooth.chr17.cher133	chr17	57914726	57918598	+	TMEM49	NM_030938	1.80668
CHD8-2.smooth.chr17.cher134	chr17	58155518	58156432	+	HEATR6	NM_022070	0.917823
CHD8-2.smooth.chr17.cher135	chr17	58467540	58468866	+	USP32	NM_032582	1.11774
CHD8-2.smooth.chr17.cher136	chr17	58602152	58602810	+	APPBP2	NM_006380	0.928358
CHD8-2.smooth.chr17.cher137	chr17	60004658	60005322	+	INTS2	NM_020748	1.14736
CHD8-2.smooth.chr17.cher138	chr17	60141114	60141534	+	MED13	NM_005121	0.757383
CHD8-2.smooth.chr17.cher139	chr17	61628738	61629084	+	DCAF7	NM_005828	0.850856
CHD8-2.smooth.chr17.cher140	chr17	61677652	61678062	+	TACO1	NM_016360	0.958465
CHD8-2.smooth.chr17.cher141	chr17	61819881	61819966	+	STRADA	NM_001003788	0.741436
CHD8-2.smooth.chr17.cher142	chr17	61849942	61850890	+	CCDC47	NM_020198	1.44534
CHD8-2.smooth.chr17.cher143	chr17	62211166	62211494	+	ERN1	NM_001433	0.931648
CHD8-2.smooth.chr17.cher144	chr17	62493474	62494450	+	DDX5	NM_004396	0.812458
CHD8-2.smooth.chr17.cher145	chr17	62500604	62501163	+	DDX5	NM_004396	1.05705
CHD8-2.smooth.chr17.cher146	chr17	62503777	62504484	+	CCDC45	NM_138363	1.04173
CHD8-2.smooth.chr17.cher147	chr17	65361744	65362403	+	PSMD12	NM_002816	1.32717
CHD8-2.smooth.chr17.cher148	chr17	65713270	65714068	+	NOL11	NM_015462	0.951431
CHD8-2.smooth.chr17.cher149	chr17	72201256	72201746	+	RPL38	NM_000999	0.804962
CHD8-2.smooth.chr17.cher150	chr17	72206426	72207071	+	MGC16275	NR_026914	0.782025
CHD8-2.smooth.chr17.cher151	chr17	73148330	73149004	+	HN1	NM_001002032	1.08834
CHD8-2.smooth.chr17.cher152	chr17	73258871	73259162	+	MRPS7	NM_015971	0.995937
CHD8-2.smooth.chr17.cher153	chr17	73286052	73286468	+	SLC25A19	NM_001126122	0.828045
CHD8-2.smooth.chr17.cher154	chr17	73400602	73401403	+	GRB2	NM_002086	1.06396
CHD8-2.smooth.chr17.cher155	chr17	73663774	73665052	+	SAP30BP	NM_013260	0.862035
CHD8-2.smooth.chr17.cher156	chr17	73900376	73900538	+	MRPL38	NM_032478	1.22317
CHD8-2.smooth.chr17.cher157	chr17	73975725	73976108	+	C17orf106	NM_001113324	0.688066
CHD8-2.smooth.chr17.cher158	chr17	74730104	74730550	+	SFRS2	NM_003016	0.868558
CHD8-2.smooth.chr17.cher159	chr17	74731264	74732024	+	SFRS2	NM_003016	0.987424
CHD8-2.smooth.chr17.cher160	chr17	76210813	76211774	+	EPR1	NR_002219	1.10013
CHD8-2.smooth.chr17.cher161	chr17	76835448	76835925	+	USP36	NM_025090	0.856195
CHD8-2.smooth.chr17.cher162	chr17	77812299	77812590	+	CBX4	NM_003655	0.964898
CHD8-2.smooth.chr17.cher163	chr17	78519198	78520490	+	RPTOR	NM_020761	1.61316
CHD8-2.smooth.chr17.cher164	chr17	79318422	79318556	+	TMEM105	NM_178520	0.782859
CHD8-2.smooth.chr17.cher165	chr17	79368200	79368450	+	BAHCC1	NM_001080519	0.884464
CHD8-2.smooth.chr17.cher166	chr17	79371188	79371910	+	BAHCC1	NM_001080519	1.27203
CHD8-2.smooth.chr17.cher167	chr17	79374321	79375080	+	BAHCC1	NM_001080519	1.18165
CHD8-2.smooth.chr17.cher168	chr17	79482542	79482840	+	ACTG1	NM_001614	0.791008
CHD8-2.smooth.chr17.cher169	chr17	79632934	79633622	+	C17orf90	NM_001039842	1.17494
CHD8-2.smooth.chr17.cher170	chr17	79634144	79634694	+	CCDC137	NM_199287	0.952698
CHD8-2.smooth.chr17.cher171	chr17	80372596	80372986	+	C17orf101	NM_175902	0.817984
CHD8-2.smooth.chr17.cher172	chr17	80415705	80415958	+	NARF	NM_001038618	0.837449
CHD8-2.smooth.chr18.cher1	chr18	159347	159980	+	USP14	NM_001037334	1.10092
CHD8-2.smooth.chr18.cher2	chr18	268492	268900	+	THOC1	NM_005131	1.17403
CHD8-2.smooth.chr18.cher3	chr18	616146	616408	+	CLUL1	NM_014410	0.944472
CHD8-2.smooth.chr18.cher4	chr18	2572074	2572314	+	NDC80	NM_006101	0.76582
CHD8-2.smooth.chr18.cher5	chr18	3248372	3249450	+	MYL12A	NM_006471	1.34873
CHD8-2.smooth.chr18.cher6	chr18	3259612	3260008	+	MYL12B	NM_001144946	0.701178
CHD8-2.smooth.chr18.cher7	chr18	3262894	3263682	+	MYL12B	NM_001144945	1.21118
CHD8-2.smooth.chr18.cher8	chr18	3448810	3449325	+	TGIF1	NM_173207	1.6393
CHD8-2.smooth.chr18.cher9	chr18	3452466	3453059	+	TGIF1	NM_170695	1.10421
CHD8-2.smooth.chr18.cher10	chr18	3454604	3456100	+	TGIF1	NM_173211	1.09588
CHD8-2.smooth.chr18.cher11	chr18	9135500	9135860	+	ANKRD12	NM_015208	1.04818
CHD8-2.smooth.chr18.cher12	chr18	9612578	9613492	+	PPP4R1	NM_001042388	0.828242
CHD8-2.smooth.chr18.cher13	chr18	11850854	11851777	+	GNAL	NM_002071	0.921184
CHD8-2.smooth.chr18.cher14	chr18	11979982	11980377	+	IMPA2	NM_014214	0.77076
CHD8-2.smooth.chr18.cher15	chr18	12991046	12991287	+	CEP192	NM_032142	0.760456
CHD8-2.smooth.chr18.cher16	chr18	18688490	18688810	+	ROCK1	NM_005406	0.751699
CHD8-2.smooth.chr18.cher17	chr18	18690030	18690778	+	ROCK1	NM_005406	1.04054
CHD8-2.smooth.chr18.cher18	chr18	19179618	19179880	+	ESCO1	NM_052911	0.836819
CHD8-2.smooth.chr18.cher19	chr18	19747562	19748604	+	GATA6	NM_005257	0.805085
CHD8-2.smooth.chr18.cher20	chr18	20513964	20514416	+	RBBP8	NM_203291	1.003
CHD8-2.smooth.chr18.cher21	chr18	21017815	21018148	+	C18orf45	NM_032933	0.781652
CHD8-2.smooth.chr18.cher22	chr18	21167112	21167492	+	NPC1	NM_000271	1.30213
CHD8-2.smooth.chr18.cher23	chr18	21976598	21977144	+	OSBPL1A	NM_080597	0.897064
CHD8-2.smooth.chr18.cher24	chr18	22005654	22006204	+	IMPACT	NM_018439	0.850912
CHD8-2.smooth.chr18.cher25	chr18	22007342	22007618	+	IMPACT	NM_018439	0.797353
CHD8-2.smooth.chr18.cher26	chr18	32870024	32871100	+	ZNF271	NR_024565	1.25392
CHD8-2.smooth.chr18.cher27	chr18	32923972	32924039	+	ZNF24	NM_006965	0.681193
CHD8-2.smooth.chr18.cher28	chr18	33076856	33077264	+	INO80C	NM_194281	0.715674
CHD8-2.smooth.chr18.cher29	chr18	33077914	33078250	+	INO80C	NM_194281	0.892803
CHD8-2.smooth.chr18.cher30	chr18	33646062	33647512	+	RPRD1A	NM_018170	0.89662
CHD8-2.smooth.chr18.cher31	chr18	33710372	33710816	+	ELP2	NM_018255	0.788335
CHD8-2.smooth.chr18.cher32	chr18	39535471	39535660	+	PIK3C3	NM_002647	0.728607
CHD8-2.smooth.chr18.cher33	chr18	43677014	43677612	+	ATP5A1	NM_004046	1.13047
CHD8-2.smooth.chr18.cher34	chr18	43684434	43685474	+	HAUS1	NM_138443	1.4179
CHD8-2.smooth.chr18.cher35	chr18	43755006	43755494	+	C18orf25	NM_145055	1.04341
CHD8-2.smooth.chr18.cher36	chr18	44677204	44677798	+	HDHD2	NM_032124	0.790588
CHD8-2.smooth.chr18.cher37	chr18	47014970	47018222	+	RPL17	NM_000985	1.48068
CHD8-2.smooth.chr18.cher38	chr18	48346168	48346882	+	MRO	NM_001127174	1.4542
CHD8-2.smooth.chr18.cher39	chr18	48493824	48494158	+	ELAC1	NM_018696	0.844944
CHD8-2.smooth.chr18.cher40	chr18	48555601	48556270	+	SMAD4	NM_005359	1.06312
CHD8-2.smooth.chr18.cher41	chr18	48721748	48722504	+	MEX3C	NM_016626	0.997542
CHD8-2.smooth.chr18.cher42	chr18	51749964	51750321	+	MBD2	NM_015832	0.84974
CHD8-2.smooth.chr18.cher43	chr18	51884690	51885156	+	C18orf54	NM_173529	0.793971
CHD8-2.smooth.chr18.cher44	chr18	54304534	54305326	+	TXNL1	NM_004786	0.989087
CHD8-2.smooth.chr18.cher45	chr18	55297425	55297716	+	NARS	NM_004539	0.730718
CHD8-2.smooth.chr18.cher46	chr18	60192283	60193640	+	ZCCHC2	NM_017742	1.41511
CHD8-2.smooth.chr18.cher47	chr18	60988163	60988751	+	BCL2	NM_000657	0.770199
CHD8-2.smooth.chr18.cher48	chr18	60989630	60990526	+	BCL2	NM_000657	1.01021
CHD8-2.smooth.chr18.cher49	chr18	61034618	61035020	+	KDSR	NM_002035	1.55164
CHD8-2.smooth.chr18.cher50	chr18	61090574	61090986	+	VPS4B	NM_004869	0.776591
CHD8-2.smooth.chr18.cher51	chr18	66380998	66381978	+	TMX3	NM_019022	0.990725
CHD8-2.smooth.chr18.cher52	chr18	66382796	66383182	+	CCDC102B	NM_001093729	1.47075
CHD8-2.smooth.chr18.cher53	chr18	67871900	67872589	+	RTTN	NM_173630	0.741653
CHD8-2.smooth.chr18.cher54	chr18	71815354	71816474	+	C18orf55	NM_014177	1.10531
CHD8-2.smooth.chr18.cher55	chr18	71959588	71960228	+	CYB5A	NM_148923	1.16342
CHD8-2.smooth.chr18.cher56	chr18	74170471	74170797	+	ZNF516	NM_014643	1.26264
CHD8-2.smooth.chr18.cher57	chr18	75402346	75402647	+	GALR1	NM_001480	1.71769
CHD8-2.smooth.chr18.cher58	chr18	77905254	77905366	+	LOC100130522	NR_028339	1.27351
CHD8-2.smooth.chr19.cher1	chr19	798872	799215	+	PTBP1	NM_031990	0.705395
CHD8-2.smooth.chr19.cher2	chr19	921927	922234	+	KISS1R	NM_032551	1.17087
CHD8-2.smooth.chr19.cher3	chr19	1027206	1027672	+	CNN2	NM_004368	1.26595
CHD8-2.smooth.chr19.cher4	chr19	1440399	1440807	+	RPS15	NM_001018	0.781454
CHD8-2.smooth.chr19.cher5	chr19	2019568	2019808	+	BTBD2	NM_017797	0.829336
CHD8-2.smooth.chr19.cher6	chr19	2347146	2347489	+	SPPL2B	NM_001077238	0.93734
CHD8-2.smooth.chr19.cher7	chr19	2391306	2391680	+	TMPRSS9	NM_182973	1.00885
CHD8-2.smooth.chr19.cher8	chr19	2428732	2428981	+	LMNB2	NM_032737	0.866596
CHD8-2.smooth.chr19.cher9	chr19	2783642	2784182	+	SGTA	NM_003021	1.13065
CHD8-2.smooth.chr19.cher10	chr19	2950573	2950948	+	ZNF77	NM_021217	0.951233
CHD8-2.smooth.chr19.cher11	chr19	3185661	3185889	+	NCLN	NM_020170	1.20844
CHD8-2.smooth.chr19.cher12	chr19	3368693	3369024	+	NFIC	NM_005597	0.856441
CHD8-2.smooth.chr19.cher13	chr19	3986552	3986950	+	EEF2	NM_001961	0.934878
CHD8-2.smooth.chr19.cher14	chr19	4342592	4342854	+	MPND	NM_032868	0.758447
CHD8-2.smooth.chr19.cher15	chr19	4724764	4725062	+	DPP9	NM_139159	1.25882
CHD8-2.smooth.chr19.cher16	chr19	4911515	4912085	+	UHRF1	NM_013282	0.961385
CHD8-2.smooth.chr19.cher17	chr19	5624523	5624961	+	SAFB	NM_002967	0.711182
CHD8-2.smooth.chr19.cher18	chr19	5690570	5691348	+	RPL36	NM_015414	1.28753
CHD8-2.smooth.chr19.cher19	chr19	7599222	7599706	+	PNPLA6	NM_001166112	1.3599
CHD8-2.smooth.chr19.cher20	chr19	9785450	9786043	+	ZNF562	NM_001130032	0.876003
CHD8-2.smooth.chr19.cher21	chr19	10443097	10443507	+	RAVER1	NM_133452	0.778182
CHD8-2.smooth.chr19.cher22	chr19	10514366	10514809	+	CDC37	NM_007065	1.09835
CHD8-2.smooth.chr19.cher23	chr19	10765712	10767434	+	ILF3	NM_001137673	0.956377
CHD8-2.smooth.chr19.cher24	chr19	10827910	10828282	+	DNM2	NM_004945	1.04587
CHD8-2.smooth.chr19.cher25	chr19	12833758	12834580	+	TNPO2	NM_001136195	1.8446
CHD8-2.smooth.chr19.cher26	chr19	13068148	13068210	+	GADD45GIP1	NM_052850	1.25731
CHD8-2.smooth.chr19.cher27	chr19	14185026	14185672	+	LOC113230	NR_024282	0.797907
CHD8-2.smooth.chr19.cher28	chr19	14316029	14316396	+	LPHN1	NM_001008701	0.831484
CHD8-2.smooth.chr19.cher29	chr19	14317792	14318533	+	LPHN1	NM_001008701	1.03625
CHD8-2.smooth.chr19.cher30	chr19	15441662	15442266	+	AKAP8	NM_005858	1.05258
CHD8-2.smooth.chr19.cher31	chr19	16307912	16308240	+	AP1M1	NM_032493	0.808569
CHD8-2.smooth.chr19.cher32	chr19	17420070	17420519	+	DDA1	NM_024050	0.763549
CHD8-2.smooth.chr19.cher33	chr19	17447392	17448120	+	GTPBP3	NM_001128855	1.96164
CHD8-2.smooth.chr19.cher34	chr19	17531716	17531956	+	FAM125A	NM_138401	0.826675
CHD8-2.smooth.chr19.cher35	chr19	18433234	18433565	+	LSM4	NM_012321	0.806969
CHD8-2.smooth.chr19.cher36	chr19	18701408	18702080	+	C19orf60	NM_001100419	0.80542
CHD8-2.smooth.chr19.cher37	chr19	30433924	30434386	+	C19orf2	NM_003796	1.24201
CHD8-2.smooth.chr19.cher38	chr19	32837608	32838000	+	ZNF507	NM_014910	0.795969
CHD8-2.smooth.chr19.cher39	chr19	33726669	33727024	+	SLC7A10	NM_019849	0.881596
CHD8-2.smooth.chr19.cher40	chr19	34664754	34665408	+	LSM14A	NM_001114093	1.02208
CHD8-2.smooth.chr19.cher41	chr19	34920132	34920372	+	UBA2	NM_005499	0.893759
CHD8-2.smooth.chr19.cher42	chr19	35492034	35492478	+	GRAMD1A	NM_001136199	0.754718
CHD8-2.smooth.chr19.cher43	chr19	36249034	36249492	+	C19orf55	NM_001039887	0.920608
CHD8-2.smooth.chr19.cher44	chr19	36706290	36706960	+	ZNF146	NM_001099638	1.82981
CHD8-2.smooth.chr19.cher45	chr19	37096732	37097080	+	ZNF382	NM_032825	0.922265
CHD8-2.smooth.chr19.cher46	chr19	37157878	37158109	+	ZNF461	NM_153257	1.10924
CHD8-2.smooth.chr19.cher47	chr19	37178990	37179350	+	ZNF567	NM_152603	0.696724
CHD8-2.smooth.chr19.cher48	chr19	37288276	37288718	+	ZNF790	NM_206894	0.706486
CHD8-2.smooth.chr19.cher49	chr19	37958306	37958806	+	ZNF569	NM_152484	1.53561
CHD8-2.smooth.chr19.cher50	chr19	38084854	38085510	+	ZNF571	NM_016536	1.17625
CHD8-2.smooth.chr19.cher51	chr19	38144862	38145542	+	ZFP30	NM_014898	1.1818
CHD8-2.smooth.chr19.cher52	chr19	38825716	38826214	+	CATSPERG	NM_021185	0.792455
CHD8-2.smooth.chr19.cher53	chr19	39323852	39324076	+	ECH1	NM_001398	0.69543
CHD8-2.smooth.chr19.cher54	chr19	39339666	39339876	+	HNRNPL	NM_001533	1.41154
CHD8-2.smooth.chr19.cher55	chr19	39341306	39341567	+	HNRNPL	NM_001005335	0.719458
CHD8-2.smooth.chr19.cher56	chr19	39390958	39391300	+	NFKBIB	NM_002503	1.06602
CHD8-2.smooth.chr19.cher57	chr19	39465416	39465782	+	FBXO17	NM_024907	0.958465
CHD8-2.smooth.chr19.cher58	chr19	39811016	39811081	+	LRFN1	NM_020862	1.17553
CHD8-2.smooth.chr19.cher59	chr19	40476454	40476593	+	PSMC4	NM_153001	0.755212
CHD8-2.smooth.chr19.cher60	chr19	40502122	40502622	+	ZNF546	NM_178544	1.24428
CHD8-2.smooth.chr19.cher61	chr19	40561889	40562190	+	ZNF780B	NM_001005851	0.992236
CHD8-2.smooth.chr19.cher62	chr19	40596518	40596686	+	ZNF780A	NM_001010880	0.699705
CHD8-2.smooth.chr19.cher63	chr19	40854826	40855315	+	PLD3	NM_012268	1.13363
CHD8-2.smooth.chr19.cher64	chr19	40970524	40970936	+	BLVRB	NM_000713	0.824284
CHD8-2.smooth.chr19.cher65	chr19	41221390	41221664	+	ADCK4	NM_024876	0.800481
CHD8-2.smooth.chr19.cher66	chr19	41767843	41768490	+	HNRNPUL1	NM_144732	0.844016
CHD8-2.smooth.chr19.cher67	chr19	41769278	41769786	+	HNRNPUL1	NM_144732	0.887872
CHD8-2.smooth.chr19.cher68	chr19	41816256	41816798	+	CCDC97	NM_052848	2.28689
CHD8-2.smooth.chr19.cher69	chr19	41870290	41870680	+	TMEM91	NM_001098825	0.894593
CHD8-2.smooth.chr19.cher70	chr19	42417124	42417390	+	ARHGEF1	NM_199002	0.698078
CHD8-2.smooth.chr19.cher71	chr19	42462175	42462395	+	RABAC1	NM_006423	0.731483
CHD8-2.smooth.chr19.cher72	chr19	42497217	42497946	+	ATP1A3	NM_152296	1.07787
CHD8-2.smooth.chr19.cher73	chr19	42787428	42788039	+	CIC	NM_015125	0.778812
CHD8-2.smooth.chr19.cher74	chr19	44123012	44123296	+	ZNF428	NM_182498	0.773838
CHD8-2.smooth.chr19.cher75	chr19	44669064	44669434	+	ZNF226	NM_015919	0.974846
CHD8-2.smooth.chr19.cher76	chr19	45594564	45594891	+	GEMIN7	NM_001007269	0.758695
CHD8-2.smooth.chr19.cher77	chr19	45752129	45752386	+	MARK4	NM_031417	0.966118
CHD8-2.smooth.chr19.cher78	chr19	45909646	45910814	+	CD3EAP	NM_012099	0.912188
CHD8-2.smooth.chr19.cher79	chr19	46389802	46390954	+	IRF2BP1	NM_015649	0.758933
CHD8-2.smooth.chr19.cher80	chr19	46580531	46580817	+	IGFL4	NM_001002923	1.07744
CHD8-2.smooth.chr19.cher81	chr19	47140810	47141765	+	GNG8	NM_033258	0.9382
CHD8-2.smooth.chr19.cher82	chr19	47218005	47218694	+	PRKD2	NM_016457	0.728355
CHD8-2.smooth.chr19.cher83	chr19	47289883	47290106	+	SLC1A5	NM_001145144	0.742
CHD8-2.smooth.chr19.cher84	chr19	47614040	47614702	+	ZC3H4	NM_015168	1.05672
CHD8-2.smooth.chr19.cher85	chr19	47616264	47616682	+	ZC3H4	NM_015168	0.830525
CHD8-2.smooth.chr19.cher86	chr19	47634540	47634902	+	SAE1	NR_027280	1.07397
CHD8-2.smooth.chr19.cher87	chr19	47750814	47750940	+	CCDC9	NM_015603	1.00351
CHD8-2.smooth.chr19.cher88	chr19	48613910	48614212	+	PLA2G4C	NM_003706	0.919008
CHD8-2.smooth.chr19.cher89	chr19	48758826	48759358	+	CARD8	NM_014959	1.35386
CHD8-2.smooth.chr19.cher90	chr19	48833354	48833811	+	EMP3	NM_001425	1.03087
CHD8-2.smooth.chr19.cher91	chr19	48897237	48897386	+	GRIN2D	NM_000836	0.959414
CHD8-2.smooth.chr19.cher92	chr19	48948448	48948960	+	GRWD1	NM_031485	1.02593
CHD8-2.smooth.chr19.cher93	chr19	49121193	49121506	+	RPL18	NM_000979	1.29038
CHD8-2.smooth.chr19.cher94	chr19	49126782	49127520	+	SPHK2	NM_020126	1.05362
CHD8-2.smooth.chr19.cher95	chr19	49148176	49148420	+	CA11	NM_001217	0.739992
CHD8-2.smooth.chr19.cher96	chr19	49298350	49298715	+	BCAT2	NR_028451	0.689871
CHD8-2.smooth.chr19.cher97	chr19	49339121	49339552	+	HSD17B14	NM_016246	1.03571
CHD8-2.smooth.chr19.cher98	chr19	49404173	49404432	+	NUCB1	NM_006184	0.75844
CHD8-2.smooth.chr19.cher99	chr19	49588811	49589785	+	SNRNP70	NM_003089	1.90719
CHD8-2.smooth.chr19.cher100	chr19	49993031	49993368	+	RPL13AP5	NR_026712	0.852972
CHD8-2.smooth.chr19.cher101	chr19	49994194	49994556	+	RPL13AP5	NR_026712	0.804693
CHD8-2.smooth.chr19.cher102	chr19	49995550	49996458	+	RPL13A	NM_012423	0.925804
CHD8-2.smooth.chr19.cher103	chr19	49999213	50000776	+	RPS11	NM_001015	1.57227
CHD8-2.smooth.chr19.cher104	chr19	50169455	50169924	+	BCL2L12	NM_138639	0.84884
CHD8-2.smooth.chr19.cher105	chr19	50316648	50317248	+	FUZ	NM_025129	0.890983
CHD8-2.smooth.chr19.cher106	chr19	50356278	50356598	+	PTOV1	NM_017432	0.868433
CHD8-2.smooth.chr19.cher107	chr19	50369583	50370256	+	PNKP	NM_007254	1.64081
CHD8-2.smooth.chr19.cher108	chr19	50372320	50372750	+	AKT1S1	NM_032375	0.775435
CHD8-2.smooth.chr19.cher109	chr19	50379735	50379922	+	AKT1S1	NM_032375	0.819304
CHD8-2.smooth.chr19.cher110	chr19	50441048	50441353	+	ATF5	NM_012068	0.937134
CHD8-2.smooth.chr19.cher111	chr19	51306494	51307284	+	C19orf48	NM_199250	1.78176
CHD8-2.smooth.chr19.cher112	chr19	52429940	52430280	+	ZNF613	NM_024840	0.866504
CHD8-2.smooth.chr19.cher113	chr19	52430578	52430872	+	ZNF613	NM_024840	0.96295
CHD8-2.smooth.chr19.cher114	chr19	52489569	52489865	+	ZNF350	NM_021632	0.864653
CHD8-2.smooth.chr19.cher115	chr19	52511271	52512101	+	ZNF615	NM_198480	1.30697
CHD8-2.smooth.chr19.cher116	chr19	52551712	52552713	+	ZNF432	NM_014650	1.20427
CHD8-2.smooth.chr19.cher117	chr19	54606404	54606509	+	NDUFA3	NM_004542	1.48724
CHD8-2.smooth.chr19.cher118	chr19	54661937	54662734	+	LENG1	NM_024316	0.955302
CHD8-2.smooth.chr19.cher119	chr19	54704530	54705812	+	RPS9	NM_001013	1.35525
CHD8-2.smooth.chr19.cher120	chr19	54961220	54961614	+	LENG8	NM_052925	0.955905
CHD8-2.smooth.chr19.cher121	chr19	54975232	54975444	+	LENG9	NM_198988	1.29739
CHD8-2.smooth.chr19.cher122	chr19	55898484	55899227	+	RPL28	NM_001136137	0.791855
CHD8-2.smooth.chr19.cher123	chr19	56092323	56092637	+	ZNF579	NM_152600	1.23533
CHD8-2.smooth.chr19.cher124	chr19	56115988	56116274	+	ZNF524	NM_153219	0.681454
CHD8-2.smooth.chr19.cher125	chr19	56153304	56153528	+	ZNF580	NM_207115	0.83982
CHD8-2.smooth.chr19.cher126	chr19	56155398	56155679	+	ZNF581	NM_016535	1.52163
CHD8-2.smooth.chr19.cher127	chr19	56156326	56157210	+	ZNF581	NM_016535	1.17906
CHD8-2.smooth.chr19.cher128	chr19	56158544	56158995	+	CCDC106	NM_013301	0.958465
CHD8-2.smooth.chr19.cher129	chr19	56167546	56167856	+	U2AF2	NM_007279	1.19974
CHD8-2.smooth.chr19.cher130	chr19	56185394	56186690	+	U2AF2	NM_007279	1.37562
CHD8-2.smooth.chr19.cher131	chr19	56989640	56989888	+	ZNF667	NM_022103	0.709478
CHD8-2.smooth.chr19.cher132	chr19	57078472	57078835	+	ZNF470	NM_001001668	0.872857
CHD8-2.smooth.chr19.cher133	chr19	57276573	57276806	+	ZIM2	NM_015363	0.981033
CHD8-2.smooth.chr19.cher134	chr19	57792090	57792526	+	ZNF460	NM_006635	1.71919
CHD8-2.smooth.chr19.cher135	chr19	58489556	58490738	+	ZNF606	NM_025027	0.818685
CHD8-2.smooth.chr19.cher136	chr19	58838616	58839176	+	ZSCAN22	NM_181846	1.27659
CHD8-2.smooth.chr19.cher137	chr19	58899044	58899459	+	RPS5	NM_001009	0.999785
CHD8-2.smooth.chr19.cher138	chr19	59030088	59030642	+	ZBTB45	NM_032792	0.865859
CHD8-2.smooth.chr19.cher139	chr19	59085085	59085546	+	LOC100131691	NR_027334	1.09919
CHD8-2.smooth.chr2.cher1	chr2	264770	265804	+	ACP1	NM_001040649	1.42768
CHD8-2.smooth.chr2.cher2	chr2	8817490	8818084	+	ID2	NM_002166	1.84581
CHD8-2.smooth.chr2.cher3	chr2	8819818	8821687	+	ID2	NM_002166	1.11096
CHD8-2.smooth.chr2.cher4	chr2	8822848	8823705	+	ID2	NM_002166	1.62484
CHD8-2.smooth.chr2.cher5	chr2	8824592	8825051	+	ID2	NM_002166	1.23503
CHD8-2.smooth.chr2.cher6	chr2	9696948	9697258	+	ADAM17	NM_003183	0.697598
CHD8-2.smooth.chr2.cher7	chr2	10261144	10261692	+	RRM2	NM_001165931	1.55325
CHD8-2.smooth.chr2.cher8	chr2	10263828	10265206	+	RRM2	NM_001034	1.20538
CHD8-2.smooth.chr2.cher9	chr2	15699918	15700246	+	NBAS	NM_015909	1.00819
CHD8-2.smooth.chr2.cher10	chr2	20102061	20102554	+	TTC32	NM_001008237	1.51911
CHD8-2.smooth.chr2.cher11	chr2	20249920	20250842	+	LAPTM4A	NM_014713	1.05533
CHD8-2.smooth.chr2.cher12	chr2	21022282	21022442	+	C2orf43	NM_021925	1.75768
CHD8-2.smooth.chr2.cher13	chr2	24298930	24299199	+	SF3B14	NM_016047	1.08861
CHD8-2.smooth.chr2.cher14	chr2	25015602	25016017	+	C2orf79	NM_001013663	0.782122
CHD8-2.smooth.chr2.cher15	chr2	25195165	25195602	+	DNAJC27	NM_016544	1.01315
CHD8-2.smooth.chr2.cher16	chr2	26257826	26259000	+	RAB10	NM_016131	0.820961
CHD8-2.smooth.chr2.cher17	chr2	26466160	26466758	+	HADHA	NM_000182	1.41461
CHD8-2.smooth.chr2.cher18	chr2	26468300	26468700	+	HADHB	NM_000183	1.11183
CHD8-2.smooth.chr2.cher19	chr2	27435578	27436508	+	C2orf28	NM_080592	1.05405
CHD8-2.smooth.chr2.cher20	chr2	27594302	27594654	+	SNX17	NM_014748	1.06095
CHD8-2.smooth.chr2.cher21	chr2	27603990	27604180	+	PPM1G	NM_002707	1.16883
CHD8-2.smooth.chr2.cher22	chr2	27631121	27631578	+	PPM1G	NM_002707	0.720688
CHD8-2.smooth.chr2.cher23	chr2	27806034	27806534	+	ZNF512	NM_032434	1.41921
CHD8-2.smooth.chr2.cher24	chr2	27994153	27994604	+	MRPL33	NM_004891	0.679913
CHD8-2.smooth.chr2.cher25	chr2	27995262	27995494	+	MRPL33	NM_004891	0.806334
CHD8-2.smooth.chr2.cher26	chr2	28617740	28619000	+	FOSL2	NM_005253	0.874941
CHD8-2.smooth.chr2.cher27	chr2	28975590	28976520	+	PPP1CB	NM_002709	1.11737
CHD8-2.smooth.chr2.cher28	chr2	32503620	32504016	+	YIPF4	NM_032312	1.75933
CHD8-2.smooth.chr2.cher29	chr2	37193709	37194634	+	STRN	NM_003162	0.843822
CHD8-2.smooth.chr2.cher30	chr2	38828558	38828980	+	HNRPLL	NM_138394	1.06175
CHD8-2.smooth.chr2.cher31	chr2	38976220	38976636	+	SFRS7	NM_001031684	0.786615
CHD8-2.smooth.chr2.cher32	chr2	39005208	39005726	+	GEMIN6	NM_024775	1.11204
CHD8-2.smooth.chr2.cher33	chr2	39102054	39102638	+	DHX57	NM_198963	0.774207
CHD8-2.smooth.chr2.cher34	chr2	39346318	39346760	+	SOS1	NM_005633	0.835031
CHD8-2.smooth.chr2.cher35	chr2	39348353	39348852	+	SOS1	NM_005633	0.980855
CHD8-2.smooth.chr2.cher36	chr2	39351095	39351384	+	SOS1	NM_005633	1.03335
CHD8-2.smooth.chr2.cher37	chr2	42398668	42399112	+	EML4	NM_001145076	0.726649
CHD8-2.smooth.chr2.cher38	chr2	42722184	42722554	+	KCNG3	NM_172344	0.869656
CHD8-2.smooth.chr2.cher39	chr2	44396823	44397380	+	PPM1B	NM_001033556	0.905084
CHD8-2.smooth.chr2.cher40	chr2	44588160	44588939	+	C2orf34	NM_024766	2.21863
CHD8-2.smooth.chr2.cher41	chr2	45167584	45168470	+	SIX3	NM_005413	1.00859
CHD8-2.smooth.chr2.cher42	chr2	46927304	46927592	+	SOCS5	NM_144949	0.857727
CHD8-2.smooth.chr2.cher43	chr2	47629907	47630223	+	MSH2	NM_000251	0.819488
CHD8-2.smooth.chr2.cher44	chr2	48130540	48132331	+	FBXO11	NM_012167	1.13021
CHD8-2.smooth.chr2.cher45	chr2	48134148	48134724	+	FBXO11	NM_012167	1.02529
CHD8-2.smooth.chr2.cher46	chr2	48542869	48543600	+	FOXN2	NM_002158	0.864137
CHD8-2.smooth.chr2.cher47	chr2	54014391	54015086	+	ERLEC1	NM_015701	1.17464
CHD8-2.smooth.chr2.cher48	chr2	54198537	54198828	+	PSME4	NM_014614	0.786984
CHD8-2.smooth.chr2.cher49	chr2	54786190	54787872	+	SPTBN1	NM_178313	1.03256
CHD8-2.smooth.chr2.cher50	chr2	54951366	54951541	+	EML6	NM_001039753	0.881882
CHD8-2.smooth.chr2.cher51	chr2	55276016	55276462	+	RTN4	NM_207521	0.776813
CHD8-2.smooth.chr2.cher52	chr2	55459904	55460678	+	RPS27A	NM_002954	0.868267
CHD8-2.smooth.chr2.cher53	chr2	55645336	55646536	+	CCDC88A	NM_018084	1.29502
CHD8-2.smooth.chr2.cher54	chr2	55747148	55747688	+	CCDC104	NM_080667	0.819524
CHD8-2.smooth.chr2.cher55	chr2	55843184	55844348	+	SMEK2	NM_001122964	1.084
CHD8-2.smooth.chr2.cher56	chr2	58467210	58467928	+	FANCL	NM_018062	0.783844
CHD8-2.smooth.chr2.cher57	chr2	61110172	61110762	+	REL	NM_002908	0.94554
CHD8-2.smooth.chr2.cher58	chr2	61243582	61246248	+	PEX13	NM_002618	1.30786
CHD8-2.smooth.chr2.cher59	chr2	61764842	61765220	+	XPO1	NM_003400	0.736441
CHD8-2.smooth.chr2.cher60	chr2	61766318	61766722	+	XPO1	NM_003400	1.15547
CHD8-2.smooth.chr2.cher61	chr2	62114748	62115577	+	CCT4	NM_006430	1.06318
CHD8-2.smooth.chr2.cher62	chr2	62933251	62934222	+	EHBP1	NM_015252	1.17164
CHD8-2.smooth.chr2.cher63	chr2	63814568	63816630	+	C2orf86	NM_015910	0.894781
CHD8-2.smooth.chr2.cher64	chr2	64749474	64751078	+	AFTPH	NM_203437	1.8168
CHD8-2.smooth.chr2.cher65	chr2	64977431	64977932	+	SERTAD2	NM_014755	1.26086
CHD8-2.smooth.chr2.cher66	chr2	65092176	65092658	+	SLC1A4	NM_001135581	0.683791
CHD8-2.smooth.chr2.cher67	chr2	65284318	65284628	+	CEP68	NM_015147	0.751327
CHD8-2.smooth.chr2.cher68	chr2	67625128	67625330	+	ETAA1	NM_019002	1.64278
CHD8-2.smooth.chr2.cher69	chr2	69239918	69240238	+	ANTXR1	NM_018153	0.854388
CHD8-2.smooth.chr2.cher70	chr2	69663516	69663866	+	NFU1	NM_001002757	1.10367
CHD8-2.smooth.chr2.cher71	chr2	69969256	69969708	+	ANXA4	NM_001153	0.69239
CHD8-2.smooth.chr2.cher72	chr2	70120782	70121668	+	SNRNP27	NM_006857	1.17367
CHD8-2.smooth.chr2.cher73	chr2	70139668	70140526	+	MXD1	NM_002357	0.853112
CHD8-2.smooth.chr2.cher74	chr2	70313060	70313322	+	PCBP1	NM_006196	1.02763
CHD8-2.smooth.chr2.cher75	chr2	70316328	70316709	+	PCBP1	NM_006196	1.20746
CHD8-2.smooth.chr2.cher76	chr2	70474260	70476578	+	TIA1	NM_022037	1.42913
CHD8-2.smooth.chr2.cher77	chr2	70519974	70520805	+	SNRPG	NM_003096	0.984173
CHD8-2.smooth.chr2.cher78	chr2	71357885	71358502	+	MPHOSPH10	NM_005791	1.23786
CHD8-2.smooth.chr2.cher79	chr2	71559574	71560266	+	ZNF638	NM_001014972	1.05157
CHD8-2.smooth.chr2.cher80	chr2	73146180	73146378	+	EMX1	NM_004097	0.685899
CHD8-2.smooth.chr2.cher81	chr2	73442182	73442739	+	SMYD5	NM_006062	0.844006
CHD8-2.smooth.chr2.cher82	chr2	73462246	73462647	+	CCT7	NM_001009570	0.874907
CHD8-2.smooth.chr2.cher83	chr2	73613562	73613962	+	ALMS1	NM_015120	0.866206
CHD8-2.smooth.chr2.cher84	chr2	74006408	74006997	+	DUSP11	NM_003584	0.949662
CHD8-2.smooth.chr2.cher85	chr2	74050854	74051438	+	STAMBP	NM_201647	0.826629
CHD8-2.smooth.chr2.cher86	chr2	74710336	74710742	+	TTC31	NM_022492	1.0481
CHD8-2.smooth.chr2.cher87	chr2	74734006	74734879	+	PCGF1	NM_032673	1.1681
CHD8-2.smooth.chr2.cher88	chr2	75062948	75063318	+	HK2	NM_000189	0.676024
CHD8-2.smooth.chr2.cher89	chr2	75874320	75874970	+	MRPL19	NM_014763	0.808569
CHD8-2.smooth.chr2.cher90	chr2	79740948	79742587	+	CTNNA2	NM_004389	1.59833
CHD8-2.smooth.chr2.cher91	chr2	86333136	86334242	+	PTCD3	NM_017952	1.0361
CHD8-2.smooth.chr2.cher92	chr2	86667500	86667732	+	KDM3A	NM_018433	1.32078
CHD8-2.smooth.chr2.cher93	chr2	86946428	86947373	+	RMND5A	NM_022780	0.761773
CHD8-2.smooth.chr2.cher94	chr2	87035617	87035813	+	CD8A	NM_001145873	0.932994
CHD8-2.smooth.chr2.cher95	chr2	88991449	88992188	+	RPIA	NM_144563	0.736998
CHD8-2.smooth.chr2.cher96	chr2	95831908	95832138	+	ZNF2	NM_021088	0.902204
CHD8-2.smooth.chr2.cher97	chr2	96872734	96873816	+	STARD7	NM_020151	1.0021
CHD8-2.smooth.chr2.cher98	chr2	97000443	97000924	+	NCAPH	NM_015341	0.830473
CHD8-2.smooth.chr2.cher99	chr2	97404948	97405288	+	LMAN2L	NM_001142292	0.766904
CHD8-2.smooth.chr2.cher100	chr2	99771684	99772648	+	LIPT1	NM_145198	0.998678
CHD8-2.smooth.chr2.cher101	chr2	99798176	99798700	+	MRPL30	NM_145212	1.07185
CHD8-2.smooth.chr2.cher102	chr2	99952911	99953773	+	TXNDC9	NM_005783	0.853744
CHD8-2.smooth.chr2.cher103	chr2	101868736	101869016	+	C2orf29	NM_017546	0.934149
CHD8-2.smooth.chr2.cher104	chr2	102315037	102315396	+	MAP4K4	NM_004834	1.01071
CHD8-2.smooth.chr2.cher105	chr2	102315942	102316910	+	MAP4K4	NM_004834	0.899189
CHD8-2.smooth.chr2.cher106	chr2	113011392	113011850	+	ZC3H8	NM_032494	0.798129
CHD8-2.smooth.chr2.cher107	chr2	113032732	113032901	+	ZC3H6	NM_198581	0.710181
CHD8-2.smooth.chr2.cher108	chr2	113239034	113239518	+	TTL	NM_153712	1.07427
CHD8-2.smooth.chr2.cher109	chr2	113300746	113301082	+	POLR1B	NM_019014	0.858301
CHD8-2.smooth.chr2.cher110	chr2	113404762	113405294	+	SLC20A1	NM_005415	0.827422
CHD8-2.smooth.chr2.cher111	chr2	114195182	114195638	+	CBWD2	NM_172003	0.924001
CHD8-2.smooth.chr2.cher112	chr2	114646922	114647351	+	ACTR3	NM_005721	1.48516
CHD8-2.smooth.chr2.cher113	chr2	114648558	114649414	+	ACTR3	NM_005721	0.958465
CHD8-2.smooth.chr2.cher114	chr2	118846820	118847060	+	INSIG2	NM_016133	0.731141
CHD8-2.smooth.chr2.cher115	chr2	118943788	118943882	+	INSIG2	NM_016133	0.916886
CHD8-2.smooth.chr2.cher116	chr2	120519034	120519592	+	PTPN4	NM_002830	1.13904
CHD8-2.smooth.chr2.cher117	chr2	120771242	120771868	+	EPB41L5	NM_020909	1.08145
CHD8-2.smooth.chr2.cher118	chr2	122288084	122288395	+	CLASP1	NM_001142273	1.10084
CHD8-2.smooth.chr2.cher119	chr2	122408357	122408674	+	CLASP1	NM_001142273	0.97681
CHD8-2.smooth.chr2.cher120	chr2	122493012	122494002	+	MKI67IP	NM_032390	1.25609
CHD8-2.smooth.chr2.cher121	chr2	128283200	128283506	+	IWS1	NM_017969	1.28707
CHD8-2.smooth.chr2.cher122	chr2	128567384	128568377	+	WDR33	NM_001006622	1.39073
CHD8-2.smooth.chr2.cher123	chr2	135675453	135675925	+	CCNT2	NM_001241	0.837158
CHD8-2.smooth.chr2.cher124	chr2	135809578	135810349	+	RAB3GAP1	NM_012233	0.869096
CHD8-2.smooth.chr2.cher125	chr2	136287825	136289117	+	ZRANB3	NM_032143	1.44012
CHD8-2.smooth.chr2.cher126	chr2	136500085	136500696	+	UBXN4	NM_014607	1.06343
CHD8-2.smooth.chr2.cher127	chr2	148603026	148603356	+	ACVR2A	NM_001616	0.797473
CHD8-2.smooth.chr2.cher128	chr2	148777380	148777777	+	ORC4L	NM_002552	0.856707
CHD8-2.smooth.chr2.cher129	chr2	149401116	149401544	+	EPC2	NM_015630	0.774901
CHD8-2.smooth.chr2.cher130	chr2	150443206	150443761	+	MMADHC	NM_015702	1.09834
CHD8-2.smooth.chr2.cher131	chr2	152954540	152954744	+	CACNB4	NM_001005746	0.691785
CHD8-2.smooth.chr2.cher132	chr2	153030990	153031808	+	STAM2	NM_005843	1.62101
CHD8-2.smooth.chr2.cher133	chr2	153572750	153573490	+	PRPF40A	NM_017892	0.815232
CHD8-2.smooth.chr2.cher134	chr2	159315402	159315864	+	PKP4	NM_003628	0.849459
CHD8-2.smooth.chr2.cher135	chr2	160569940	160570320	+	MARCH7	NM_022826	0.754931
CHD8-2.smooth.chr2.cher136	chr2	162165376	162166274	+	PSMD14	NM_005805	1.06673
CHD8-2.smooth.chr2.cher137	chr2	170655953	170656680	+	SSB	NM_003142	1.07797
CHD8-2.smooth.chr2.cher138	chr2	171669198	171669978	+	GAD1	NM_013445	1.12134
CHD8-2.smooth.chr2.cher139	chr2	171784594	171785359	+	GORASP2	NM_015530	0.886729
CHD8-2.smooth.chr2.cher140	chr2	171786213	171787446	+	GORASP2	NM_015530	1.10888
CHD8-2.smooth.chr2.cher141	chr2	172290104	172290342	+	METTL8	NM_024770	1.16511
CHD8-2.smooth.chr2.cher142	chr2	172950638	172951088	+	DLX1	NM_001038493	1.13659
CHD8-2.smooth.chr2.cher143	chr2	172960644	172960858	+	DLX2	NM_004405	0.966728
CHD8-2.smooth.chr2.cher144	chr2	172967725	172969193	+	DLX2	NM_004405	1.28399
CHD8-2.smooth.chr2.cher145	chr2	173941762	173942470	+	ZAK	NM_133646	0.985026
CHD8-2.smooth.chr2.cher146	chr2	175112226	175112648	+	OLA1	NM_001011708	0.965546
CHD8-2.smooth.chr2.cher147	chr2	175200204	175200464	+	SP9	NM_001145250	1.0369
CHD8-2.smooth.chr2.cher148	chr2	176030998	176032091	+	ATF2	NM_001880	0.930758
CHD8-2.smooth.chr2.cher149	chr2	176867380	176867680	+	KIAA1715	NM_030650	0.777502
CHD8-2.smooth.chr2.cher150	chr2	176991596	176992666	+	HOXD8	NM_019558	1.17435
CHD8-2.smooth.chr2.cher151	chr2	178078212	178079050	+	HNRNPA3	NM_194247	0.969845
CHD8-2.smooth.chr2.cher152	chr2	180871666	180871908	+	CWC22	NM_020943	0.958465
CHD8-2.smooth.chr2.cher153	chr2	183581402	183581720	+	DNAJC10	NM_018981	0.959945
CHD8-2.smooth.chr2.cher154	chr2	183901642	183902164	+	NCKAP1	NM_205842	1.01839
CHD8-2.smooth.chr2.cher155	chr2	183988384	183990238	+	NUP35	NM_138285	1.18157
CHD8-2.smooth.chr2.cher156	chr2	187351692	187352042	+	ZC3H15	NM_018471	0.921041
CHD8-2.smooth.chr2.cher157	chr2	187456060	187456832	+	ITGAV	NM_002210	0.817969
CHD8-2.smooth.chr2.cher158	chr2	187559242	187559742	+	FAM171B	NM_177454	0.958465
CHD8-2.smooth.chr2.cher159	chr2	189158216	189158478	+	GULP1	NM_016315	0.720305
CHD8-2.smooth.chr2.cher160	chr2	189840918	189841552	+	COL3A1	NM_000090	0.802346
CHD8-2.smooth.chr2.cher161	chr2	190042060	190044504	+	COL5A2	NM_000393	1.57299
CHD8-2.smooth.chr2.cher162	chr2	190045446	190046542	+	COL5A2	NM_000393	1.09283
CHD8-2.smooth.chr2.cher163	chr2	190305492	190306766	+	WDR75	NM_032168	1.48785
CHD8-2.smooth.chr2.cher164	chr2	190626654	190629016	+	OSGEPL1	NM_022353	1.89371
CHD8-2.smooth.chr2.cher165	chr2	190647672	190648412	+	ORMDL1	NM_001128150	1.04961
CHD8-2.smooth.chr2.cher166	chr2	190649255	190650174	+	PMS1	NM_000534	0.962366
CHD8-2.smooth.chr2.cher167	chr2	191184902	191185503	+	HIBCH	NM_014362	1.06551
CHD8-2.smooth.chr2.cher168	chr2	191512946	191513408	+	NAB1	NM_005966	0.717007
CHD8-2.smooth.chr2.cher169	chr2	197790506	197790883	+	PGAP1	NM_024989	1.03426
CHD8-2.smooth.chr2.cher170	chr2	198318858	198319070	+	COQ10B	NM_025147	0.712304
CHD8-2.smooth.chr2.cher171	chr2	198363372	198363802	+	HSPD1	NM_002156	0.912466
CHD8-2.smooth.chr2.cher172	chr2	198365538	198366044	+	HSPE1	NM_002157	1.13567
CHD8-2.smooth.chr2.cher173	chr2	198380020	198380479	+	MOBKL3	NM_199482	1.11125
CHD8-2.smooth.chr2.cher174	chr2	198571788	198572564	+	MARS2	NM_138395	0.848054
CHD8-2.smooth.chr2.cher175	chr2	200776538	200777058	+	C2orf69	NM_153689	1.31643
CHD8-2.smooth.chr2.cher176	chr2	201728654	201729154	+	CLK1	NM_001162407	1.77353
CHD8-2.smooth.chr2.cher177	chr2	201753654	201754316	+	PPIL3	NM_131916	1.47603
CHD8-2.smooth.chr2.cher178	chr2	201936587	201937430	+	NDUFB3	NM_002491	1.4425
CHD8-2.smooth.chr2.cher179	chr2	201981978	201982424	+	CFLAR	NM_001127184	1.75661
CHD8-2.smooth.chr2.cher180	chr2	203103470	203103796	+	SUMO1	NM_003352	1.10629
CHD8-2.smooth.chr2.cher181	chr2	203242372	203243766	+	BMPR2	NM_001204	1.1614
CHD8-2.smooth.chr2.cher182	chr2	203735346	203735630	+	ICA1L	NM_178231	0.94141
CHD8-2.smooth.chr2.cher183	chr2	203776263	203777196	+	WDR12	NM_018256	1.23042
CHD8-2.smooth.chr2.cher184	chr2	204192066	204192526	+	ABI2	NM_005759	0.898092
CHD8-2.smooth.chr2.cher185	chr2	204193776	204194382	+	ABI2	NM_005759	1.42537
CHD8-2.smooth.chr2.cher186	chr2	204398864	204399328	+	RAPH1	NM_203365	1.18613
CHD8-2.smooth.chr2.cher187	chr2	206950856	206951732	+	INO80D	NM_017759	1.53049
CHD8-2.smooth.chr2.cher188	chr2	207023380	207023780	+	NDUFS1	NM_005006	1.05996
CHD8-2.smooth.chr2.cher189	chr2	207025238	207025731	+	EEF1B2	NM_001959	0.796865
CHD8-2.smooth.chr2.cher190	chr2	207140192	207140614	+	ZDBF2	NM_020923	0.683648
CHD8-2.smooth.chr2.cher191	chr2	207630156	207630646	+	FASTKD2	NM_001136194	1.21796
CHD8-2.smooth.chr2.cher192	chr2	208488966	208489632	+	FAM119A	NM_145280	0.921083
CHD8-2.smooth.chr2.cher193	chr2	209129695	209130170	+	PIKFYVE	NM_152671	0.887708
CHD8-2.smooth.chr2.cher194	chr2	209131379	209132174	+	PIKFYVE	NM_152671	0.814937
CHD8-2.smooth.chr2.cher195	chr2	211340494	211340814	+	LANCL1	NM_001136574	0.800872
CHD8-2.smooth.chr2.cher196	chr2	217362885	217363360	+	RPL37A	NM_000998	0.988212
CHD8-2.smooth.chr2.cher197	chr2	217363986	217365092	+	RPL37A	NM_000998	1.62197
CHD8-2.smooth.chr2.cher198	chr2	219434060	219435018	+	RQCD1	NM_005444	1.08161
CHD8-2.smooth.chr2.cher199	chr2	219536209	219536478	+	RNF25	NM_022453	1.29522
CHD8-2.smooth.chr2.cher200	chr2	220094832	220095382	+	ANKZF1	NM_001042410	0.76582
CHD8-2.smooth.chr2.cher201	chr2	227661158	227661630	+	IRS1	NM_005544	0.75195
CHD8-2.smooth.chr2.cher202	chr2	227665113	227667646	+	IRS1	NM_005544	1.09513
CHD8-2.smooth.chr2.cher203	chr2	230787480	230788192	+	FBXO36	NM_174899	0.803738
CHD8-2.smooth.chr2.cher204	chr2	232327378	232328150	+	NCL	NM_005381	0.797854
CHD8-2.smooth.chr2.cher205	chr2	232378348	232378876	+	C2orf52	NR_024079	1.07024
CHD8-2.smooth.chr2.cher206	chr2	232379828	232380306	+	C2orf52	NR_024079	0.912153
CHD8-2.smooth.chr2.cher207	chr2	232825546	232826067	+	DIS3L2	NM_152383	1.15746
CHD8-2.smooth.chr2.cher208	chr2	234160384	234161002	+	ATG16L1	NM_030803	1.14218
CHD8-2.smooth.chr2.cher209	chr2	237994447	237994708	+	COPS8	NM_006710	0.716264
CHD8-2.smooth.chr2.cher210	chr2	242041826	242042690	+	MTERFD2	NM_182501	1.07544
CHD8-2.smooth.chr2.cher211	chr2	242256200	242256776	+	SEPT2	NM_004404	1.26846
CHD8-2.smooth.chr20.cher1	chr20	335164	335368	+	NRSN2	NM_024958	0.684849
CHD8-2.smooth.chr20.cher2	chr20	2450510	2451452	+	SNRPB	NM_198216	0.909835
CHD8-2.smooth.chr20.cher3	chr20	2634094	2634680	+	NOP56	NM_006392	1.04593
CHD8-2.smooth.chr20.cher4	chr20	2645108	2645344	+	IDH3B	NM_174855	1.02732
CHD8-2.smooth.chr20.cher5	chr20	3155276	3155566	+	ProSAPiP1	NM_014731	0.830457
CHD8-2.smooth.chr20.cher6	chr20	3800364	3800768	+	C20orf29	NM_018347	0.990731
CHD8-2.smooth.chr20.cher7	chr20	3870696	3871614	+	PANK2	NM_153640	1.66237
CHD8-2.smooth.chr20.cher8	chr20	5092918	5093214	+	C20orf30	NM_014145	1.39425
CHD8-2.smooth.chr20.cher9	chr20	10414720	10416758	+	C20orf94	NM_001009608	1.58684
CHD8-2.smooth.chr20.cher10	chr20	16709984	16710593	+	SNRPB2	NM_003092	0.745061
CHD8-2.smooth.chr20.cher11	chr20	17551471	17551678	+	DSTN	NM_006870	0.955553
CHD8-2.smooth.chr20.cher12	chr20	17947362	17948362	+	SNX5	NM_014426	1.12592
CHD8-2.smooth.chr20.cher13	chr20	17950258	17951414	+	C20orf72	NM_052865	1.0588
CHD8-2.smooth.chr20.cher14	chr20	18269182	18269988	+	ZNF133	NM_001083330	0.816866
CHD8-2.smooth.chr20.cher15	chr20	21486009	21486314	+	NKX2-2	NM_002509	0.867626
CHD8-2.smooth.chr20.cher16	chr20	23330336	23330618	+	NXT1	NM_013248	0.771921
CHD8-2.smooth.chr20.cher17	chr20	25388042	25388800	+	GINS1	NM_021067	0.846137
CHD8-2.smooth.chr20.cher18	chr20	25677712	25678186	+	ZNF337	NM_015655	0.685352
CHD8-2.smooth.chr20.cher19	chr20	30194242	30195678	+	ID1	NM_181353	1.44726
CHD8-2.smooth.chr20.cher20	chr20	30327804	30328408	+	TPX2	NM_012112	1.01947
CHD8-2.smooth.chr20.cher21	chr20	30696902	30697696	+	TM9SF4	NM_014742	1.47396
CHD8-2.smooth.chr20.cher22	chr20	30947588	30948174	+	ASXL1	NM_001164603	0.926456
CHD8-2.smooth.chr20.cher23	chr20	33263994	33264232	+	PIGU	NM_080476	0.92468
CHD8-2.smooth.chr20.cher24	chr20	33732750	33733046	+	EDEM2	NM_018217	0.928091
CHD8-2.smooth.chr20.cher25	chr20	33873150	33873562	+	FAM83C	NM_178468	0.751805
CHD8-2.smooth.chr20.cher26	chr20	34042340	34042684	+	CEP250	NM_007186	0.76582
CHD8-2.smooth.chr20.cher27	chr20	34251124	34251802	+	RBM12	NM_006047	1.00416
CHD8-2.smooth.chr20.cher28	chr20	34330022	34330156	+	RBM39	NM_184234	1.46275
CHD8-2.smooth.chr20.cher29	chr20	34330826	34331074	+	RBM39	NM_184234	1.36882
CHD8-2.smooth.chr20.cher30	chr20	34824122	34824615	+	C20orf4	NM_015511	1.51265
CHD8-2.smooth.chr20.cher31	chr20	35203179	35203314	+	TGIF2	NM_021809	0.71921
CHD8-2.smooth.chr20.cher32	chr20	37590108	37590576	+	DHX35	NM_021931	0.70481
CHD8-2.smooth.chr20.cher33	chr20	42088138	42088356	+	SFRS6	NM_006275	0.719768
CHD8-2.smooth.chr20.cher34	chr20	42219044	42219512	+	IFT52	NM_016004	1.01233
CHD8-2.smooth.chr20.cher35	chr20	44441701	44442430	+	UBE2C	NM_181801	1.29923
CHD8-2.smooth.chr20.cher36	chr20	45983018	45986136	+	ZMYND8	NM_183048	1.38719
CHD8-2.smooth.chr20.cher37	chr20	45986300	45988595	+	ZMYND8	NM_183048	1.62169
CHD8-2.smooth.chr20.cher38	chr20	45989256	45990044	+	ZMYND8	NM_183048	1.03668
CHD8-2.smooth.chr20.cher39	chr20	46131096	46131898	+	NCOA3	NM_006534	1.06336
CHD8-2.smooth.chr20.cher40	chr20	47803026	47803394	+	STAU1	NM_017454	0.790209
CHD8-2.smooth.chr20.cher41	chr20	47895225	47897496	+	C20orf199	NR_003604	1.69648
CHD8-2.smooth.chr20.cher42	chr20	48595378	48595627	+	SNAI1	NM_005985	0.805308
CHD8-2.smooth.chr20.cher43	chr20	49409636	49409944	+	BCAS4	NM_017843	0.674672
CHD8-2.smooth.chr20.cher44	chr20	49545944	49546555	+	ADNP	NM_181442	0.887338
CHD8-2.smooth.chr20.cher45	chr20	49548666	49549014	+	ADNP	NM_181442	0.903118
CHD8-2.smooth.chr20.cher46	chr20	50383477	50384107	+	ATP9A	NM_006045	0.836964
CHD8-2.smooth.chr20.cher47	chr20	50385556	50386118	+	ATP9A	NM_006045	0.880462
CHD8-2.smooth.chr20.cher48	chr20	50419380	50420672	+	SALL4	NM_020436	1.32717
CHD8-2.smooth.chr20.cher49	chr20	55921214	55921934	+	SPO11	NM_012444	0.770002
CHD8-2.smooth.chr20.cher50	chr20	56169313	56169597	+	ZBP1	NM_030776	0.83392
CHD8-2.smooth.chr20.cher51	chr20	56812118	56812346	+	PPP4R1L	NR_003505	0.705395
CHD8-2.smooth.chr20.cher52	chr20	57226273	57228495	+	STX16	NM_003763	1.07698
CHD8-2.smooth.chr20.cher53	chr20	57414193	57414476	+	GNASAS	NR_002785	0.688782
CHD8-2.smooth.chr20.cher54	chr20	57605904	57606539	+	ATP5E	NM_006886	0.908424
CHD8-2.smooth.chr20.cher55	chr20	57797156	57797914	+	ZNF831	NM_178457	0.887529
CHD8-2.smooth.chr20.cher56	chr20	58515866	58516076	+	C20orf177	NM_022106	0.855085
CHD8-2.smooth.chr20.cher57	chr20	61556664	61556920	+	DIDO1	NM_080796	0.728613
CHD8-2.smooth.chr20.cher58	chr20	62337945	62338632	+	ARFRP1	NM_003224	1.15134
CHD8-2.smooth.chr20.cher59	chr20	62611522	62611991	+	PRPF6	NM_012469	0.903745
CHD8-2.smooth.chr21.cher1	chr21	15754710	15755280	+	HSPA13	NM_006948	0.693531
CHD8-2.smooth.chr21.cher2	chr21	17103612	17105132	+	USP25	NM_013396	1.12393
CHD8-2.smooth.chr21.cher3	chr21	17441094	17441790	+	C21orf34	NR_027790	0.82792
CHD8-2.smooth.chr21.cher4	chr21	17443104	17445966	+	C21orf34	NR_027790	1.20265
CHD8-2.smooth.chr21.cher5	chr21	17905978	17911158	+	C21orf34	NR_027791	1.58465
CHD8-2.smooth.chr21.cher6	chr21	17958130	17963588	+	C21orf34	NR_027791	1.74891
CHD8-2.smooth.chr21.cher7	chr21	17963958	17965034	+	C21orf34	NR_027791	1.10699
CHD8-2.smooth.chr21.cher8	chr21	19192078	19192342	+	C21orf91	NM_001100420	1.32103
CHD8-2.smooth.chr21.cher9	chr21	26978986	26979352	+	MRPL39	NM_017446	1.35523
CHD8-2.smooth.chr21.cher10	chr21	26980772	26981256	+	MRPL39	NM_017446	0.958465
CHD8-2.smooth.chr21.cher11	chr21	27106412	27107341	+	ATP5J	NM_001003703	1.12526
CHD8-2.smooth.chr21.cher12	chr21	27540900	27541452	+	APP	NM_001136130	1.0212
CHD8-2.smooth.chr21.cher13	chr21	28221456	28221880	+	ADAMTS1	NM_006988	1.03923
CHD8-2.smooth.chr21.cher14	chr21	30257743	30258380	+	N6AMT1	NM_013240	0.813656
CHD8-2.smooth.chr21.cher15	chr21	30365156	30365496	+	RNF160	NM_015565	0.789024
CHD8-2.smooth.chr21.cher16	chr21	30391216	30391604	+	RWDD2B	NM_016940	0.982918
CHD8-2.smooth.chr21.cher17	chr21	30397766	30398234	+	USP16	NM_006447	0.727689
CHD8-2.smooth.chr21.cher18	chr21	32932189	32932364	+	TIAM1	NM_003253	0.814555
CHD8-2.smooth.chr21.cher19	chr21	33031458	33031711	+	SOD1	NM_000454	1.06194
CHD8-2.smooth.chr21.cher20	chr21	33650302	33650999	+	C21orf45	NM_018944	1.32247
CHD8-2.smooth.chr21.cher21	chr21	34915205	34915391	+	SON	NM_032195	0.810859
CHD8-2.smooth.chr21.cher22	chr21	34916058	34916766	+	SON	NM_032195	1.29249
CHD8-2.smooth.chr21.cher23	chr21	37692965	37693348	+	MORC3	NM_015358	0.998664
CHD8-2.smooth.chr21.cher24	chr21	38446640	38447162	+	TTC3	NM_001001894	0.863828
CHD8-2.smooth.chr21.cher25	chr21	38640694	38641110	+	DSCR3	NM_006052	0.813482
CHD8-2.smooth.chr21.cher26	chr21	40554594	40555041	+	PSMG1	NM_003720	1.15819
CHD8-2.smooth.chr21.cher27	chr21	40556140	40556564	+	PSMG1	NM_003720	0.847953
CHD8-2.smooth.chr21.cher28	chr21	40817162	40817287	+	SH3BGR	NM_001001713	1.33294
CHD8-2.smooth.chr21.cher29	chr21	45759526	45759682	+	C21orf2	NM_004928	0.804709
CHD8-2.smooth.chr22.cher1	chr22	17849426	17849877	+	CECR2	NM_031413	0.988768
CHD8-2.smooth.chr22.cher2	chr22	18121808	18122568	+	BCL2L13	NM_015367	0.961821
CHD8-2.smooth.chr22.cher3	chr22	19420862	19421258	+	MRPL40	NM_003776	0.720092
CHD8-2.smooth.chr22.cher4	chr22	19466858	19468662	+	CDC45L	NM_003504	1.40882
CHD8-2.smooth.chr22.cher5	chr22	21272776	21274348	+	CRKL	NM_005207	1.5851
CHD8-2.smooth.chr22.cher6	chr22	21354824	21355582	+	THAP7	NM_030573	0.791139
CHD8-2.smooth.chr22.cher7	chr22	23520748	23520978	+	BCR	NM_021574	0.804942
CHD8-2.smooth.chr22.cher8	chr22	23863374	23863851	+	IGLL1	NM_020070	0.918719
CHD8-2.smooth.chr22.cher9	chr22	24308730	24308767	+	DDTL	NM_001084393	0.67711
CHD8-2.smooth.chr22.cher10	chr22	24667500	24667686	+	CYTSA	NM_001145468	0.727852
CHD8-2.smooth.chr22.cher11	chr22	28200446	28200712	+	MN1	NM_002430	0.765245
CHD8-2.smooth.chr22.cher12	chr22	28837992	28838243	+	TTC28	NM_001145418	1.76186
CHD8-2.smooth.chr22.cher13	chr22	29197228	29198574	+	XBP1	NM_001079539	1.26827
CHD8-2.smooth.chr22.cher14	chr22	29664408	29664470	+	EWSR1	NM_001163287	0.748316
CHD8-2.smooth.chr22.cher15	chr22	30000294	30000700	+	NF2	NM_181831	0.907613
CHD8-2.smooth.chr22.cher16	chr22	32808322	32808848	+	C22orf28	NM_014306	1.52198
CHD8-2.smooth.chr22.cher17	chr22	36876654	36877396	+	TXN2	NM_012473	1.29131
CHD8-2.smooth.chr22.cher18	chr22	38083104	38083350	+	NOL12	NM_024313	0.708222
CHD8-2.smooth.chr22.cher19	chr22	38246039	38246298	+	EIF3L	NM_016091	0.846438
CHD8-2.smooth.chr22.cher20	chr22	38967664	38968480	+	DMC1	NM_007068	0.737964
CHD8-2.smooth.chr22.cher21	chr22	39077456	39078788	+	TOMM22	NM_020243	0.889202
CHD8-2.smooth.chr22.cher22	chr22	39266401	39267149	+	CBX6	NM_014292	1.2208
CHD8-2.smooth.chr22.cher23	chr22	39713335	39713806	+	RPL3	NM_000967	1.0005
CHD8-2.smooth.chr22.cher24	chr22	39714152	39715794	+	RPL3	NM_000967	1.56651
CHD8-2.smooth.chr22.cher25	chr22	39852707	39852797	+	MGAT3	NM_002409	0.802346
CHD8-2.smooth.chr22.cher26	chr22	40767288	40767660	+	SGSM3	NM_015705	1.00536
CHD8-2.smooth.chr22.cher27	chr22	41347705	41348324	+	RBX1	NM_014248	1.36383
CHD8-2.smooth.chr22.cher28	chr22	41488746	41489758	+	EP300	NM_001429	1.10212
CHD8-2.smooth.chr22.cher29	chr22	41843943	41844587	+	TOB2	NM_016272	1.02967
CHD8-2.smooth.chr22.cher30	chr22	41864020	41864296	+	PHF5A	NM_032758	0.881916
CHD8-2.smooth.chr22.cher31	chr22	42017357	42018584	+	XRCC6	NM_001469	0.857993
CHD8-2.smooth.chr22.cher32	chr22	42476382	42476790	+	C22orf32	NM_033318	0.731579
CHD8-2.smooth.chr22.cher33	chr22	43011428	43011919	+	RNU12P	NR_029422	0.867417
CHD8-2.smooth.chr22.cher34	chr22	44350352	44350852	+	SAMM50	NM_015380	0.778124
CHD8-2.smooth.chr22.cher35	chr22	46450758	46453752	+	LOC150381	NR_027034	1.62963
CHD8-2.smooth.chr22.cher36	chr22	46478014	46479648	+	LOC400931	NR_027033	1.09034
CHD8-2.smooth.chr3.cher1	chr3	12599150	12600038	+	MKRN2	NM_014160	0.723271
CHD8-2.smooth.chr3.cher2	chr3	12704401	12704619	+	RAF1	NM_002880	0.724
CHD8-2.smooth.chr3.cher3	chr3	13460566	13460869	+	NUP210	NM_024923	1.34459
CHD8-2.smooth.chr3.cher4	chr3	17781956	17783359	+	TBC1D5	NM_001134380	1.50379
CHD8-2.smooth.chr3.cher5	chr3	20227715	20228488	+	SGOL1	NM_001012413	1.23225
CHD8-2.smooth.chr3.cher6	chr3	23959020	23960660	+	RPL15	NM_002948	1.51974
CHD8-2.smooth.chr3.cher7	chr3	25704686	25705238	+	TOP2B	NM_001068	0.797799
CHD8-2.smooth.chr3.cher8	chr3	28391004	28391434	+	AZI2	NM_001134432	0.89915
CHD8-2.smooth.chr3.cher9	chr3	32728348	32728902	+	CNOT10	NM_015442	0.794641
CHD8-2.smooth.chr3.cher10	chr3	37035476	37036232	+	MLH1	NM_000249	0.928091
CHD8-2.smooth.chr3.cher11	chr3	37218374	37218757	+	LRRFIP2	NM_017724	0.855457
CHD8-2.smooth.chr3.cher12	chr3	37283880	37284362	+	GOLGA4	NM_002078	1.01425
CHD8-2.smooth.chr3.cher13	chr3	37904232	37904500	+	CTDSPL	NM_005808	0.86051
CHD8-2.smooth.chr3.cher14	chr3	39448756	39450023	+	RPSA	NM_001012321	1.57567
CHD8-2.smooth.chr3.cher15	chr3	40499664	40500360	+	RPL14	NM_001034996	1.26045
CHD8-2.smooth.chr3.cher16	chr3	40566972	40567626	+	ZNF621	NM_001098414	0.780822
CHD8-2.smooth.chr3.cher17	chr3	41242564	41243002	+	CTNNB1	NM_001098209	0.890995
CHD8-2.smooth.chr3.cher18	chr3	44666983	44667186	+	ZNF197	NM_006991	1.96641
CHD8-2.smooth.chr3.cher19	chr3	45729726	45730436	+	SACM1L	NM_014016	0.958465
CHD8-2.smooth.chr3.cher20	chr3	45731328	45732110	+	SACM1L	NM_014016	1.15156
CHD8-2.smooth.chr3.cher21	chr3	47822202	47822628	+	SMARCC1	NM_003074	1.0635
CHD8-2.smooth.chr3.cher22	chr3	48128980	48129586	+	MAP4	NM_030885	0.899858
CHD8-2.smooth.chr3.cher23	chr3	48753658	48754268	+	IP6K2	NM_001005911	1.47374
CHD8-2.smooth.chr3.cher24	chr3	49448194	49448764	+	RHOA	NM_001664	0.831014
CHD8-2.smooth.chr3.cher25	chr3	50651454	50652016	+	CISH	NM_013324	0.867171
CHD8-2.smooth.chr3.cher26	chr3	52028271	52029498	+	RPL29	NM_000992	1.98811
CHD8-2.smooth.chr3.cher27	chr3	52719128	52719538	+	PBRM1	NM_018313	1.08033
CHD8-2.smooth.chr3.cher28	chr3	52720277	52721044	+	GNL3	NM_014366	0.85155
CHD8-2.smooth.chr3.cher29	chr3	52740342	52741130	+	SPCS1	NM_014041	0.914876
CHD8-2.smooth.chr3.cher30	chr3	53164221	53164816	+	RFT1	NM_052859	0.917823
CHD8-2.smooth.chr3.cher31	chr3	53915466	53915883	+	ACTR8	NM_022899	1.14728
CHD8-2.smooth.chr3.cher32	chr3	55519486	55520078	+	WNT5A	NM_003392	1.52788
CHD8-2.smooth.chr3.cher33	chr3	55521177	55521775	+	WNT5A	NM_003392	0.885833
CHD8-2.smooth.chr3.cher34	chr3	56591367	56592062	+	CCDC66	NM_001141947	1.21559
CHD8-2.smooth.chr3.cher35	chr3	57262888	57263374	+	APPL1	NM_012096	0.76582
CHD8-2.smooth.chr3.cher36	chr3	57542960	57543898	+	PDE12	NM_177966	1.08842
CHD8-2.smooth.chr3.cher37	chr3	71636050	71636272	+	FOXP1	NM_001012505	0.706467
CHD8-2.smooth.chr3.cher38	chr3	73105542	73105896	+	PPP4R2	NM_174907	0.860617
CHD8-2.smooth.chr3.cher39	chr3	79066440	79067212	+	ROBO1	NM_001145844	0.943301
CHD8-2.smooth.chr3.cher40	chr3	79068925	79069254	+	ROBO1	NM_002941	1.05483
CHD8-2.smooth.chr3.cher41	chr3	81809580	81810090	+	GBE1	NM_000158	1.05244
CHD8-2.smooth.chr3.cher42	chr3	88108782	88109504	+	CGGBP1	NM_001008390	1.15972
CHD8-2.smooth.chr3.cher43	chr3	93699250	93699690	+	ARL13B	NM_144996	0.943956
CHD8-2.smooth.chr3.cher44	chr3	97482648	97483295	+	ARL6	NM_177976	1.41027
CHD8-2.smooth.chr3.cher45	chr3	99536248	99536558	+	C3orf26	NM_032359	0.752674
CHD8-2.smooth.chr3.cher46	chr3	101231024	101231264	+	SENP7	NM_001077203	0.861503
CHD8-2.smooth.chr3.cher47	chr3	101280525	101281118	+	RG9MTD1	NM_017819	1.38473
CHD8-2.smooth.chr3.cher48	chr3	101396400	101397162	+	LOC100009676	NR_024407	1.21548
CHD8-2.smooth.chr3.cher49	chr3	101404240	101405256	+	RPL24	NM_000986	1.30392
CHD8-2.smooth.chr3.cher50	chr3	101546514	101546910	+	FAM55C	NM_001134456	0.913796
CHD8-2.smooth.chr3.cher51	chr3	107242649	107243358	+	BBX	NM_001142568	0.986187
CHD8-2.smooth.chr3.cher52	chr3	108307296	108307930	+	KIAA1524	NM_020890	1.23665
CHD8-2.smooth.chr3.cher53	chr3	113462178	113462632	+	NAT13	NM_025146	0.709659
CHD8-2.smooth.chr3.cher54	chr3	113463378	113464288	+	NAT13	NM_025146	1.22509
CHD8-2.smooth.chr3.cher55	chr3	113466564	113466898	+	ATP6V1A	NM_001690	0.801532
CHD8-2.smooth.chr3.cher56	chr3	119181700	119182172	+	TMEM39A	NM_018266	0.797697
CHD8-2.smooth.chr3.cher57	chr3	119188528	119188804	+	KTELC1	NM_152305	0.752764
CHD8-2.smooth.chr3.cher58	chr3	119216526	119217314	+	C3orf1	NM_016589	1.14609
CHD8-2.smooth.chr3.cher59	chr3	119811748	119812128	+	GSK3B	NM_002093	0.835155
CHD8-2.smooth.chr3.cher60	chr3	121264988	121265616	+	POLQ	NM_199420	1.54587
CHD8-2.smooth.chr3.cher61	chr3	121468704	121469048	+	GOLGB1	NM_004487	0.834063
CHD8-2.smooth.chr3.cher62	chr3	122102492	122102932	+	FAM162A	NM_014367	1.41291
CHD8-2.smooth.chr3.cher63	chr3	122135560	122135894	+	WDR5B	NM_019069	1.06491
CHD8-2.smooth.chr3.cher64	chr3	122513106	122513552	+	DIRC2	NM_032839	1.08775
CHD8-2.smooth.chr3.cher65	chr3	123304470	123304876	+	PTPLB	NM_198402	2.17033
CHD8-2.smooth.chr3.cher66	chr3	128368190	128368474	+	RPN1	NM_002950	0.730508
CHD8-2.smooth.chr3.cher67	chr3	128514038	128514568	+	RAB7A	NM_004637	0.865427
CHD8-2.smooth.chr3.cher68	chr3	128880649	128881460	+	ISY1	NM_020701	1.03096
CHD8-2.smooth.chr3.cher69	chr3	128900738	128901678	+	CNBP	NM_001127196	1.06579
CHD8-2.smooth.chr3.cher70	chr3	128903160	128903735	+	CNBP	NM_001127196	1.22675
CHD8-2.smooth.chr3.cher71	chr3	131220690	131221104	+	MRPL3	NM_007208	0.887745
CHD8-2.smooth.chr3.cher72	chr3	133293544	133294276	+	CDV3	NM_001134423	0.940896
CHD8-2.smooth.chr3.cher73	chr3	133969693	133970124	+	RYK	NM_001005861	1.13391
CHD8-2.smooth.chr3.cher74	chr3	134203824	134204102	+	ANAPC13	NR_024401	1.04297
CHD8-2.smooth.chr3.cher75	chr3	135911596	135911898	+	MSL2	NM_001145417	0.72906
CHD8-2.smooth.chr3.cher76	chr3	135912432	135914009	+	MSL2	NM_001145417	1.06218
CHD8-2.smooth.chr3.cher77	chr3	135916864	135917234	+	MSL2	NM_018133	0.734285
CHD8-2.smooth.chr3.cher78	chr3	136469372	136469972	+	STAG1	NM_005862	1.26237
CHD8-2.smooth.chr3.cher79	chr3	136581391	136582164	+	NCK1	NM_006153	1.09092
CHD8-2.smooth.chr3.cher80	chr3	139107922	139108359	+	COPB2	NM_004766	1.08227
CHD8-2.smooth.chr3.cher81	chr3	141457347	141458598	+	RNF7	NM_183237	1.83077
CHD8-2.smooth.chr3.cher82	chr3	141593968	141594748	+	ATP1B3	NM_001679	0.909578
CHD8-2.smooth.chr3.cher83	chr3	141746844	141747468	+	TFDP2	NM_006286	0.842116
CHD8-2.smooth.chr3.cher84	chr3	142165960	142166609	+	XRN1	NM_001042604	1.16425
CHD8-2.smooth.chr3.cher85	chr3	142296196	142296960	+	ATR	NM_001184	1.05332
CHD8-2.smooth.chr3.cher86	chr3	142297848	142298460	+	ATR	NM_001184	0.949042
CHD8-2.smooth.chr3.cher87	chr3	149530232	149530696	+	RNF13	NM_007282	0.702665
CHD8-2.smooth.chr3.cher88	chr3	149686516	149686758	+	PFN2	NM_002628	0.758946
CHD8-2.smooth.chr3.cher89	chr3	149687065	149687360	+	PFN2	NM_002628	1.02813
CHD8-2.smooth.chr3.cher90	chr3	149689474	149690238	+	PFN2	NM_002628	1.09668
CHD8-2.smooth.chr3.cher91	chr3	149902060	149902296	+	PFN2	NM_002628	0.810886
CHD8-2.smooth.chr3.cher92	chr3	150264768	150265658	+	EIF2A	NM_032025	1.68833
CHD8-2.smooth.chr3.cher93	chr3	150320654	150321099	+	SELT	NM_016275	1.57466
CHD8-2.smooth.chr3.cher94	chr3	150321760	150322488	+	SELT	NM_016275	1.22903
CHD8-2.smooth.chr3.cher95	chr3	150805275	150805906	+	MED12L	NM_053002	1.0182
CHD8-2.smooth.chr3.cher96	chr3	151987261	151988230	+	MBNL1	NM_207292	1.43042
CHD8-2.smooth.chr3.cher97	chr3	152016552	152017794	+	MBNL1	NM_207292	0.859542
CHD8-2.smooth.chr3.cher98	chr3	152879202	152879569	+	RAP2B	NM_002886	1.18407
CHD8-2.smooth.chr3.cher99	chr3	154041476	154042121	+	DHX36	NM_001114397	1.14941
CHD8-2.smooth.chr3.cher100	chr3	155570411	155571464	+	SLC33A1	NM_004733	0.899066
CHD8-2.smooth.chr3.cher101	chr3	155572440	155572906	+	SLC33A1	NM_004733	0.949987
CHD8-2.smooth.chr3.cher102	chr3	156393828	156394050	+	TIPARP	NM_015508	0.689787
CHD8-2.smooth.chr3.cher103	chr3	156876518	156876916	+	CCNL1	NM_020307	1.10338
CHD8-2.smooth.chr3.cher104	chr3	157827508	157828070	+	RSRC1	NM_016625	0.898855
CHD8-2.smooth.chr3.cher105	chr3	159481234	159481311	+	SCHIP1	NM_014575	0.797849
CHD8-2.smooth.chr3.cher106	chr3	159482912	159483109	+	SCHIP1	NM_014575	0.756474
CHD8-2.smooth.chr3.cher107	chr3	160119124	160119720	+	SMC4	NM_005496	1.40884
CHD8-2.smooth.chr3.cher108	chr3	160939700	160939972	+	NMD3	NM_015938	0.73384
CHD8-2.smooth.chr3.cher109	chr3	167811896	167812596	+	GOLIM4	NM_014498	1.07876
CHD8-2.smooth.chr3.cher110	chr3	169490396	169490629	+	MYNN	NM_018657	2.2762
CHD8-2.smooth.chr3.cher111	chr3	169940916	169941674	+	PRKCI	NM_002740	0.969593
CHD8-2.smooth.chr3.cher112	chr3	170131420	170132346	+	CLDN11	NM_005602	0.943524
CHD8-2.smooth.chr3.cher113	chr3	172468731	172469050	+	ECT2	NM_018098	0.786471
CHD8-2.smooth.chr3.cher114	chr3	176913386	176914165	+	TBL1XR1	NM_024665	0.984367
CHD8-2.smooth.chr3.cher115	chr3	179041934	179042718	+	ZNF639	NM_016331	0.834729
CHD8-2.smooth.chr3.cher116	chr3	179321956	179323124	+	NDUFB5	NM_002492	1.78301
CHD8-2.smooth.chr3.cher117	chr3	180320204	180320876	+	TTC14	NM_001042601	0.836591
CHD8-2.smooth.chr3.cher118	chr3	180630983	180631754	+	FXR1	NM_001013438	1.1034
CHD8-2.smooth.chr3.cher119	chr3	181426478	181428088	+	SOX2OT	NR_004053	1.49517
CHD8-2.smooth.chr3.cher120	chr3	181429400	181429734	+	SOX2OT	NR_004053	0.992267
CHD8-2.smooth.chr3.cher121	chr3	181432250	181432574	+	SOX2OT	NR_004053	0.905593
CHD8-2.smooth.chr3.cher122	chr3	181438186	181438368	+	SOX2OT	NR_004053	0.873249
CHD8-2.smooth.chr3.cher123	chr3	181441652	181442320	+	SOX2OT	NR_004053	1.5114
CHD8-2.smooth.chr3.cher124	chr3	181444046	181444190	+	SOX2OT	NR_004053	1.55798
CHD8-2.smooth.chr3.cher125	chr3	181445638	181445918	+	SOX2OT	NR_004053	0.678742
CHD8-2.smooth.chr3.cher126	chr3	183354932	183355292	+	KLHL24	NM_017644	0.924517
CHD8-2.smooth.chr3.cher127	chr3	183600946	183602472	+	PARL	NM_018622	0.965613
CHD8-2.smooth.chr3.cher128	chr3	183851340	183851977	+	EIF2B5	NM_003907	0.800631
CHD8-2.smooth.chr3.cher129	chr3	184081320	184081590	+	POLR2H	NM_006232	1.18795
CHD8-2.smooth.chr3.cher130	chr3	184428062	184428980	+	MAGEF1	NM_022149	0.941048
CHD8-2.smooth.chr3.cher131	chr3	185216132	185216486	+	TMEM41A	NM_080652	0.865123
CHD8-2.smooth.chr3.cher132	chr3	185540276	185540872	+	IGF2BP2	NM_006548	1.07394
CHD8-2.smooth.chr3.cher133	chr3	185653564	185655212	+	TRA2B	NM_004593	1.50785
CHD8-2.smooth.chr3.cher134	chr3	186500434	186500918	+	EIF4A2	NM_001967	0.896265
CHD8-2.smooth.chr3.cher135	chr3	186502346	186503606	+	EIF4A2	NM_001967	1.21802
CHD8-2.smooth.chr3.cher136	chr3	187458830	187459318	+	BCL6	NM_001706	0.721607
CHD8-2.smooth.chr3.cher137	chr3	188665232	188665370	+	LPP	NM_005578	1.24207
CHD8-2.smooth.chr3.cher138	chr3	191047836	191048512	+	UTS2D	NM_198152	0.764572
CHD8-2.smooth.chr3.cher139	chr3	194407299	194407435	+	FAM43A	NM_153690	0.904425
CHD8-2.smooth.chr3.cher140	chr3	197518879	197519170	+	LRCH3	NM_032773	1.24814
CHD8-2.smooth.chr3.cher141	chr3	197676542	197678182	+	RPL35A	NM_000996	1.77698
CHD8-2.smooth.chr3.cher142	chr3	197685480	197686812	+	IQCG	NM_032263	1.05572
CHD8-2.smooth.chr4.cher1	chr4	907723	907931	+	GAK	NM_005255	1.09373
CHD8-2.smooth.chr4.cher2	chr4	908772	908966	+	GAK	NM_005255	0.746817
CHD8-2.smooth.chr4.cher3	chr4	2242504	2243226	+	HAUS3	NM_024511	0.821493
CHD8-2.smooth.chr4.cher4	chr4	2471115	2471769	+	RNF4	NM_002938	1.35078
CHD8-2.smooth.chr4.cher5	chr4	2846316	2846710	+	ADD1	NM_014190	0.929896
CHD8-2.smooth.chr4.cher6	chr4	4250295	4250660	+	TMEM128	NM_032927	1.00756
CHD8-2.smooth.chr4.cher7	chr4	6642293	6643680	+	MRFAP1	NM_033296	1.46559
CHD8-2.smooth.chr4.cher8	chr4	6710704	6712010	+	MRFAP1L1	NM_203462	1.2172
CHD8-2.smooth.chr4.cher9	chr4	6719100	6719514	+	CNO	NM_018366	0.726757
CHD8-2.smooth.chr4.cher10	chr4	8442210	8442587	+	ACOX3	NM_003501	1.53264
CHD8-2.smooth.chr4.cher11	chr4	9153824	9153992	+	USP17	NM_001105662	0.920385
CHD8-2.smooth.chr4.cher12	chr4	15683232	15683651	+	LOC285550	NM_001145191	0.931121
CHD8-2.smooth.chr4.cher13	chr4	17813562	17814146	+	NCAPG	NM_022346	0.977658
CHD8-2.smooth.chr4.cher14	chr4	20250271	20252961	+	SLIT2	NM_004787	1.18348
CHD8-2.smooth.chr4.cher15	chr4	20257224	20257888	+	SLIT2	NM_004787	1.04558
CHD8-2.smooth.chr4.cher16	chr4	20701432	20701858	+	PACRGL	NM_001130727	0.817721
CHD8-2.smooth.chr4.cher17	chr4	24584546	24585034	+	DHX15	NM_001358	0.88203
CHD8-2.smooth.chr4.cher18	chr4	25314624	25315136	+	ZCCHC4	NM_024936	1.25978
CHD8-2.smooth.chr4.cher19	chr4	26860134	26861656	+	STIM2	NM_020860	0.906668
CHD8-2.smooth.chr4.cher20	chr4	39458828	39460155	+	RPL9	NM_001024921	1.03417
CHD8-2.smooth.chr4.cher21	chr4	39528264	39528844	+	UGDH	NM_003359	1.04593
CHD8-2.smooth.chr4.cher22	chr4	39638764	39639910	+	C4orf34	NM_174921	1.0801
CHD8-2.smooth.chr4.cher23	chr4	39698918	39699348	+	UBE2K	NM_005339	0.991888
CHD8-2.smooth.chr4.cher24	chr4	41214738	41215417	+	APBB2	NM_173075	1.335
CHD8-2.smooth.chr4.cher25	chr4	41217290	41218374	+	APBB2	NM_173075	1.16554
CHD8-2.smooth.chr4.cher26	chr4	41937725	41938204	+	TMEM33	NM_018126	1.13398
CHD8-2.smooth.chr4.cher27	chr4	47487398	47488346	+	ATP10D	NM_020453	0.903438
CHD8-2.smooth.chr4.cher28	chr4	47915150	47915598	+	NFXL1	NM_152995	0.981879
CHD8-2.smooth.chr4.cher29	chr4	48833714	48834370	+	OCIAD1	NM_001079841	1.79422
CHD8-2.smooth.chr4.cher30	chr4	55100032	55100412	+	PDGFRA	NM_006206	0.903121
CHD8-2.smooth.chr4.cher31	chr4	56263214	56263570	+	TMEM165	NM_018475	0.746961
CHD8-2.smooth.chr4.cher32	chr4	56410454	56411766	+	CLOCK	NM_004898	1.05506
CHD8-2.smooth.chr4.cher33	chr4	56815578	56815912	+	CEP135	NM_025009	0.772721
CHD8-2.smooth.chr4.cher34	chr4	57253162	57253565	+	AASDH	NM_181806	0.990455
CHD8-2.smooth.chr4.cher35	chr4	57254262	57254694	+	AASDH	NM_181806	1.18472
CHD8-2.smooth.chr4.cher36	chr4	57300418	57300928	+	PPAT	NM_002703	0.860147
CHD8-2.smooth.chr4.cher37	chr4	57775840	57776446	+	REST	NM_005612	0.931008
CHD8-2.smooth.chr4.cher38	chr4	68410346	68410572	+	CENPC1	NM_001812	0.814925
CHD8-2.smooth.chr4.cher39	chr4	68565656	68566332	+	UBA6	NM_018227	0.903539
CHD8-2.smooth.chr4.cher40	chr4	71704058	71704414	+	GRSF1	NM_001098477	1.04068
CHD8-2.smooth.chr4.cher41	chr4	71860520	71860902	+	DCK	NM_000788	0.88283
CHD8-2.smooth.chr4.cher42	chr4	73935772	73936244	+	COX18	NM_173827	0.944065
CHD8-2.smooth.chr4.cher43	chr4	76438278	76439314	+	RCHY1	NM_015436	1.35447
CHD8-2.smooth.chr4.cher44	chr4	76911960	76912200	+	SDAD1	NM_018115	1.16636
CHD8-2.smooth.chr4.cher45	chr4	77352180	77352562	+	SHROOM3	NM_020859	0.848263
CHD8-2.smooth.chr4.cher46	chr4	77355876	77358394	+	SHROOM3	NM_020859	1.178
CHD8-2.smooth.chr4.cher47	chr4	77872458	77872562	+	SEPT11	NM_018243	0.854356
CHD8-2.smooth.chr4.cher48	chr4	77997718	77998162	+	CCNI	NM_006835	0.969825
CHD8-2.smooth.chr4.cher49	chr4	78783648	78784578	+	MRPL1	NM_020236	2.03976
CHD8-2.smooth.chr4.cher50	chr4	78979334	78980542	+	FRAS1	NM_001166133	0.990672
CHD8-2.smooth.chr4.cher51	chr4	83292830	83294845	+	HNRNPD	NM_031370	2.06056
CHD8-2.smooth.chr4.cher52	chr4	83295980	83296364	+	HNRNPD	NM_031370	1.12466
CHD8-2.smooth.chr4.cher53	chr4	83349430	83349736	+	HNRPDL	NM_031372	1.19346
CHD8-2.smooth.chr4.cher54	chr4	83352110	83352966	+	ENOPH1	NM_021204	0.807106
CHD8-2.smooth.chr4.cher55	chr4	83820846	83821596	+	THAP9	NM_024672	1.55218
CHD8-2.smooth.chr4.cher56	chr4	83822572	83822962	+	THAP9	NM_024672	0.876429
CHD8-2.smooth.chr4.cher57	chr4	83934492	83934784	+	LIN54	NM_001115007	0.774753
CHD8-2.smooth.chr4.cher58	chr4	84034471	84035004	+	PLAC8	NM_001130715	0.781894
CHD8-2.smooth.chr4.cher59	chr4	85886232	85886582	+	WDFY3	NM_014991	0.742408
CHD8-2.smooth.chr4.cher60	chr4	88156982	88157210	+	KLHL8	NM_020803	1.18453
CHD8-2.smooth.chr4.cher61	chr4	88311844	88312162	+	HSD17B11	NM_016245	0.947847
CHD8-2.smooth.chr4.cher62	chr4	89977774	89978065	+	FAM13A	NM_014883	0.846355
CHD8-2.smooth.chr4.cher63	chr4	90756700	90757536	+	SNCA	NM_001146054	0.766594
[truncated: 807 more rows]

## Sheet: CHD8 targets
Table S2.3. List of CHD8 target genes.
Symbol	Acc Number
AAGAB	NM_024666
AASDH	NM_181806
AASDHPPT	NM_015423
ABCE1	NM_002940
ABI2	NM_005759
ABL1	NM_007313
ABTB2	NM_145804
ACADM	NM_000016
ACAT1	NM_000019
ACBD6	NM_032360
ACIN1	NM_001164817
ACO1	NM_002197
ACOX3	NM_003501
ACP1	NM_001040649
ACTB	NM_001101
ACTR1A	NM_005736
ACTR3	NM_005721
ACTR6	NM_022496
ACVR1B	NM_020328
ACVR2A	NM_001616
ADAM17	NM_003183
ADAM9	NM_003816
ADAR	NM_001025107
ADD1	NM_014190
ADK	NM_001123
ADM	NM_001124
ADNP	NM_181442
ADSS	NM_001126
AFTPH	NM_203437
AGA	NM_000027
AGPAT1	NM_032741
AHSA1	NM_012111
AIFM1	NM_145813
AK3	NM_016282
AKAP4	NM_003886
AKAP8	NM_005858
AKIRIN2	NM_018064
AKT1S1	NM_032375
ALDH18A1	NM_002860
ALG10	NM_032834
ALG10B	NM_001013620
ALG14	NM_144988
ALG5	NM_013338
ALG8	NM_024079
ALKBH5	NM_017758
ALKBH8	NM_138775
ALMS1	NM_015120
AMBRA1	NM_017749
ANAPC13	NR_024401
ANAPC5	NM_001137559
ANAPC7	NM_001137664
ANG	NM_001145
ANKRD12	NM_015208
ANKRD13C	NM_030816
ANKRD32	NM_032290
ANKRD40	NM_052855
ANKRD42	NM_182603
ANKRD50	NM_020337
ANLN	NM_018685
ANP32E	NM_030920
ANXA2	NM_004039
ANXA7	NM_004034
AP1G1	NM_001128
AP1M1	NM_032493
AP3B1	NM_003664
APBB2	NM_173075
APEX1	NM_080648
APOLD1	NM_001130415
APOO	NM_024122
APP	NM_001136130
APPBP2	NM_006380
APPL1	NM_012096
ARAF	NM_001654
ARFRP1	NM_003224
ARHGAP11A	NM_199357
ARHGAP11B	NM_001039841
ARHGAP5	NM_001173
ARHGEF12	NM_015313
ARID1A	NM_006015
ARIH1	NM_005744
ARL13B	NM_144996
ARL17P1	NM_001113738
ARL3	NM_004311
ARL4A	NM_005738
ARL5B	NM_178815
ARL6	NM_177976
ARL6IP1	NM_015161
ARMC1	NM_018120
ARMCX5	NM_022838
ARPC5	NM_005717
ARPP19	NM_006628
ARRDC3	NM_020801
ARSB	NM_198709
ARSK	NM_198150
ARV1	NM_022786
ASPM	NM_018136
ASXL1	NM_001164603
ATE1	NM_001001976
ATF1	NM_005171
ATF6	NM_007348
ATF7	NM_006856
ATF7IP	NM_018179
ATG16L1	NM_030803
ATG16L2	NM_033388
ATG4C	NM_032852
ATG5	NM_004849
ATL3	NM_015459
ATN1	NM_001007026
ATP10D	NM_020453
ATP11A	NM_015205
ATP5A1	NM_004046
ATP5B	NM_001686
ATP5E	NM_006886
ATP5F1	NM_001688
ATP5G2	NM_005176
ATP5J	NM_001003703
ATP6V0D1	NM_004691
ATP6V1A	NM_001690
ATP6V1G1	NM_004888
ATR	NM_001184
ATXN2L	NM_145714
AZIN1	NM_015878
B2M	NM_004048
B3GALNT2	NM_152490
B4GALT7	NM_007255
BACH2	NM_021813
BAG2	NM_004282
BAHCC1	NM_001080519
BANP	NM_079837
BAT1	NM_080598
BAT2	NM_080686
BAT2L	NM_013318
BAT3	NM_080702
BAT4	NM_033177
BAT5	NM_021160
BBS10	NM_024685
BBS4	NM_033028
BBX	NM_001142568
BCAS2	NM_005872
BCAS4	NM_017843
BCAT1	NM_005504
BCCIP	NM_078468
BCL2	NM_000657
BCL2L12	NM_138639
BCL2L13	NM_015367
BCR	NM_021574
BLK	NM_001715
BLZF1	NM_003666
BMPR2	NM_001204
BMS1	NM_014753
BMS1P4	NR_026592
BMS1P5	NR_003611
BNC2	NM_017637
BNIP1	NM_013980
BNIP2	NM_004330
BPGM	NM_199186
BPNT1	NM_006085
BRAF	NM_004333
BRCA2	NM_000059
BRD2	NM_001113182
BRD8	NM_006696
BRF2	NM_018310
BRIX1	NM_018321
BRP44	NM_015415
BSCL2	NM_001130702
BTAF1	NM_003972
BTBD1	NM_025238
BTBD2	NM_017797
BTF3	NM_001037637
BTRC	NM_003939
C10orf104	NM_173473
C10orf114	NM_001010911
C10orf119	NM_024834
C10orf137	NM_015608
C10orf140	NM_207371
C10orf2	NM_001163812
C10orf28	NM_014472
C10orf4	NM_145246
C10orf57	NM_025125
C11orf30	NM_020193
C11orf46	NM_152316
C11orf48	NM_024099
C11orf58	NM_014267
C12orf10	NM_021640
C12orf30	NM_024953
C12orf65	NM_152269
C12orf72	NM_173802
C14orf119	NM_017924
C14orf135	NM_022495
C14orf178	NM_174943
C14orf181	NM_207442
C14orf33	NR_027123
C15orf23	NM_001142762
C16orf45	NM_033201
C16orf61	NM_020188
C16orf62	NM_020314
C16orf72	NM_014117
C17orf59	NM_017622
C17orf90	NM_001039842
C18orf25	NM_145055
C18orf54	NM_173529
C18orf55	NM_014177
C19orf2	NM_003796
C19orf48	NM_199250
C19orf55	NM_001039887
C1orf107	NM_014388
C1orf109	NM_017850
C1orf112	NM_018186
C1orf151	NM_001032363
C1orf156	NM_033418
C1orf182	NM_144627
C1orf213	NM_138479
C1orf43	NM_001098616
C1orf52	NM_198077
C1orf55	NM_152608
C1orf9	NM_014283
C1orf96	NM_145257
C1orf97	NR_026761
C1QBP	NM_001212
C20orf199	NR_003604
C20orf29	NM_018347
C20orf30	NM_014145
C20orf4	NM_015511
C20orf72	NM_052865
C20orf94	NM_001009608
C21orf2	NM_004928
C21orf34	NR_027791
C21orf45	NM_018944
C21orf91	NM_001100420
C22orf28	NM_014306
C22orf32	NM_033318
C2orf28	NM_080592
C2orf29	NM_017546
C2orf34	NM_024766
C2orf43	NM_021925
C2orf52	NR_024079
C2orf69	NM_153689
C2orf79	NM_001013663
C2orf86	NM_015910
C3orf1	NM_016589
C4orf21	NM_018392
C4orf34	NM_174921
C4orf41	NM_199053
C4orf43	NM_018352
C4orf46	NM_001008393
C5orf15	NM_020199
C5orf24	NM_001135586
C5orf34	NM_198566
C5orf39	NM_001014279
C5orf41	NM_153607
C5orf44	NR_003545
C6orf129	NM_138493
C6orf142	NM_138569
C6orf145	NM_183373
C6orf217	NR_026805
C6orf57	NM_145267
C6orf62	NM_030939
C7orf36	NM_020192
C7orf38	NM_145111
C7orf55	NM_197964
C8orf37	NM_177965
C8orf39	NR_027259
C8orf40	NM_001135675
C8orf41	NM_025115
C8orf59	NM_001099670
C9orf130	NR_023389
C9orf156	NM_016481
C9orf30	NM_080655
C9orf41	NM_152420
C9orf78	NM_016520
C9orf82	NM_024828
C9orf86	NM_024718
CA11	NM_001217
CACYBP	NM_001007214
CALM1	NM_006888
CALU	NM_001130674
CAMSAP1L1	NM_203459
CAND1	NM_018448
CAPZA1	NM_006135
CARD8	NM_014959
CASC3	NM_007359
CASC4	NM_138423
CASC5	NM_170589
CASD1	NM_022900
CASP8AP2	NM_012115
CBLL1	NM_024814
CBWD2	NM_172003
CBX4	NM_003655
CBX5	NM_012117
CBX6	NM_014292
CCAR1	NM_018237
CCDC102B	NM_001093729
CCDC106	NM_013301
CCDC137	NM_199287
CCDC45	NM_138363
CCDC47	NM_020198
CCDC55	NM_032141
CCDC6	NM_005436
CCDC66	NM_001141947
CCDC76	NM_019083
CCDC83	NM_173556
CCDC84	NM_198489
CCDC88A	NM_018084
CCDC90B	NM_021825
CCDC97	NM_052848
CCNA2	NM_001237
CCNI	NM_006835
CCNL1	NM_020307
CCNT1	NM_001240
CCNT2	NM_001241
CCPG1	NM_004748
CCT4	NM_006430
CCT7	NM_001009570
CD164	NM_001142403
CD3EAP	NM_012099
CDC14A	NM_033313
CDC27	NM_001256
CDC2L5	NM_003718
CDC45L	NM_003504
CDC6	NM_001254
CDC7	NM_001134420
CDC73	NM_024529
CDK5RAP2	NM_018249
CDK7	NM_001799
CDKAL1	NM_017774
CDKN1B	NM_004064
CDKN2BAS	NR_003529
CDKN2C	NM_078626
CDV3	NM_001134423
CECR2	NM_031413
CENPC1	NM_001812
CENPF	NM_016343
CENPL	NM_033319
CEP135	NM_025009
CEP164	NM_014956
CEP250	NM_007186
CEP68	NM_015147
CETN3	NM_004365
CFL1	NM_005507
CFLAR	NM_001127184
CGGBP1	NM_001008390
CHD2	NM_001042572
CHD8	NM_020920
CHFR	NM_001161344
CHM	NM_001145414
CHP	NM_007236
CHRM5	NM_012125
CHRNB3	NM_000749
CHUK	NM_001278
CISD1	NM_018464
CISD2	NM_001008388
CITED1	NM_001144886
CITED2	NM_006079
CKS2	NM_001827
CLASP1	NM_001142273
CLCN3	NM_001829
CLIC1	NM_001288
CLIC4	NM_013943
CLK1	NM_001162407
CLK2	NM_003993
CLK4	NM_020666
CLOCK	NM_004898
CLPX	NM_006660
CLTA	NM_001076677
CNBP	NM_001127196
CNN2	NM_004368
CNNM2	NM_199077
CNO	NM_018366
CNOT1	NM_206999
CNOT4	NM_001008225
CNPY3	NM_006586
CNPY4	NM_152755
COL5A2	NM_000393
COMMD3	NM_012071
COPA	NM_001098398
COPB1	NM_001144061
COPS5	NM_006837
COPS6	NM_006833
COPZ1	NM_016057
COQ3	NM_017421
COTL1	NM_021149
COX18	NM_173827
COX4I1	NM_001861
COX5A	NM_004255
COX6C	NM_004374
COX7A2	NM_001865
COX7C	NM_001867
CPPED1	NM_018340
CPSF6	NM_007007
CREB3L2	NM_194071
CREBL2	NM_001310
CREBZF	NM_001039618
CREM	NM_001881
CRKL	NM_005207
CROCCL2	NR_023386
CRY1	NM_004075
CRYZ	NM_001134759
CSNK1A1	NM_001892
CSNK1G1	NM_022048
CSPP1	NM_024790
CSTF3	NM_001033505
CTAGE5	NM_005930
CTDSPL2	NM_016396
CTNNA1	NM_001903
CTNNA2	NM_004389
CTNNB1	NM_001098209
CTNND1	NM_001331
CUL1	NM_003592
CUL2	NM_003591
CUL5	NM_003478
CUTA	NM_015921
CWC22	NM_020943
CWF19L1	NM_018294
CXorf56	NM_022101
CXXC4	NM_025212
CYB5A	NM_148923
CYB5B	NM_030579
CYB5D2	NM_144611
CYP51A1	NM_001146152
CYR61	NM_001554
CYTSA	NM_001145468
DAD1	NM_001344
DARS2	NM_018122
DAXX	NM_001141969
DBT	NM_001918
DCAF6	NM_018442
DCAF7	NM_005828
DCAF8	NR_028106
DCDC2	NM_016356
DCP2	NM_152624
DCTN4	NM_001135643
DDHD2	NM_001164234
DDX21	NM_004728
DDX23	NM_004818
DDX3X	NM_001356
DDX5	NM_004396
DEDD	NM_001039711
DEM1	NM_022774
DENND4A	NM_001144823
DENND4C	NM_017925
DENND5A	NM_015213
DEPDC1B	NM_001145208
DFFA	NM_004401
DHDDS	NM_024887
DHRS13	NM_144683
DHX15	NM_001358
DHX16	NM_003587
DHX33	NM_020162
DHX35	NM_021931
DHX36	NM_001114397
DHX57	NM_198963
DIAPH2	NM_007309
DIDO1	NM_080796
DIMT1L	NM_014473
DIRC2	NM_032839
DIS3L2	NM_152383
DLEU2	NR_002612
DLGAP5	NM_014750
DLST	NM_001933
DLX2	NM_004405
DLX3	NM_005220
DMBX1	NM_147192
DMC1	NM_007068
DMTF1	NM_021145
DMXL1	NM_005509
DNAJA1	NM_001539
DNAJA3	NM_005147
DNAJB6	NM_058246
DNAJC10	NM_018981
DNAJC2	NM_014377
DNAJC27	NM_016544
DNAJC7	NM_001144766
DNAJC9	NM_015190
DNM2	NM_004945
DPAGT1	NM_001382
DPF2	NM_006268
DPH5	NM_001077394
DPP9	NM_139159
DPY19L4	NM_181787
DRAM2	NM_178454
DSCR3	NM_006052
DTWD1	NM_020234
DULLARD	NM_001143775
DUSP11	NM_003584
DUSP5P	NR_002834
DYRK3	NM_003582
ECH1	NM_001398
ECHDC1	NM_001105544
ECT2	NM_018098
EDEM2	NM_018217
EED	NM_152991
EEF1A1	NM_001402
EEF1B2	NM_001959
EEF1G	NM_001404
EEF2	NM_001961
EFCAB2	NR_026588
EFCAB5	NM_001145053
EFHC1	NM_018100
EFNA5	NM_001962
EGLN1	NM_022051
EHBP1	NM_015252
EHMT2	NM_025256
EIF2A	NM_032025
EIF2B1	NM_001414
EIF2C2	NM_001164623
EIF2S1	NM_004094
EIF2S3	NM_001415
EIF3E	NM_001568
EIF3F	NM_003754
EIF3L	NM_016091
EIF4A1	NM_001416
EIF4A2	NM_001967
EIF4B	NM_001417
EIF4E	NM_001130678
EIF4G2	NM_001418
EIF5A	NM_001143762
ELF2	NM_201999
ELOVL5	NM_021814
ELOVL6	NM_001130721
ELP2	NM_018255
ELP3	NM_018091
EMG1	NM_006331
EML6	NM_001039753
EMP3	NM_001425
ENAH	NM_018212
ENOX2	NM_006375
ENSA	NM_207168
EP300	NM_001429
EPB41L5	NM_020909
EPR1	NR_002219
EPRS	NM_004446
ERAP1	NM_001040458
ERBB2IP	NM_018695
ERH	NM_004450
ERLEC1	NM_015701
ERLIN1	NM_001100626
ERN1	NM_001433
ESCO1	NM_052911
ETAA1	NM_019002
ETV1	NM_001163148
EXOC4	NM_001037126
EXT1	NM_000127
EZH2	NM_004456
FABP5L3	NR_002935
FADS1	NM_013402
FAF1	NM_007051
FAM120AOS	NM_198841
FAM125A	NM_138401
FAM13A	NM_014883
FAM13B	NM_001101801
FAM162A	NM_014367
FAM164C	NM_001042430
FAM172A	NM_001163417
FAM178A	NR_024245
FAM189A1	NM_015307
FAM36A	NM_198076
FAM43A	NM_153690
FAM55C	NM_001134456
FAM69A	NM_001006605
FAM72A	NM_001123168
FAM72B	NM_001100910
FAM72D	NM_207418
FAM73A	NM_198549
FAM98B	NM_001042429
FANCC	NM_000136
FANCM	NM_020937
FARS2	NM_006567
FASTKD2	NM_001136194
FASTKD3	NM_024091
FAT1	NM_005245
FAT4	NM_024582
FBXL15	NM_024326
FBXO11	NM_012167
FBXO16	NM_172366
FBXO17	NM_024907
FBXO36	NM_174899
FBXO43	NM_001077528
FBXO5	NM_001142522
FBXO8	NM_012180
FBXW4	NM_022039
FCGR1B	NM_001017986
FCGR2A	NM_001136219
FDPS	NM_001135821
FEM1B	NM_015322
FER	NM_005246
FGD6	NM_018351
FGFR1	NM_023108
FKBP14	NM_017946
FLJ22536	NR_015410
FLJ39739	NR_027468
FLOT1	NM_005803
FLVCR1	NM_014053
FNDC3A	NM_001079673
FOSL2	NM_005253
FOXJ2	NM_018416
FOXO1	NM_002015
FOXO3	NM_201559
FRAS1	NM_001166133
FRMD6	NM_152330
FRS2	NM_006654
FSD1L	NM_031919
FSIP1	NM_152597
FUBP1	NM_003902
FUK	NM_145059
FUNDC2	NM_023934
FUT10	NM_032664
FUZ	NM_025129
FXN	NM_181425
FXR1	NM_001013438
FZD8	NM_031866
G2E3	NM_017769
GABARAP	NM_007278
GAD1	NM_013445
GADD45A	NM_001924
GADD45GIP1	NM_052850
GALK2	NM_002044
GALR1	NM_001480
GAPVD1	NM_015635
GARS	NM_002047
GAS5	NR_002578
GBA	NM_001005741
GBE1	NM_000158
GBF1	NM_004193
GCSH	NM_004483
GEMIN7	NM_001007269
GEMIN8	NM_001042479
GGNBP2	NM_024835
GGPS1	NM_004837
GHITM	NM_014394
GIMAP8	NM_175571
GIN1	NM_017676
GJA1	NM_000165
GLG1	NM_012201
GLI1	NM_005269
GLOD4	NM_016080
GLUD1	NM_005271
GMNN	NM_015895
GNAL	NM_002071
GNB2L1	NM_006098
GNL3	NM_014366
GNPAT	NM_014236
GNPNAT1	NM_198066
GOLGA4	NM_002078
GOLGB1	NM_004487
GOLIM4	NM_014498
GOLPH3	NM_022130
GON4L	NM_032292
GORAB	NM_001146039
GORASP2	NM_015530
GOSR2	NM_001012511
GOT2	NM_002080
GPATCH8	NM_001002909
GPBP1	NM_001127235
GPBP1L1	NM_021639
GPR126	NM_020455
GPR177	NM_024911
GPSM3	NM_022107
GRAMD1A	NM_001136199
GRAP	NM_006613
GRB2	NM_002086
GRIN2D	NM_000836
GRK5	NM_005308
GRPEL2	NM_152407
GRSF1	NM_001098477
GRWD1	NM_031485
GSTA4	NM_001512
GSTCD	NM_024751
GSTO2	NM_183239
GTF2B	NM_001514
GTF2E2	NM_002095
GTF3C6	NM_138408
GTPBP3	NM_001128855
GTSF1	NM_144594
GULP1	NM_016315
H2AFV	NM_012412
H2AFX	NM_002105
H2AFZ	NM_002106
HACE1	NM_020771
HADHA	NM_000182
HADHB	NM_000183
HAUS1	NM_138443
HAUS3	NM_024511
HBP1	NM_012257
HCFC2	NM_013320
HDGFRP3	NM_016073
HEATR6	NM_022070
HES7	NM_001165967
HEXIM1	NM_006460
HEY1	NM_012258
HFE	NM_139003
HHLA3	NM_001036646
HIBCH	NM_014362
HIST1H1C	NM_005319
HIST1H2AC	NM_003512
HIST1H2AI	NM_003509
HIST1H2BH	NM_003524
HIST1H2BJ	NM_021058
HIST1H2BL	NM_003519
HIST1H2BN	NM_003520
HIST1H2BO	NM_003527
HIST1H3B	NM_003537
HIST1H3D	NM_003530
HIST1H3E	NM_003532
HIST1H3F	NM_021018
HIST1H3H	NM_003536
HIST1H4B	NM_003544
HIST1H4C	NM_003542
HIST1H4E	NM_003545
HIST1H4H	NM_003543
HIST1H4J	NM_021968
HIST1H4K	NM_003541
HIST2H2AA3	NM_003516
HIST2H2BE	NM_003528
HIVEP1	NM_002114
HMBS	NM_000190
HMG20A	NM_018200
HMGCR	NM_000859
HMGN4	NM_006353
HN1	NM_001002032
HNRNPA2B1	NM_031243
HNRNPA3	NM_194247
HNRNPC	NM_004500
HNRNPD	NM_031370
HNRNPH1	NM_005520
HNRNPH3	NM_012207
HNRNPK	NM_031263
HNRNPL	NM_001005335
HNRNPR	NM_001102397
HNRNPU	NM_031844
HNRNPUL1	NM_144732
HNRNPUL2	NM_001079559
HNRPA1L-2	NR_002944
HNRPLL	NM_138394
HOMER1	NM_004272
HOMEZ	NM_020834
HOXA2	NM_006735
HOXA3	NM_153632
HOXB2	NM_002145
HOXB3	NM_002146
HOXB4	NM_024015
HOXB7	NM_004502
HOXC10	NM_017409
HOXC6	NM_153693
HOXC8	NM_022658
HOXC9	NM_006897
HP1BP3	NM_016287
HSD17B11	NM_016245
HSD17B12	NM_016142
HSD17B14	NM_016246
HSF2	NM_001135564
HSP90AA1	NM_001017963
HSP90AB1	NM_007355
HSPA1B	NM_005346
HSPA4	NM_002154
HSPA4L	NM_014278
HSPA8	NM_153201
HSPA9	NM_004134
HSPD1	NM_002156
HSPE1	NM_002157
HUS1	NM_004507
IARS	NM_002161
ICA1L	NM_178231
ICK	NM_014920
ID1	NM_181353
ID2	NM_002166
ID3	NM_002167
IDH3B	NM_174855
IER5	NM_016545
IFRD1	NM_001550
IFT52	NM_016004
IFT74	NM_001099222
IGF2BP1	NM_006546
IGF2BP3	NM_006547
IGFBP3	NM_000598
IGFL4	NM_001002923
IKBIP	NM_153687
IKBKAP	NM_003640
ILF3	NM_001137673
IMMP1L	NM_144981
IMPA2	NM_014214
INA	NM_032727
ING3	NM_198267
ING4	NM_001127583
INHBC	NM_005538
INO80C	NM_194281
INO80D	NM_017759
INSIG2	NM_016133
INTS2	NM_020748
INTS8	NM_017864
INVS	NM_183245
IP6K2	NM_001005911
IQCG	NM_032263
IRAK1BP1	NM_001010844
IRF2BP1	NM_015649
IRF2BP2	NM_001077397
IRS1	NM_005544
ISCU	NM_213595
ISG20L2	NM_030980
ISL2	NM_145805
ISY1	NM_020701
ITFG3	NM_032039
ITGAV	NM_002210
ITGB3BP	NM_014288
IVNS1ABP	NM_006469
IWS1	NM_017969
JARID2	NM_004973
JMJD1C	NM_004241
JRKL	NM_003772
JTB	NM_006694
JUB	NM_032876
KAAG1	NM_181337
KATNA1	NM_007044
KBTBD2	NM_015483
KCNG3	NM_172344
KCNH1	NM_002238
KCTD20	NM_173562
KCTD3	NM_016121
KDELC2	NM_153705
KDM1A	NM_001009999
KDM2B	NM_032590
KDM3A	NM_018433
KDM3B	NM_016604
KDM4A	NM_014663
KDM4C	NM_001146695
KDM5A	NM_001042603
KDM5B	NM_006618
KDM5C	NM_001146702
KDM6A	NM_021140
KDSR	NM_002035
KHDRBS1	NM_006559
KIAA0182	NM_001134473
KIAA0317	NM_001039479
KIAA0391	NM_014672
KIAA0415	NM_014855
KIAA0564	NM_001009814
KIAA0586	NM_014749
KIAA0907	NM_014949
KIAA0913	NM_015037
KIAA1267	NM_015443
KIAA1429	NM_183009
KIAA1430	NM_020827
KIAA1524	NM_020890
KIAA1586	NM_020931
KIF11	NM_004523
KIF18A	NM_031217
KIF20B	NM_016195
KIF27	NM_017576
KISS1R	NM_032551
KLF10	NM_001032282
KLHDC10	NM_014997
KLHDC2	NM_014315
KLHL21	NM_014851
KLHL24	NM_017644
KLHL28	NM_017658
KLHL8	NM_020803
KPNA5	NM_002269
KPNB1	NM_002265
KRR1	NM_007043
L1CAM	NM_001143963
LACE1	NM_145315
LANCL1	NM_001136574
LAPTM4A	NM_014713
LAPTM4B	NM_018407
LARP7	NM_015454
LASS5	NM_147190
LATS1	NM_004690
LBR	NM_194442
LCA5	NM_181714
LENG1	NM_024316
LENG8	NM_052925
LENG9	NM_198988
LETM2	NM_144652
LIG4	NM_001098268
LIN28B	NM_001004317
LIN7C	NM_018362
LIPT1	NM_145198
LMAN2L	NM_001142292
LMBR1	NM_022458
LMNB1	NM_005573
LMNB2	NM_032737
LOC100009676	NR_024407
LOC100128788	NR_027275
LOC100129387	NR_024490
LOC100129716	NR_027435
LOC100130522	NR_028339
LOC100130581	NR_027412
LOC100131691	NR_027334
LOC100133091	NR_029411
LOC100133315	NR_029192
LOC100216545	NR_024586
LOC100302401	NR_027982
LOC150381	NR_027034
LOC153684	NR_015447
LOC285550	NM_001145191
LOC338799	NR_002809
LOC388692	NR_027002
LOC400027	NR_028408
LOC400931	NR_027033
LOC440926	NR_002315
LOC492303	NR_002830
LOC550643	NR_015367
LOC554203	NR_024582
LOC642826	NR_024495
LOC84989	NR_027182
LPHN1	NM_001008701
LPP	NM_005578
LPXN	NM_001143995
LRFN1	NM_020862
LRRC1	NM_018214
LRRC27	NM_001143759
LRRC37B2	NR_015341
LRRC41	NM_006369
LRRFIP2	NM_017724
LSM1	NM_014462
LSM14A	NM_001114093
LSM4	NM_012321
LSM6	NM_007080
LSM8	NM_016200
LTA4H	NM_000895
LTV1	NM_032860
LUC7L2	NM_016019
LUC7L3	NM_006107
LYPLA1	NM_006330
LYRM2	NM_020466
LZIC	NM_032368
MAD2L1BP	NM_014628
MAGEF1	NM_022149
MALAT1	NR_002819
MAML3	NM_018717
MANBA	NM_005908
MAP3K7	NM_003188
MAP3K7IP2	NM_015093
MAP4	NM_030885
MAP4K4	NM_004834
MAP4K5	NM_006575
MARCH5	NM_017824
MARCH6	NM_005885
MARK2	NM_004954
MARK4	NM_031417
MARS	NM_004990
MARS2	NM_138395
MAT2B	NM_013283
MATR3	NM_018834
MBL1P1	NR_002724
MBNL1	NM_207292
MBOAT1	NM_001080480
MCL1	NM_182763
MCM7	NM_182776
MED12L	NM_053002
MED13L	NM_015335
MED31	NM_016060
MED6	NM_005466
MED7	NM_004270
MESDC2	NM_015154
METAP2	NM_006838
METT10D	NM_024086
METT5D1	NM_152636
METTL13	NM_015935
METTL14	NM_020961
MEX3C	NM_016626
MFAP1	NM_005926
MGC16275	NR_026914
MGC3771	NR_024166
MGC45800	NR_027107
MGEA5	NM_001142434
MIER1	NM_001077701
MINPP1	NM_004897
MIR10A	NR_029608
MIR129-1	NR_029596
MIR196A2	NR_029617
MKI67IP	NM_032390
MKLN1	NM_013255
MKRN3	NM_005664
MLH1	NM_000249
MLL2	NM_003482
MLL5	NM_018682
MLLT10	NM_001009569
MLLT11	NM_006818
MLLT3	NM_004529
MMAA	NM_172250
MMADHC	NM_015702
MOBKL3	NM_199482
MORF4L1	NM_206839
MORF4L2	NM_001142422
MORN4	NM_178832
MPDU1	NM_004870
MPHOSPH10	NM_005791
MPHOSPH8	NM_017520
MPZL1	NM_024569
MRFAP1	NM_033296
MRFAP1L1	NM_203462
MRM1	NM_024864
MRO	NM_001127174
MRPL1	NM_020236
MRPL15	NM_014175
MRPL16	NM_017840
MRPL18	NM_014161
MRPL19	NM_014763
MRPL22	NM_014180
MRPL3	NM_007208
MRPL30	NM_145212
MRPL38	NM_032478
MRPL39	NM_017446
MRPS10	NM_018141
MRPS14	NM_022100
MRPS16	NM_016065
MRPS24	NM_032014
MRPS33	NM_053035
MRPS35	NM_021821
MRPS7	NM_015971
MSI2	NM_170721
MSL2	NM_018133
MSRA	NM_001135671
MSTP2	NR_027504
MTCP1	NM_001018025
MTDH	NM_178812
MTERF	NM_006980
MTERFD1	NM_015942
MTERFD2	NM_182501
MTF2	NM_007358
MTFR1	NM_001145839
MTMR11	NM_181873
MTMR2	NM_201278
MTOR	NM_004958
MTPAP	NM_018109
MTR	NM_000254
MTX1	NM_002455
MYC	NM_002467
MYL12A	NM_006471
MYL12B	NM_001144945
MYNN	NM_018657
MYST2	NM_007067
MYST4	NM_012330
N4BP1	NM_153029
N4BP2L2	NM_014887
N6AMT2	NM_174928
NAB1	NM_005966
NARF	NM_001038618
NARG1	NM_057175
NARG1L	NM_018527
NARS	NM_004539
NAT10	NM_024662
NAT12	NM_001011713
NAT13	NM_025146
NBAS	NM_015909
NBPF14	NM_015383
NBR2	NR_003108
NCAPG	NM_022346
NCK1	NM_006153
NCKAP1	NM_205842
NCL	NM_005381
NCLN	NM_020170
NCOA3	NM_006534
NCOA4	NM_001145260
NCOA7	NM_001122842
NCOR1	NM_006311
NCRNA00120	NR_002767
NCRNA00188	NR_027667
NCSTN	NM_015331
NDC80	NM_006101
NDE1	NM_017668
NDUFA3	NM_004542
NDUFA9	NM_005002
NDUFAF2	NM_174889
NDUFB10	NM_004548
NDUFB3	NM_002491
NDUFB5	NM_002492
NDUFB6	NM_182739
NDUFB8	NM_005004
NDUFC1	NM_002494
NDUFC2	NM_004549
NDUFS1	NM_005006
NDUFS3	NM_004551
NDUFS4	NM_002495
NDUFS6	NM_004553
NEBL	NM_213569
NECAP1	NM_015509
NEDD1	NM_001135175
NEK1	NM_012224
NELL2	NM_001145109
NETO2	NM_018092
NEURL4	NM_001005408
NFAT5	NM_138713
NFATC3	NM_173164
NFE2L1	NM_003204
NFIA	NM_001145511
NFIB	NM_005596
NFIL3	NM_005384
NFKB1	NM_001165412
NFKBIB	NM_002503
NFKBIL1	NM_001144961
NFU1	NM_001002757
NFXL1	NM_152995
NFYC	NM_001142590
NGDN	NM_015514
NGRN	NM_001033088
NINJ2	NM_016533
NIPA2	NM_001008860
NIPAL3	NM_020448
NKIRAS2	NM_001001349
NMD3	NM_015938
NMNAT1	NM_022787
NMT1	NM_021079
NOL11	NM_015462
NOL12	NM_024313
NOL7	NM_016167
NOL8	NM_017948
NOM1	NM_138400
NOP2	NM_006170
NOP56	NM_006392
NOTCH2NL	NM_203458
NPAT	NM_002519
NPC1	NM_000271
NPM1	NM_001037738
NPM3	NM_006993
NR2C1	NM_001032287
NR2F1	NM_005654
NR2F2	NM_001145157
NR4A3	NM_173199
NR6A1	NM_001489
NRAS	NM_002524
NRBF2	NM_030759
NRD1	NM_001101662
NRG2	NM_004883
NSA2	NM_014886
NSD1	NM_022455
NT5C2	NM_012229
NUAK2	NM_030952
NUBPL	NM_025152
NUCB1	NM_006184
NUCKS1	NM_022731
NUDCD2	NM_145266
NUDT1	NM_198952
NUDT2	NM_001161
NUDT3	NM_006703
NUDT5	NM_014142
NUFIP2	NM_020772
NUP155	NM_004298
NUP205	NM_015135
NUP210	NM_024923
NUP35	NM_138285
NUP43	NM_198887
NUSAP1	NM_001129897
NVL	NM_206840
NXT1	NM_013248
NXT2	NM_018698
OAZ3	NM_001134939
OCIAD1	NM_001079841
OGT	NM_181672
OLA1	NM_001011708
ORC6L	NM_014321
ORMDL1	NM_001128150
OSBP	NM_002556
OSBPL9	NM_024586
OSGEPL1	NM_022353
OSGIN2	NM_001126111
OTUB2	NM_023112
OTUD6B	NM_016023
OTUD7B	NM_020205
PAAF1	NM_025155
PABPC1	NM_002568
PABPN1	NM_004643
PACRGL	NM_001130727
PAFAH1B2	NM_002572
PAIP2	NM_001033112
PAN2	NM_001166279
PANK2	NM_153640
PAPD4	NM_173797
PARK7	NM_007262
PARL	NM_018622
PARP1	NM_001618
PARP4	NM_006437
PBK	NM_018492
PBRM1	NM_018313
PBX3	NM_001134778
PCBP1	NM_006196
PCBP2	NM_001128914
PCF11	NM_015885
PCGF1	NM_032673
PCM1	NM_006197
PCTK2	NM_002595
PDCD11	NM_014976
PDE12	NM_177966
PDE3B	NM_000922
PDIA4	NM_004911
PECI	NM_001166010
PEX10	NM_153818
PEX12	NM_000286
PEX13	NM_002618
PEX19	NM_001131039
PFDN1	NM_002622
PFDN2	NM_012394
PFN1	NM_005022
PFN2	NM_002628
PGRMC2	NM_006320
PHF12	NM_020889
PHF17	NM_024900
PHF19	NM_001009936
PHF21A	NM_001101802
PHF5A	NM_032758
PHGDH	NM_006623
PHIP	NM_017934
PI4KB	NM_002651
PIGL	NM_004278
PIGS	NM_033198
PIGU	NM_080476
PIGV	NM_017837
PIGW	NM_178517
PIK3R3	NM_003629
PIKFYVE	NM_152671
PIP5K1A	NM_001135636
PIP5K1B	NM_003558
PITX1	NM_002653
PJA2	NM_014819
PKM2	NM_182471
PLA2G1B	NM_000928
PLA2G4C	NM_003706
PLD3	NM_012268
PLDN	NM_012388
PLEKHA6	NM_014935
PLS3	NM_001136025
PLXDC1	NM_020405
PM20D2	NM_001010853
PMS1	NM_000534
PMS2L3	NR_028059
PNKP	NM_007254
PNN	NM_002687
PNPLA4	NM_001142389
PNRC1	NM_006813
POGZ	NM_145796
POLQ	NM_199420
POLR2H	NM_006232
POLR2K	NM_005034
POLR3A	NM_007055
POLR3C	NM_006468
POLR3E	NM_018119
POM121C	NM_001099415
PON2	NM_000305
POP5	NM_198202
POU2F1	NM_002697
PPAT	NM_002703
PPFIBP1	NM_177444
PPHLN1	NM_201438
PPIA	NM_021130
PPIB	NM_000942
PPIL3	NM_131916
PPM1A	NM_177952
PPM1B	NM_001033556
PPM1G	NM_002707
PPP1CB	NM_002709
PPP1R10	NM_002714
PPP1R8	NM_014110
PPP2CA	NM_002715
PPP2R2A	NM_002717
PPP2R4	NM_178001
PPP2R5A	NM_006243
PPP2R5C	NM_178587
PPP2R5E	NM_006246
PPP3CB	NM_001142354
PPP4R1	NM_001042388
PPRC1	NM_015062
PPWD1	NM_015342
PRC1	NM_003981
PRCC	NM_005973
PRDM5	NM_018699
PRDX1	NM_002574
PRELID1	NM_013237
PRICKLE1	NM_153026
PRIM1	NM_000946
PRKCI	NM_002740
PRKD2	NM_016457
PRKDC	NM_001081640
PRKG1	NM_006258
PRMT3	NM_005788
PRPF3	NM_004698
PRPF40A	NM_017892
PRPF4B	NM_003913
PRPSAP2	NM_002767
PRR11	NM_018304
PRR3	NM_001077497
PSMA1	NM_001143937
PSMA2	NM_002787
PSMA3	NM_002788
PSMA5	NM_002790
PSMA6	NM_002791
PSMB1	NM_002793
PSMB2	NM_002794
PSMB3	NM_002795
PSMB5	NM_001130725
PSMB6	NM_002798
PSMB9	NM_002800
PSMC2	NM_002803
PSMC3IP	NM_016556
PSMC4	NM_153001
PSMC6	NM_002806
PSMD12	NM_002816
PSMD14	NM_005805
PSMD3	NM_002809
PSMD7	NM_002811
PSME4	NM_014614
PSMG1	NM_003720
PSPC1	NM_001042414
PTBP1	NM_031990
PTCD3	NM_017952
PTCH1	NM_001083602
PTEN	NM_000314
PTGES3	NM_006601
PTOV1	NM_017432
PTPLB	NM_198402
PTPN14	NM_005401
PTPN4	NM_002830
PUM1	NM_014676
PYGL	NM_002863
QKI	NM_206855
RAB11A	NM_004663
RAB13	NM_002870
RAB2A	NM_002865
RAB2B	NM_001163380
RAB30	NM_014488
RAB33B	NM_031296
RAB34	NM_001142625
RAB3GAP1	NM_012233
RAB9A	NM_004251
RABGGTB	NM_004582
RAC1	NM_018890
RAD21	NM_006265
RAD23B	NM_002874
RAD50	NM_005732
RAD51AP1	NM_006479
RAN	NM_006325
RAP2B	NM_002886
RAPGEF6	NM_001164390
RAPH1	NM_203365
RASSF3	NM_178169
RBBP4	NM_001135256
RBBP6	NM_032626
RBBP8	NM_203291
RBL2	NM_005611
RBM15	NM_022768
RBM16	NM_014892
RBM19	NM_016196
RBM23	NM_001077352
RBM25	NM_021239
RBM27	NM_018989
RBM3	NM_006743
RBM33	NM_053043
RBM34	NM_001161533
RBM39	NM_184234
RBM4	NM_002896
RBM7	NM_016090
RBM8A	NM_005105
RBX1	NM_014248
RCHY1	NM_015436
RCOR3	NM_001136225
RERE	NM_001042681
REV3L	NM_002912
RFT1	NM_052859
RFX5	NM_000449
RG9MTD1	NM_017819
RHOA	NM_001664
RHOT1	NM_001033568
RIOK2	NM_001159749
RLF	NM_012421
RMI1	NM_024945
RNF139	NM_007218
RNF2	NM_007212
RNF25	NM_022453
RNF4	NM_002938
RNF43	NM_017763
RNF44	NM_014901
RNF6	NM_183044
RNF7	NM_183237
RNU12P	NR_029422
ROBO1	NM_002941
ROCK1	NM_005406
RPA2	NM_002946
RPA3	NM_002947
RPAIN	NM_001160267
RPAP3	NM_001146076
RPF2	NM_032194
RPL10	NM_006013
RPL11	NM_000975
RPL12	NM_000976
RPL13	NM_033251
RPL13A	NM_012423
RPL13AP5	NR_026712
RPL14	NM_001034996
RPL15	NM_002948
RPL17	NM_000985
RPL18	NM_000979
RPL19	NM_000981
RPL21P28	NR_026911
RPL22	NM_000983
RPL23	NM_000978
RPL23A	NM_000984
RPL24	NM_000986
RPL26	NM_000987
RPL27	NM_000988
RPL28	NM_001136137
RPL29	NM_000992
RPL30	NM_000989
RPL34	NM_033625
RPL35	NM_007209
RPL35A	NM_000996
RPL36	NM_015414
RPL37	NM_000997
RPL37A	NM_000998
RPL38	NM_000999
RPL39	NM_001000
RPL4	NM_000968
RPL41	NM_021104
RPL7	NM_000971
RPL7L1	NM_198486
RPLP0	NM_001002
RPLP1	NM_001003
RPN1	NM_002950
RPRD1A	NM_018170
RPRD2	NM_015203
RPS11	NM_001015
RPS12	NM_001016
RPS14	NM_001025070
RPS15	NM_001018
RPS15A	NM_001019
RPS18	NM_022551
RPS24	NM_001142283
RPS25	NM_001028
RPS27	NM_001030
RPS27A	NM_002954
RPS29	NM_001032
RPS3	NM_001005
RPS3A	NM_001006
RPS4X	NM_001007
RPS6	NM_001010
RPS6KC1	NM_012424
RPS9	NM_001013
RPSA	NM_001012321
RPTOR	NM_020761
RQCD1	NM_005444
RRM1	NM_001033
RRM2	NM_001034
RRS1	NM_015169
RSL1D1	NM_015659
RSPRY1	NM_133368
RSRC1	NM_016625
RSRC2	NM_198261
RTN3	NM_006054
RTN4RL2	NM_178570
RTTN	NM_173630
RUFY1	NM_025158
RUSC2	NM_014806
RWDD2B	NM_016940
RYK	NM_001005861
SACM1L	NM_014016
SALL4	NM_020436
SAP18	NM_005870
SAP30	NM_003864
SARNP	NM_033082
SART3	NM_014706
SBDSP	NR_001588
SC4MOL	NM_006745
SCAND3	NM_052923
SCD	NM_005063
SCO1	NM_004589
SCRN1	NM_001145515
SCYL3	NM_181093
SDAD1	NM_018115
SDCCAG1	NM_004713
SEC11A	NM_014300
SEC22B	NM_004892
SEC61G	NM_001012456
SECISBP2	NM_024077
SECISBP2L	NM_014701
SELT	NM_016275
SEMA3D	NM_152754
SEMA6A	NM_020796
SENP6	NM_015571
SENP7	NM_001077203
SEPHS1	NM_012247
SEPT11	NM_018243
SEPT2	NM_004404
SERBP1	NM_001018067
SERTAD2	NM_014755
SETDB1	NR_026977
SF3B14	NM_016047
SF3B4	NM_005850
SFPQ	NM_005066
SFRS1	NM_006924
SFRS11	NM_004768
SFRS12IP1	NM_173829
SFRS18	NM_015491
SFRS2	NM_003016
SFRS3	NM_003017
SFRS7	NM_001031684
SGCE	NM_001099400
SGK1	NM_005627
SGOL1	NM_001012413
SGSM3	NM_015705
SGTA	NM_003021
SH3BGR	NM_001001713
SH3GLB1	NM_016009
SHF	NM_138356
SHFM1	NM_006304
SHROOM3	NM_020859
SIK2	NM_015191
SIN3A	NM_001145357
SIP1	NM_001009183
SIRT4	NM_012240
SIX3	NM_005413
SKA2	NM_182620
SKA3	NM_001166017
SKIV2L2	NM_015360
SKP2	NM_005983
SLC11A2	NM_000617
SLC12A6	NM_001042495
SLC17A5	NM_012434
SLC1A5	NM_001145144
SLC20A1	NM_005415
SLC25A24	NM_013386
SLC25A3	NM_005888
SLC25A33	NM_032315
SLC25A40	NM_018843
SLC2A3	NM_006931
SLC33A1	NM_004733
SLC35B1	NM_005827
SLC35E3	NM_018656
SLC38A2	NM_018976
SLC39A1	NM_014437
SLC4A2	NM_003040
SLC7A10	NM_019849
SLC7A5	NM_003486
SLIT2	NM_004787
SMAD9	NM_005905
SMARCAD1	NM_001128429
SMARCC1	NM_003074
SMARCC2	NM_003075
SMARCE1	NM_003079
SMC2	NM_001042551
SMC4	NM_005496
SMC5	NM_015110
SMCR8	NM_144775
SMEK2	NM_001122964
SMG1	NM_015092
SMG6	NM_017575
SMG7	NM_173156
SMU1	NM_018225
SMYD4	NM_052928
SMYD5	NM_006062
SNAI1	NM_005985
SNAP23	NM_003825
SNAPC1	NM_003082
SNAPC5	NM_006049
SNAPIN	NM_012437
SNCA	NM_001146054
SNHG3	NR_002909
SNORD24	NR_002447
SNORD42B	NR_000013
SNORD46	NR_000024
SNORD60	NR_002736
SNRNP27	NM_006857
SNRNP70	NM_003089
SNRPA1	NM_003090
SNRPB	NM_198216
SNRPE	NM_003094
SNRPF	NM_003095
SNRPG	NM_003096
SNX1	NM_148955
SNX13	NM_015132
SNX17	NM_014748
SNX2	NM_003100
SNX27	NM_030918
SNX3	NM_003795
SNX5	NM_014426
SNX9	NM_016224
SOAT1	NM_003101
SOCS4	NM_080867
SOD1	NM_000454
SON	NM_032195
SOS1	NM_005633
SOX2OT	NR_004053
SOX4	NM_003107
SOX5	NM_152989
SOX6	NM_033326
SP1	NM_003109
SP9	NM_001145250
SPAG1	NM_003114
SPATA1	NM_001081472
SPATS2	NM_023071
SPCS1	NM_014041
SPCS2	NM_014752
SPCS3	NM_021928
SPDYE6	NM_001146210
SPHK2	NM_020126
SPIN1	NM_006717
SPRED1	NM_152594
SPRY1	NM_005841
SPRY4	NM_001127496
SPRYD4	NM_207344
SPTBN1	NM_178313
SPTLC2	NM_004863
SQLE	NM_003129
SRGAP1	NM_020762
SRP9	NM_001130440
SRRM2	NM_016333
SRRT	NM_015908
SSB	NM_003142
SSBP1	NM_003143
SSBP2	NM_012446
SSBP3	NM_001009955
SSU72	NM_014188
STAG1	NM_005862
STAG2	NM_001042750
STAG3L3	NM_001013739
STAM2	NM_005843
STAMBP	NM_201647
STARD3NL	NM_032016
STARD7	NM_020151
STAT5B	NM_012448
STAU1	NM_017454
STIM2	NM_020860
STIP1	NM_006819
STK17A	NM_004760
STRADA	NM_001003788
STT3A	NM_152713
STX16	NM_003763
SUMO1	NM_003352
SUPV3L1	NM_003171
SURF4	NM_033161
SUV39H2	NM_024670
SUZ12P	NR_024187
SYF2	NM_015484
SYNCRIP	NM_006372
SYNPO2L	NM_024875
SYP	NM_003179
TACO1	NM_016360
TAF11	NM_005643
TAF1D	NM_024116
TAF9	NM_003187
TARS	NM_152295
TARS2	NM_025150
TBC1D5	NM_001134380
TBCC	NM_003192
TBK1	NM_013254
TBL1X	NM_001139466
TBL1XR1	NM_024665
TBP	NM_003194
TBRG4	NM_004749
TCEB1	NM_005648
TCEB2	NM_207013
TCEB3	NM_003198
TCERG1	NM_001040006
TCF12	NM_207038
TCF7L2	NM_001146284
TDG	NM_003211
TET1	NM_030625
TET2	NM_017628
TFAP2A	NM_001032280
TFCP2	NM_005653
TGDS	NM_014305
TGIF1	NM_173211
TGS1	NM_024831
THAP1	NM_018105
THAP2	NM_031435
THAP7	NM_030573
THAP9	NM_024672
THOC1	NM_005131
TIA1	NM_022037
TIAL1	NM_003252
TIMELESS	NM_003920
TIMM17A	NM_006335
TIMM22	NM_013337
TLCD1	NM_001160407
TM2D1	NM_032027
TM2D3	NM_025141
TM9SF1	NM_001014842
TM9SF2	NM_004800
TM9SF4	NM_014742
TMBIM4	NM_016056
TMED10	NM_006827
TMED2	NM_006815
TMED7	NM_181836
TMEM105	NM_178520
TMEM107	NM_032354
TMEM117	NM_032256
TMEM123	NM_052932
TMEM128	NM_032927
TMEM165	NM_018475
TMEM19	NM_018279
TMEM209	NM_032842
TMEM222	NM_032125
TMEM33	NM_018126
TMEM38B	NM_018112
TMEM39A	NM_018266
TMEM48	NM_018087
TMEM49	NM_030938
TMEM57	NM_018202
TMEM59	NM_004872
TMEM69	NM_016486
TMEM85	NM_016454
TMEM87A	NM_001110503
TMEM91	NM_001098825
TMEM97	NM_014573
TMUB1	NM_031434
TMX1	NM_030755
TMX2	NM_001144012
TMX3	NM_019022
TNFAIP1	NM_021137
TNFSF13	NM_003808
TNKS	NM_003747
TNKS2	NM_025235
TNPO1	NM_153188
TNPO2	NM_001136195
TNPO3	NM_012470
TNRC18	NM_001080495
TOB2	NM_016272
TOMM22	NM_020243
TOMM7	NM_019059
TOP2A	NM_001067
TOP2B	NM_001068
TOPORS	NM_005802
TOR1AIP1	NM_015602
TOX	NM_014729
TPD52	NM_005079
TPX2	NM_012112
TRA2A	NM_013293
TRA2B	NM_004593
TRAF6	NM_145803
TRAPPC6B	NM_001079537
TRIM13	NM_001007278
TRIM25	NM_005082
TRIM27	NM_006510
TRIM37	NM_015294
TRIM52	NM_032765
TRIM7	NM_033342
TRIM8	NM_030912
TRIP4	NM_016213
TRNAU1AP	NM_017846
TROVE2	NM_001042370
TRPM7	NM_017672
TRRAP	NM_003496
TRUB2	NM_015679
TSC22D1	NM_183422
TSFM	NM_005726
TSG101	NM_006292
TSPAN33	NM_178562
TSPYL1	NM_003309
TTC14	NM_001042601
TTC23	NM_001040655
TTC26	NM_001144920
TTC28	NM_001145418
TTC31	NM_022492
TTC32	NM_001008237
TTC33	NM_012382
TTC5	NM_138376
TTC9C	NM_173810
TTF2	NM_003594
TTL	NM_153712
TUBA1B	NM_006082
TUBB	NM_178014
TWF1	NM_002822
TXLNA	NM_175852
TXN2	NM_012473
TXNDC12	NM_015913
TXNDC9	NM_005783
TXNL1	NM_004786
TXNL4B	NM_001142318
TXNRD1	NM_003330
U2AF2	NM_007279
UBA2	NM_005499
UBA6	NM_018227
UBAP1	NM_016525
UBAP2	NM_018449
UBAP2L	NM_001127320
UBB	NM_018955
UBC	NM_021009
UBE2B	NM_003337
UBE2C	NM_181801
UBE2D2	NM_003339
UBE2D3	NM_181893
UBE2H	NM_003344
UBE2J1	NM_016021
UBE2K	NM_005339
UBE2L6	NM_198183
UBE2T	NM_014176
UBE4B	NM_001105562
UBL3	NM_007106
UBLCP1	NM_145049
UBQLN1	NM_013438
UBR1	NM_174916
UBR2	NM_015255
UBR4	NM_020765
UBXN1	NM_015853
UBXN4	NM_014607
UBXN8	NM_005671
UCHL3	NM_006002
UCK2	NM_012474
UFC1	NM_016406
UFSP2	NM_018359
UGCG	NM_003358
UGDH	NM_003359
UHRF1	NM_013282
UNC45A	NM_001039675
UPF3B	NM_023010
UQCRC2	NM_003366
UQCRH	NM_006004
URB2	NM_014777
UROD	NM_000374
USF1	NM_207005
USMG5	NM_032747
USP1	NM_003368
USP11	NM_004651
USP14	NM_001037334
USP16	NM_006447
USP17	NM_001105662
USP30	NM_032663
USP32	NM_032582
USP36	NM_025090
USP45	NM_001080481
USP47	NM_017944
USP48	NM_001032730
USP49	NM_018561
USP7	NM_003470
USP8	NM_001128610
USPL1	NM_005800
UTRN	NM_007124
UTS2D	NM_198152
UVRAG	NM_003369
VAMP4	NM_003762
VCP	NM_007126
VCPIP1	NM_025054
VDAC2	NM_003375
VEZT	NM_017599
VPS13B	NM_181661
VPS33A	NM_022916
VPS37A	NM_001145152
VPS45	NM_007259
VPS4B	NM_004869
VTA1	NM_016485
WAC	NM_016628
WARS2	NM_015836
WBP4	NM_007187
WDFY3	NM_014991
WDR12	NM_018256
WDR33	NM_001006622
WDR34	NM_052844
WDR37	NM_014023
WDR45	NM_007075
WDR5B	NM_019069
WDR75	NM_032168
WDR76	NM_024908
WDR81	NM_001163673
WEE1	NM_001143976
WIBG	NM_001143853
WISP3	NM_003880
WNK1	NM_018979
WNT5A	NM_003392
WRAP53	NM_001143990
WRN	NM_000553
WSB1	NM_134265
WTAP	NM_152858
XBP1	NM_001079539
XPO1	NM_003400
XRCC2	NM_005431
XRCC4	NM_022406
XRCC6	NM_001469
XRN1	NM_001042604
YAP1	NM_001130145
YARS2	NM_001040436
YBX1	NM_004559
YEATS4	NM_006530
YIPF1	NM_018982
YIPF4	NM_032312
YOD1	NM_018566
YTHDF2	NM_016258
YTHDF3	NM_152758
YWHAE	NM_006761
YWHAG	NM_012479
ZBED3	NM_032367
ZBED5	NM_001143667
ZBP1	NM_030776
ZBTB4	NM_020899
ZBTB40	NM_001083621
ZBTB41	NM_194314
ZBTB45	NM_032792
ZBTB5	NM_014872
ZBTB6	NM_006626
ZBTB8OS	NM_178547
ZC3H15	NM_018471
ZC3H4	NM_015168
ZC3H8	NM_032494
ZC3HC1	NM_016478
ZCCHC10	NM_017665
ZCCHC11	NM_015269
ZCCHC2	NM_017742
ZCCHC4	NM_024936
ZCCHC6	NM_024617
ZCCHC8	NM_017612
ZDBF2	NM_020923
ZDHHC17	NM_015336
ZDHHC5	NM_015457
ZFAND5	NM_001102420
ZFAT	NM_020863
ZFHX3	NM_001164766
ZFP30	NM_014898
ZFP36L1	NM_004926
ZFX	NM_003410
ZFYVE26	NM_015346
ZHX1	NM_007222
ZKSCAN2	NM_001012981
ZKSCAN5	NM_014569
ZMPSTE24	NM_005857
ZMYND8	NM_183048
ZNF143	NM_003442
ZNF146	NM_001099638
ZNF184	NM_007149
ZNF192	NM_006298
ZNF197	NM_006991
ZNF2	NM_021088
ZNF207	NM_003457
ZNF213	NM_001134655
ZNF226	NM_015919
ZNF25	NM_145011
ZNF271	NR_024565
ZNF318	NM_014345
ZNF326	NM_182975
ZNF34	NM_030580
ZNF350	NM_021632
ZNF41	NM_007130
ZNF428	NM_182498
ZNF432	NM_014650
ZNF460	NM_006635
ZNF461	NM_153257
ZNF507	NM_014910
ZNF512	NM_032434
ZNF516	NM_014643
ZNF518A	NM_014803
ZNF546	NM_178544
ZNF562	NM_001130032
ZNF569	NM_152484
ZNF571	NM_016536
ZNF579	NM_152600
ZNF581	NM_016535
ZNF606	NM_025027
ZNF608	NM_020747
ZNF613	NM_024840
ZNF615	NM_198480
ZNF638	NM_001014972
ZNF639	NM_016331
ZNF646	NM_014699
ZNF667	NM_022103
ZNF691	NM_015911
ZNF7	NM_003416
ZNF77	NM_021217
ZNF778	NM_182531
ZNF790	NM_206894
ZNF821	NM_017530
ZNF839	NM_018335
ZNRD1	NM_014596
ZRANB2	NM_203350
ZRANB3	NM_032143
ZRSR2	NM_005089
ZSCAN16	NM_025231
ZSCAN22	NM_181846
ZSWIM7	NM_001042698
ZW10	NM_004724
ZZZ3	NM_015534
