# Supplementary material for: The chromatin remodeller CHD8 is required for E2F-dependent transcription activation of S-phase genes
Source: Nucleic Acids Res. 2013 Nov 20;42(4):2185–96. doi: 10.1093/nar/gkt1161 (PMC3936757; doi:10.1093/nar/gkt1161)
Supplement: Supplementary Data [file supp_gkt1161_nar-02071-m-2013-File011.xls]

## Sheet: H3K4me2 enriched regions
Table S3.1. H3K4me2 enriched regions from ChIP-chip experiment. H3K4me2 enriched genomic regions with p-value < 0.01 are listed. Human genome assembly UCSC hg19 (NCBI Build 36) genomic coordinates were used.
name	chromosome	start	end	strand	Symbol	Acc Number	maxPeak-smoothed data
2mK4H3.smooth.chr1.cher1	chr1	28674	29823	+	WASH5P	NR_024540	2.94485
2mK4H3.smooth.chr1.cher10	chr1	1168847	1169948	+	B3GALT6	NM_080605	1.97247
2mK4H3.smooth.chr1.cher100	chr1	10752695	10753988	+	CASZ1	NM_017766	2.61073
2mK4H3.smooth.chr1.cher1000	chr1	149861488	149861918	+	HIST2H2AB	NM_175065	1.73278
2mK4H3.smooth.chr1.cher1001	chr1	149871740	149872680	+	BOLA1	NM_016074	3.1083
2mK4H3.smooth.chr1.cher1002	chr1	149897606	149898254	+	SF3B4	NM_005850	4.89967
2mK4H3.smooth.chr1.cher1003	chr1	149898938	149899238	+	SF3B4	NM_005850	4.76739
2mK4H3.smooth.chr1.cher1004	chr1	149899930	149902325	+	MTMR11	NM_181873	3.85153
2mK4H3.smooth.chr1.cher1005	chr1	149907045	149911504	+	MTMR11	NM_001145862	3.38659
2mK4H3.smooth.chr1.cher1006	chr1	149980210	149982116	+	OTUD7B	NM_020205	4.54764
2mK4H3.smooth.chr1.cher1007	chr1	149983676	149984657	+	OTUD7B	NM_020205	2.09333
2mK4H3.smooth.chr1.cher1008	chr1	150037564	150038979	+	VPS45	NM_007259	4.34319
2mK4H3.smooth.chr1.cher1009	chr1	150040098	150041426	+	VPS45	NM_007259	5.09295
2mK4H3.smooth.chr1.cher101	chr1	10855415	10855895	+	CASZ1	NM_017766	3.53235
2mK4H3.smooth.chr1.cher1010	chr1	150118656	150120369	+	VPS45	NM_007259	2.50455
2mK4H3.smooth.chr1.cher1011	chr1	150122913	150124454	+	PLEKHO1	NM_016274	4.50287
2mK4H3.smooth.chr1.cher1012	chr1	150207547	150209148	+	ANP32E	NM_030920	3.41861
2mK4H3.smooth.chr1.cher1013	chr1	150227922	150228782	+	CA14	NM_012113	2.66622
2mK4H3.smooth.chr1.cher1014	chr1	150238930	150241198	+	APH1A	NM_001077628	3.79074
2mK4H3.smooth.chr1.cher1015	chr1	150265604	150266379	+	MRPS21	NM_018997	3.46605
2mK4H3.smooth.chr1.cher1016	chr1	150292416	150292720	+	PRPF3	NM_004698	1.65514
2mK4H3.smooth.chr1.cher1017	chr1	150294016	150294626	+	PRPF3	NM_004698	4.73871
2mK4H3.smooth.chr1.cher1018	chr1	150335914	150336665	+	RPRD2	NM_015203	3.10978
2mK4H3.smooth.chr1.cher1019	chr1	150337674	150339436	+	RPRD2	NM_015203	5.29732
2mK4H3.smooth.chr1.cher102	chr1	10856752	10857019	+	CASZ1	NM_017766	2.46229
2mK4H3.smooth.chr1.cher1020	chr1	150459558	150460968	+	TARS2	NM_025150	4.31754
2mK4H3.smooth.chr1.cher1021	chr1	150461610	150462104	+	TARS2	NM_025150	3.00761
2mK4H3.smooth.chr1.cher1022	chr1	150534204	150534358	+	ADAMTSL4	NM_019032	1.60849
2mK4H3.smooth.chr1.cher1023	chr1	150549685	150551299	+	MCL1	NM_182763	5.13007
2mK4H3.smooth.chr1.cher1024	chr1	150552340	150552796	+	MCL1	NM_182763	3.56275
2mK4H3.smooth.chr1.cher1025	chr1	150599470	150602464	+	ENSA	NM_207168	4.52985
2mK4H3.smooth.chr1.cher1026	chr1	150603630	150603878	+	ENSA	NM_207168	2.63533
2mK4H3.smooth.chr1.cher1027	chr1	150668006	150670864	+	GOLPH3L	NM_018178	3.2798
2mK4H3.smooth.chr1.cher1028	chr1	150846628	150848835	+	ARNT	NM_001668	4.76566
2mK4H3.smooth.chr1.cher1029	chr1	150898486	150900898	+	SETDB1	NR_026977	4.49211
2mK4H3.smooth.chr1.cher103	chr1	11073279	11074650	+	TARDBP	NM_007375	4.41965
2mK4H3.smooth.chr1.cher1030	chr1	150944686	150946362	+	LASS2	NM_022075	4.06604
2mK4H3.smooth.chr1.cher1031	chr1	150948700	150949049	+	LASS2	NM_022075	1.97051
2mK4H3.smooth.chr1.cher1032	chr1	150975693	150976318	+	FAM63A	NM_001163260	1.68543
2mK4H3.smooth.chr1.cher1033	chr1	150978002	150979538	+	FAM63A	NM_001163260	4.22194
2mK4H3.smooth.chr1.cher1034	chr1	150980326	150982502	+	PRUNE	NM_021222	5.14042
2mK4H3.smooth.chr1.cher1035	chr1	150983630	150984206	+	PRUNE	NM_021222	1.34652
2mK4H3.smooth.chr1.cher1036	chr1	151018528	151019298	+	BNIPL	NM_138278	1.66232
2mK4H3.smooth.chr1.cher1037	chr1	151020034	151021550	+	C1orf56	NM_017860	3.71382
2mK4H3.smooth.chr1.cher1038	chr1	151027470	151027852	+	CDC42SE1	NM_001038707	1.09605
2mK4H3.smooth.chr1.cher1039	chr1	151028068	151029632	+	CDC42SE1	NM_001038707	3.0851
2mK4H3.smooth.chr1.cher104	chr1	11120203	11122444	+	SRM	NM_003132	3.45361
2mK4H3.smooth.chr1.cher1040	chr1	151030415	151033676	+	CDC42SE1	NM_001038707	4.93024
2mK4H3.smooth.chr1.cher1041	chr1	151035314	151035860	+	MLLT11	NM_006818	2.86097
2mK4H3.smooth.chr1.cher1042	chr1	151040328	151042008	+	MLLT11	NM_006818	3.80889
2mK4H3.smooth.chr1.cher1043	chr1	151116968	151117794	+	SEMA6C	NM_030913	2.49834
2mK4H3.smooth.chr1.cher1044	chr1	151119635	151121452	+	SEMA6C	NM_030913	2.94411
2mK4H3.smooth.chr1.cher1045	chr1	151136742	151138444	+	LYSMD1	NM_212551	3.74119
2mK4H3.smooth.chr1.cher1046	chr1	151138591	151139943	+	SCNM1	NM_024041	3.88214
2mK4H3.smooth.chr1.cher1047	chr1	151162074	151162834	+	VPS72	NM_005997	3.90842
2mK4H3.smooth.chr1.cher1048	chr1	151170338	151171744	+	PIP5K1A	NM_001135636	4.09434
2mK4H3.smooth.chr1.cher1049	chr1	151172367	151173210	+	PIP5K1A	NM_001135636	4.76686
2mK4H3.smooth.chr1.cher105	chr1	11123246	11123668	+	EXOSC10	NM_001001998	1.08297
2mK4H3.smooth.chr1.cher1050	chr1	151227276	151227594	+	PSMD4	NM_002810	3.01756
2mK4H3.smooth.chr1.cher1051	chr1	151255923	151257188	+	ZNF687	NM_020832	3.40686
2mK4H3.smooth.chr1.cher1052	chr1	151298032	151301530	+	PI4KB	NM_002651	4.56576
2mK4H3.smooth.chr1.cher1053	chr1	151302552	151302896	+	PI4KB	NM_002651	1.37481
2mK4H3.smooth.chr1.cher1054	chr1	151316334	151320834	+	RFX5	NM_000449	4.72459
2mK4H3.smooth.chr1.cher1055	chr1	151371987	151374447	+	PSMB4	NM_002796	4.30041
2mK4H3.smooth.chr1.cher1056	chr1	151430009	151430987	+	POGZ	NM_145796	3.85906
2mK4H3.smooth.chr1.cher1057	chr1	151432138	151432499	+	POGZ	NM_145796	1.48962
2mK4H3.smooth.chr1.cher1058	chr1	151482505	151482990	+	CGN	NM_020770	2.14585
2mK4H3.smooth.chr1.cher1059	chr1	151484045	151486340	+	CGN	NM_020770	3.94258
2mK4H3.smooth.chr1.cher106	chr1	11158034	11159692	+	EXOSC10	NM_001001998	4.40815
2mK4H3.smooth.chr1.cher1060	chr1	151513374	151515342	+	TUFT1	NM_020127	4.30013
2mK4H3.smooth.chr1.cher1061	chr1	151585325	151586754	+	SNX27	NM_030918	3.9506
2mK4H3.smooth.chr1.cher1062	chr1	151692790	151694746	+	C1orf230	NM_001144956	1.9624
2mK4H3.smooth.chr1.cher1063	chr1	151733566	151735342	+	MRPL9	NM_031420	2.60413
2mK4H3.smooth.chr1.cher1064	chr1	151736314	151736538	+	OAZ3	NM_001134939	4.65801
2mK4H3.smooth.chr1.cher1065	chr1	151760976	151762540	+	TDRKH	NM_001083963	4.8585
2mK4H3.smooth.chr1.cher1066	chr1	151964020	151965907	+	S100A10	NM_002966	2.45179
2mK4H3.smooth.chr1.cher1067	chr1	153234233	153234812	+	LOR	NM_000427	2.19251
2mK4H3.smooth.chr1.cher1068	chr1	153606912	153607128	+	C1orf77	NM_015607	2.78922
2mK4H3.smooth.chr1.cher1069	chr1	153631548	153632174	+	SNAPIN	NM_012437	4.42023
2mK4H3.smooth.chr1.cher107	chr1	11321658	11323204	+	MTOR	NM_004958	4.14442
2mK4H3.smooth.chr1.cher1070	chr1	153641948	153643295	+	ILF2	NM_004515	5.01329
2mK4H3.smooth.chr1.cher1071	chr1	153650458	153650932	+	NPR1	NM_000906	2.22162
2mK4H3.smooth.chr1.cher1072	chr1	153701057	153703462	+	INTS3	NM_023015	4.87897
2mK4H3.smooth.chr1.cher1073	chr1	153746524	153747626	+	INTS3	NM_023015	2.38302
2mK4H3.smooth.chr1.cher1074	chr1	153748646	153749612	+	SLC27A3	NM_024330	3.11948
2mK4H3.smooth.chr1.cher1075	chr1	153756074	153756399	+	SLC27A3	NM_024330	1.9206
2mK4H3.smooth.chr1.cher1076	chr1	153896044	153896327	+	GATAD2B	NM_020699	3.77914
2mK4H3.smooth.chr1.cher1077	chr1	153928801	153930486	+	CRTC2	NM_181715	4.90838
2mK4H3.smooth.chr1.cher1078	chr1	153931582	153933109	+	SLC39A1	NM_014437	2.35766
2mK4H3.smooth.chr1.cher1079	chr1	153934150	153937106	+	SLC39A1	NM_014437	4.52946
2mK4H3.smooth.chr1.cher108	chr1	11333635	11334288	+	UBIAD1	NM_013319	4.53306
2mK4H3.smooth.chr1.cher1080	chr1	153939408	153941982	+	CREB3L4	NM_130898	3.24685
2mK4H3.smooth.chr1.cher1081	chr1	153949110	153949514	+	JTB	NM_006694	5.56815
2mK4H3.smooth.chr1.cher1082	chr1	153950437	153950796	+	JTB	NM_006694	3.65901
2mK4H3.smooth.chr1.cher1083	chr1	153951410	153951710	+	JTB	NM_006694	3.77364
2mK4H3.smooth.chr1.cher1084	chr1	153959228	153959572	+	RAB13	NM_002870	2.39423
2mK4H3.smooth.chr1.cher1085	chr1	153963836	153965658	+	RPS27	NM_001030	4.90776
2mK4H3.smooth.chr1.cher1086	chr1	154153640	154155085	+	TPM3	NM_001043351	4.61867
2mK4H3.smooth.chr1.cher1087	chr1	154192022	154192770	+	C1orf43	NM_001098616	5.77906
2mK4H3.smooth.chr1.cher1088	chr1	154193866	154197892	+	UBAP2L	NM_001127320	4.12428
2mK4H3.smooth.chr1.cher1089	chr1	154243146	154246190	+	HAX1	NM_006118	3.57195
2mK4H3.smooth.chr1.cher109	chr1	11712553	11712857	+	FBXO2	NM_012168	1.54382
2mK4H3.smooth.chr1.cher1090	chr1	154296392	154296956	+	AQP10	NM_080429	2.0673
2mK4H3.smooth.chr1.cher1091	chr1	154298701	154299592	+	ATP8B2	NM_001005855	3.31799
2mK4H3.smooth.chr1.cher1092	chr1	154528770	154530891	+	UBE2Q1	NM_017582	4.82213
2mK4H3.smooth.chr1.cher1093	chr1	154532180	154532480	+	UBE2Q1	NM_017582	1.55561
2mK4H3.smooth.chr1.cher1094	chr1	154537664	154538492	+	CHRNB2	NM_000748	1.2589
2mK4H3.smooth.chr1.cher1095	chr1	154539576	154542310	+	CHRNB2	NM_000748	3.0864
2mK4H3.smooth.chr1.cher1096	chr1	154580152	154581406	+	ADAR	NM_001025107	4.65912
2mK4H3.smooth.chr1.cher1097	chr1	154599382	154600525	+	ADAR	NM_001025107	3.91644
2mK4H3.smooth.chr1.cher1098	chr1	154907729	154908046	+	PMVK	NM_006556	3.26972
2mK4H3.smooth.chr1.cher1099	chr1	154909820	154910770	+	PMVK	NM_006556	4.03141
2mK4H3.smooth.chr1.cher11	chr1	1205700	1208412	+	UBE2J2	NM_194457	4.02955
2mK4H3.smooth.chr1.cher110	chr1	11742958	11743366	+	MAD2L2	NM_001127325	1.41944
2mK4H3.smooth.chr1.cher1100	chr1	154927080	154931191	+	PYGO2	NM_138300	3.51793
2mK4H3.smooth.chr1.cher1101	chr1	154940386	154945532	+	SHC1	NM_001130040	4.41004
2mK4H3.smooth.chr1.cher1102	chr1	154947248	154949378	+	CKS1B	NM_001826	5.27615
2mK4H3.smooth.chr1.cher1103	chr1	154950108	154951154	+	CKS1B	NM_001826	3.36609
2mK4H3.smooth.chr1.cher1104	chr1	154955160	154956880	+	FLAD1	NM_025207	4.58826
2mK4H3.smooth.chr1.cher1105	chr1	154971540	154973026	+	ZBTB7B	NM_015872	1.94195
2mK4H3.smooth.chr1.cher1106	chr1	154976408	154977500	+	ZBTB7B	NM_015872	2.76612
2mK4H3.smooth.chr1.cher1107	chr1	155022092	155023016	+	DCST1	NM_152494	3.02217
2mK4H3.smooth.chr1.cher1108	chr1	155024012	155025911	+	ADAM15	NM_207191	2.62333
2mK4H3.smooth.chr1.cher1109	chr1	155043528	155043984	+	EFNA4	NM_005227	2.11366
2mK4H3.smooth.chr1.cher111	chr1	11779756	11780075	+	C1orf187	NM_198545	1.23395
2mK4H3.smooth.chr1.cher1110	chr1	155049496	155051132	+	EFNA3	NM_004952	2.40527
2mK4H3.smooth.chr1.cher1111	chr1	155052174	155053183	+	EFNA3	NM_004952	3.58888
2mK4H3.smooth.chr1.cher1112	chr1	155057123	155057194	+	EFNA3	NM_004952	1.80255
2mK4H3.smooth.chr1.cher1113	chr1	155057865	155058667	+	EFNA3	NM_004952	1.84884
2mK4H3.smooth.chr1.cher1114	chr1	155100373	155101930	+	EFNA1	NM_182685	2.8908
2mK4H3.smooth.chr1.cher1115	chr1	155103186	155104162	+	EFNA1	NM_182685	1.75353
2mK4H3.smooth.chr1.cher1116	chr1	155105950	155108710	+	EFNA1	NM_182685	3.73644
2mK4H3.smooth.chr1.cher1117	chr1	155109408	155110900	+	RAG1AP1	NM_018845	3.66716
2mK4H3.smooth.chr1.cher1118	chr1	155112190	155112714	+	DPM3	NM_018973	3.75069
2mK4H3.smooth.chr1.cher1119	chr1	155143016	155143249	+	KRTCAP2	NM_173852	1.30849
2mK4H3.smooth.chr1.cher112	chr1	11796448	11798297	+	AGTRAP	NM_001040197	4.20665
2mK4H3.smooth.chr1.cher1120	chr1	155144492	155146610	+	KRTCAP2	NM_173852	3.55899
2mK4H3.smooth.chr1.cher1121	chr1	155165114	155168080	+	THBS3	NM_007112	3.89728
2mK4H3.smooth.chr1.cher1122	chr1	155175794	155177092	+	THBS3	NM_007112	1.64744
2mK4H3.smooth.chr1.cher1123	chr1	155178050	155179794	+	MTX1	NM_002455	3.77229
2mK4H3.smooth.chr1.cher1124	chr1	155196869	155197206	+	GBAP	NR_002188	2.11063
2mK4H3.smooth.chr1.cher1125	chr1	155209529	155209911	+	GBA	NM_000157	1.70525
2mK4H3.smooth.chr1.cher1126	chr1	155211318	155211754	+	GBA	NM_001005741	2.57432
2mK4H3.smooth.chr1.cher1127	chr1	155223278	155227170	+	FAM189B	NM_198264	3.83428
2mK4H3.smooth.chr1.cher1128	chr1	155230192	155233282	+	SCAMP3	NM_052837	4.51124
2mK4H3.smooth.chr1.cher1129	chr1	155240674	155240930	+	CLK2	NM_003993	1.65154
2mK4H3.smooth.chr1.cher113	chr1	11862236	11863968	+	MTHFR	NM_005957	3.09946
2mK4H3.smooth.chr1.cher1130	chr1	155242182	155243784	+	CLK2	NM_003993	4.88537
2mK4H3.smooth.chr1.cher1131	chr1	155247907	155249662	+	HCN3	NM_020897	3.34031
2mK4H3.smooth.chr1.cher1132	chr1	155278830	155279560	+	FDPS	NM_001135821	3.41554
2mK4H3.smooth.chr1.cher1133	chr1	155280764	155281438	+	FDPS	NM_001135821	3.93223
2mK4H3.smooth.chr1.cher1134	chr1	155288294	155289722	+	FDPS	NM_001135821	1.80407
2mK4H3.smooth.chr1.cher1135	chr1	155291103	155292452	+	C1orf104	NM_001039517	3.56617
2mK4H3.smooth.chr1.cher1136	chr1	155294137	155296986	+	RUSC1	NM_014328	3.32686
2mK4H3.smooth.chr1.cher1137	chr1	155579631	155580334	+	MSTO1	NM_018116	2.54378
2mK4H3.smooth.chr1.cher1138	chr1	155654812	155655118	+	YY1AP1	NM_139119	2.69021
2mK4H3.smooth.chr1.cher1139	chr1	155657886	155658036	+	YY1AP1	NM_139119	1.16768
2mK4H3.smooth.chr1.cher114	chr1	11864774	11865550	+	MTHFR	NM_005957	5.00068
2mK4H3.smooth.chr1.cher1140	chr1	155826635	155828408	+	GON4L	NM_032292	4.18895
2mK4H3.smooth.chr1.cher1141	chr1	155829088	155831180	+	SYT11	NM_152280	3.21419
2mK4H3.smooth.chr1.cher1142	chr1	155832074	155832486	+	SYT11	NM_152280	1.56588
2mK4H3.smooth.chr1.cher1143	chr1	155879886	155881852	+	RIT1	NM_006912	3.69853
2mK4H3.smooth.chr1.cher1144	chr1	155882752	155883324	+	KIAA0907	NM_014949	1.58815
2mK4H3.smooth.chr1.cher1145	chr1	155903710	155904975	+	KIAA0907	NM_014949	4.02043
2mK4H3.smooth.chr1.cher1146	chr1	155945603	155947489	+	ARHGEF2	NM_004723	4.28826
2mK4H3.smooth.chr1.cher1147	chr1	155948382	155950701	+	ARHGEF2	NM_001162384	2.17471
2mK4H3.smooth.chr1.cher1148	chr1	155989656	155990174	+	SSR2	NM_003145	4.8788
2mK4H3.smooth.chr1.cher1149	chr1	156021151	156022042	+	UBQLN4	NM_020131	2.4297
2mK4H3.smooth.chr1.cher115	chr1	11866684	11867708	+	CLCN6	NM_021735	4.57346
2mK4H3.smooth.chr1.cher1150	chr1	156024290	156025350	+	ROBLD3	NM_001145264	3.94828
2mK4H3.smooth.chr1.cher1151	chr1	156047140	156047446	+	MEX3A	NM_001093725	1.24929
2mK4H3.smooth.chr1.cher1152	chr1	156051271	156051983	+	MEX3A	NM_001093725	2.57253
2mK4H3.smooth.chr1.cher1153	chr1	156082382	156084258	+	LMNA	NM_005572	2.39613
2mK4H3.smooth.chr1.cher1154	chr1	156085039	156086296	+	LMNA	NM_005572	4.19273
2mK4H3.smooth.chr1.cher1155	chr1	156163884	156164652	+	SLC25A44	NM_014655	4.37419
2mK4H3.smooth.chr1.cher1156	chr1	156165311	156166300	+	SLC25A44	NM_014655	2.09479
2mK4H3.smooth.chr1.cher1157	chr1	156180983	156182712	+	SLC25A44	NM_014655	3.23543
2mK4H3.smooth.chr1.cher1158	chr1	156249602	156251803	+	SMG5	NM_015327	3.69202
2mK4H3.smooth.chr1.cher1159	chr1	156252671	156254783	+	TMEM79	NR_026678	3.56883
2mK4H3.smooth.chr1.cher116	chr1	11869878	11870772	+	CLCN6	NM_021735	1.51568
2mK4H3.smooth.chr1.cher1160	chr1	156303350	156303630	+	CCT3	NM_005998	1.0769
2mK4H3.smooth.chr1.cher1161	chr1	156305018	156308400	+	CCT3	NM_005998	4.70826
2mK4H3.smooth.chr1.cher1162	chr1	156309186	156309488	+	C1orf182	NM_144627	2.11269
2mK4H3.smooth.chr1.cher1163	chr1	156391756	156392351	+	C1orf61	NM_006365	1.47956
2mK4H3.smooth.chr1.cher1164	chr1	156468266	156469650	+	MEF2D	NM_005920	3.93631
2mK4H3.smooth.chr1.cher1165	chr1	156471217	156471638	+	MEF2D	NM_005920	3.12125
2mK4H3.smooth.chr1.cher1166	chr1	156472416	156473814	+	MEF2D	NM_005920	2.07082
2mK4H3.smooth.chr1.cher1167	chr1	156474148	156475010	+	MEF2D	NM_005920	1.28412
2mK4H3.smooth.chr1.cher1168	chr1	156540838	156541546	+	IQGAP3	NM_178229	4.35212
2mK4H3.smooth.chr1.cher1169	chr1	156560962	156563973	+	APOA1BP	NM_144772	4.20481
2mK4H3.smooth.chr1.cher117	chr1	11984723	11985211	+	KIAA2013	NM_138346	4.30948
2mK4H3.smooth.chr1.cher1170	chr1	156572554	156572934	+	GPATCH4	NM_182679	2.00672
2mK4H3.smooth.chr1.cher1171	chr1	156610634	156611470	+	BCAN	NM_198427	2.50363
2mK4H3.smooth.chr1.cher1172	chr1	156612934	156613312	+	BCAN	NM_198427	1.67239
2mK4H3.smooth.chr1.cher1173	chr1	156693011	156694658	+	ISG20L2	NM_030980	3.54043
2mK4H3.smooth.chr1.cher1174	chr1	156695620	156697501	+	ISG20L2	NM_030980	4.85508
2mK4H3.smooth.chr1.cher1175	chr1	156718957	156720452	+	HDGF	NM_004494	4.8354
2mK4H3.smooth.chr1.cher1176	chr1	156722260	156723077	+	HDGF	NM_001126050	3.38908
2mK4H3.smooth.chr1.cher1177	chr1	156735926	156736896	+	PRCC	NM_005973	4.28893
2mK4H3.smooth.chr1.cher1178	chr1	156738042	156738806	+	PRCC	NM_005973	5.07935
2mK4H3.smooth.chr1.cher1179	chr1	156830104	156830324	+	NTRK1	NM_001007792	1.92804
2mK4H3.smooth.chr1.cher118	chr1	12041733	12042946	+	MFN2	NM_014874	3.71386
2mK4H3.smooth.chr1.cher1180	chr1	157012803	157015143	+	ARHGEF11	NM_014784	5.19545
2mK4H3.smooth.chr1.cher1181	chr1	157017009	157017268	+	ARHGEF11	NM_014784	2.79825
2mK4H3.smooth.chr1.cher1182	chr1	157105770	157107588	+	ETV3	NM_005240	4.32754
2mK4H3.smooth.chr1.cher1183	chr1	157108806	157111084	+	ETV3	NM_001145312	2.86022
2mK4H3.smooth.chr1.cher1184	chr1	157962218	157963256	+	KIRREL	NM_018240	1.36916
2mK4H3.smooth.chr1.cher1185	chr1	157964137	157964940	+	KIRREL	NM_018240	2.21363
2mK4H3.smooth.chr1.cher1186	chr1	159893540	159894290	+	TAGLN2	NM_003564	2.58069
2mK4H3.smooth.chr1.cher1187	chr1	159914085	159915052	+	IGSF9	NM_020789	1.65285
2mK4H3.smooth.chr1.cher1188	chr1	159999922	160001130	+	PIGM	NM_145167	4.50018
2mK4H3.smooth.chr1.cher1189	chr1	160002548	160004306	+	PIGM	NM_145167	4.0849
2mK4H3.smooth.chr1.cher119	chr1	12676752	12678015	+	DHRS3	NM_004753	2.57647
2mK4H3.smooth.chr1.cher1190	chr1	160004932	160005406	+	KCNJ10	NM_002241	1.25559
2mK4H3.smooth.chr1.cher1191	chr1	160067000	160068286	+	IGSF8	NM_052868	2.15089
2mK4H3.smooth.chr1.cher1192	chr1	160069199	160070104	+	IGSF8	NM_052868	2.3562
2mK4H3.smooth.chr1.cher1193	chr1	160174215	160177656	+	PEA15	NM_003768	3.7127
2mK4H3.smooth.chr1.cher1194	chr1	160229508	160232882	+	DCAF8	NR_028106	5.15825
2mK4H3.smooth.chr1.cher1195	chr1	160252440	160255288	+	PEX19	NM_001131039	4.41365
2mK4H3.smooth.chr1.cher1196	chr1	160256076	160256774	+	PEX19	NM_001131039	2.82603
2mK4H3.smooth.chr1.cher1197	chr1	160309696	160310104	+	COPA	NM_001098398	1.23163
2mK4H3.smooth.chr1.cher1198	chr1	160312408	160312836	+	COPA	NM_001098398	4.46862
2mK4H3.smooth.chr1.cher1199	chr1	160313528	160314724	+	NCSTN	NM_015331	4.12875
2mK4H3.smooth.chr1.cher12	chr1	1209842	1210492	+	UBE2J2	NM_194457	2.19774
2mK4H3.smooth.chr1.cher120	chr1	12678769	12679194	+	DHRS3	NM_004753	2.52364
2mK4H3.smooth.chr1.cher1200	chr1	160988649	160989072	+	F11R	NM_016946	1.56098
2mK4H3.smooth.chr1.cher1201	chr1	160989768	160992226	+	F11R	NM_016946	3.49681
2mK4H3.smooth.chr1.cher1202	chr1	161012132	161013182	+	USF1	NM_207005	2.30005
2mK4H3.smooth.chr1.cher1203	chr1	161014154	161016698	+	USF1	NM_207005	4.21155
2mK4H3.smooth.chr1.cher1204	chr1	161069712	161070658	+	KLHDC9	NM_001007255	1.82137
2mK4H3.smooth.chr1.cher1205	chr1	161087128	161087248	+	PFDN2	NM_012394	3.82837
2mK4H3.smooth.chr1.cher1206	chr1	161087962	161090044	+	NIT1	NM_005600	3.76847
2mK4H3.smooth.chr1.cher1207	chr1	161099986	161101890	+	DEDD	NM_001039712	4.85216
2mK4H3.smooth.chr1.cher1208	chr1	161102726	161103696	+	DEDD	NM_001039711	5.28215
2mK4H3.smooth.chr1.cher1209	chr1	161123467	161124153	+	UFC1	NM_016406	3.49262
2mK4H3.smooth.chr1.cher121	chr1	14028972	14029604	+	PRDM2	NM_001135610	2.31458
2mK4H3.smooth.chr1.cher1210	chr1	161126732	161128766	+	UFC1	NM_016406	2.46097
2mK4H3.smooth.chr1.cher1211	chr1	161129917	161130617	+	USP21	NM_001014443	4.57885
2mK4H3.smooth.chr1.cher1212	chr1	161131787	161137246	+	USP21	NM_001014443	3.63171
2mK4H3.smooth.chr1.cher1213	chr1	161137886	161138857	+	PPOX	NM_001122764	2.22871
2mK4H3.smooth.chr1.cher1214	chr1	161144298	161148048	+	B4GALT3	NM_003779	3.0951
2mK4H3.smooth.chr1.cher1215	chr1	161171068	161172730	+	NDUFS2	NM_004550	3.55457
2mK4H3.smooth.chr1.cher1216	chr1	161195442	161198096	+	TOMM40L	NM_032174	3.32066
2mK4H3.smooth.chr1.cher1217	chr1	161282210	161282496	+	SDHC	NM_003001	1.77004
2mK4H3.smooth.chr1.cher1218	chr1	161283258	161285438	+	LOC642502	NM_001089593	3.89154
2mK4H3.smooth.chr1.cher1219	chr1	161359506	161360240	+	C1orf192	NM_001013625	4.37993
2mK4H3.smooth.chr1.cher122	chr1	14076628	14078389	+	PRDM2	NM_001007257	4.57914
2mK4H3.smooth.chr1.cher1220	chr1	161411049	161414199	+	FCGR2A	NM_001136219	4.04568
2mK4H3.smooth.chr1.cher1221	chr1	161416388	161417973	+	FCGR2A	NM_001136219	1.97289
2mK4H3.smooth.chr1.cher1222	chr1	161500639	161501152	+	HSPA6	NM_002155	2.5554
2mK4H3.smooth.chr1.cher1223	chr1	161694066	161694964	+	FCRLB	NM_001002901	2.18255
2mK4H3.smooth.chr1.cher1224	chr1	161696835	161697949	+	FCRLB	NM_001002901	3.65305
2mK4H3.smooth.chr1.cher1225	chr1	161719750	161720312	+	DUSP12	NM_007240	4.03941
2mK4H3.smooth.chr1.cher1226	chr1	161721506	161721808	+	DUSP12	NM_007240	3.52728
2mK4H3.smooth.chr1.cher1227	chr1	161734218	161736904	+	ATF6	NM_007348	4.62516
2mK4H3.smooth.chr1.cher1228	chr1	161991092	161992986	+	OLFML2B	NM_015441	2.47314
2mK4H3.smooth.chr1.cher1229	chr1	161994096	161994818	+	OLFML2B	NM_015441	3.54544
2mK4H3.smooth.chr1.cher123	chr1	15251814	15253094	+	KIAA1026	NM_001018000	1.82146
2mK4H3.smooth.chr1.cher1230	chr1	162037736	162039140	+	NOS1AP	NM_014697	3.72414
2mK4H3.smooth.chr1.cher1231	chr1	162040272	162041672	+	NOS1AP	NM_014697	2.76425
2mK4H3.smooth.chr1.cher1232	chr1	162468264	162468900	+	UHMK1	NM_175866	4.34283
2mK4H3.smooth.chr1.cher1233	chr1	162469586	162470130	+	UHMK1	NM_175866	2.75489
2mK4H3.smooth.chr1.cher1234	chr1	162530402	162531190	+	UAP1	NM_003115	4.40435
2mK4H3.smooth.chr1.cher1235	chr1	162531830	162533012	+	UAP1	NM_003115	4.84504
2mK4H3.smooth.chr1.cher1236	chr1	162760175	162760735	+	HSD17B7	NM_016371	1.6565
2mK4H3.smooth.chr1.cher1237	chr1	162792347	162792575	+	HSD17B7	NM_016371	2.53003
2mK4H3.smooth.chr1.cher1238	chr1	163170219	163171676	+	RGS5	NM_003617	1.47066
2mK4H3.smooth.chr1.cher1239	chr1	163173398	163173796	+	RGS5	NM_003617	1.25103
2mK4H3.smooth.chr1.cher124	chr1	15480693	15481508	+	TMEM51	NM_018022	1.22144
2mK4H3.smooth.chr1.cher1240	chr1	163289106	163289830	+	NUF2	NM_031423	2.10974
2mK4H3.smooth.chr1.cher1241	chr1	163292144	163292924	+	NUF2	NM_031423	4.06373
2mK4H3.smooth.chr1.cher1242	chr1	164527592	164528164	+	PBX1	NM_002585	1.58815
2mK4H3.smooth.chr1.cher1243	chr1	164528970	164530248	+	PBX1	NM_002585	2.22307
2mK4H3.smooth.chr1.cher1244	chr1	165598928	165599722	+	MGST3	NM_004528	3.75173
2mK4H3.smooth.chr1.cher1245	chr1	165600791	165602522	+	MGST3	NM_004528	4.40275
2mK4H3.smooth.chr1.cher1246	chr1	165665576	165666014	+	ALDH9A1	NM_000696	3.20447
2mK4H3.smooth.chr1.cher1247	chr1	165667394	165668100	+	ALDH9A1	NM_000696	3.99043
2mK4H3.smooth.chr1.cher1248	chr1	165668902	165669604	+	ALDH9A1	NM_000696	2.26929
2mK4H3.smooth.chr1.cher1249	chr1	165737292	165738596	+	TMCO1	NM_019026	4.15269
2mK4H3.smooth.chr1.cher125	chr1	15482454	15483015	+	TMEM51	NM_018022	1.29175
2mK4H3.smooth.chr1.cher1250	chr1	165796164	165796484	+	UCK2	NM_012474	2.14615
2mK4H3.smooth.chr1.cher1251	chr1	165797806	165799016	+	UCK2	NM_012474	4.78455
2mK4H3.smooth.chr1.cher1252	chr1	166136560	166137406	+	FAM78B	NM_001017961	2.98175
2mK4H3.smooth.chr1.cher1253	chr1	166806364	166807481	+	POGK	NM_017542	2.29862
2mK4H3.smooth.chr1.cher1254	chr1	166809280	166810958	+	POGK	NM_017542	3.49641
2mK4H3.smooth.chr1.cher1255	chr1	166844088	166844566	+	TADA1	NM_053053	3.60074
2mK4H3.smooth.chr1.cher1256	chr1	166846274	166847382	+	TADA1	NM_053053	1.43281
2mK4H3.smooth.chr1.cher1257	chr1	166942936	166944354	+	ILDR2	NM_199351	2.07765
2mK4H3.smooth.chr1.cher1258	chr1	166945398	166946032	+	ILDR2	NM_199351	2.37171
2mK4H3.smooth.chr1.cher1259	chr1	167188166	167189102	+	POU2F1	NM_002697	4.51057
2mK4H3.smooth.chr1.cher126	chr1	15733770	15734572	+	EFHD2	NM_024329	1.50235
2mK4H3.smooth.chr1.cher1260	chr1	167191361	167192606	+	POU2F1	NM_002697	4.78358
2mK4H3.smooth.chr1.cher1261	chr1	167520482	167520856	+	CREG1	NM_003851	1.22178
2mK4H3.smooth.chr1.cher1262	chr1	167521590	167521960	+	CREG1	NM_003851	2.90511
2mK4H3.smooth.chr1.cher1263	chr1	167687462	167688902	+	MPZL1	NM_024569	2.21219
2mK4H3.smooth.chr1.cher1264	chr1	167689872	167691033	+	MPZL1	NM_024569	3.53578
2mK4H3.smooth.chr1.cher1265	chr1	167691712	167693370	+	MPZL1	NM_024569	4.19352
2mK4H3.smooth.chr1.cher1266	chr1	167903066	167908478	+	BRP44	NM_001143674	4.67638
2mK4H3.smooth.chr1.cher1267	chr1	168103260	168105148	+	GPR161	NM_153832	4.06936
2mK4H3.smooth.chr1.cher1268	chr1	168106691	168107906	+	GPR161	NM_153832	2.52845
2mK4H3.smooth.chr1.cher1269	chr1	168195524	168197578	+	SFT2D2	NM_199344	4.33085
2mK4H3.smooth.chr1.cher127	chr1	15738394	15738800	+	EFHD2	NM_024329	2.11592
2mK4H3.smooth.chr1.cher1270	chr1	169073428	169074584	+	ATP1B1	NM_001677	2.42077
2mK4H3.smooth.chr1.cher1271	chr1	169076342	169078514	+	ATP1B1	NM_001677	3.97392
2mK4H3.smooth.chr1.cher1272	chr1	169334678	169335026	+	NME7	NM_197972	1.84058
2mK4H3.smooth.chr1.cher1273	chr1	169335864	169339090	+	BLZF1	NM_003666	4.56036
2mK4H3.smooth.chr1.cher1274	chr1	169452544	169454703	+	SLC19A2	NM_006996	3.8222
2mK4H3.smooth.chr1.cher1275	chr1	169455412	169456320	+	SLC19A2	NM_006996	1.69618
2mK4H3.smooth.chr1.cher1276	chr1	169761336	169763750	+	C1orf156	NM_033418	4.01601
2mK4H3.smooth.chr1.cher1277	chr1	169764371	169765354	+	C1orf112	NM_018186	4.47389
2mK4H3.smooth.chr1.cher1278	chr1	169860284	169863592	+	SCYL3	NM_181093	4.27559
2mK4H3.smooth.chr1.cher1279	chr1	170041858	170044604	+	KIFAP3	NM_014970	4.12998
2mK4H3.smooth.chr1.cher128	chr1	15849351	15849646	+	CASP9	NM_032996	2.95177
2mK4H3.smooth.chr1.cher1280	chr1	170498942	170502840	+	GORAB	NM_001146039	4.00342
2mK4H3.smooth.chr1.cher1281	chr1	171455204	171457110	+	BAT2D1	NM_015172	5.70197
2mK4H3.smooth.chr1.cher1282	chr1	171709268	171710835	+	VAMP4	NM_003762	3.89705
2mK4H3.smooth.chr1.cher1283	chr1	171711625	171713002	+	VAMP4	NM_003762	4.31212
2mK4H3.smooth.chr1.cher1284	chr1	171750226	171750461	+	METTL13	NM_015935	3.0476
2mK4H3.smooth.chr1.cher1285	chr1	171751064	171751394	+	METTL13	NM_015935	4.57779
2mK4H3.smooth.chr1.cher1286	chr1	171752460	171753118	+	METTL13	NM_015935	3.67895
2mK4H3.smooth.chr1.cher1287	chr1	171754406	171755338	+	METTL13	NM_015935	2.15811
2mK4H3.smooth.chr1.cher1288	chr1	171811744	171812336	+	DNM3	NM_015569	1.57502
2mK4H3.smooth.chr1.cher1289	chr1	172412686	172412828	+	PIGC	NM_002642	2.9289
2mK4H3.smooth.chr1.cher129	chr1	15854280	15856034	+	DNAJC16	NM_015291	4.23828
2mK4H3.smooth.chr1.cher1290	chr1	172499866	172501952	+	C1orf9	NM_014283	4.50412
2mK4H3.smooth.chr1.cher1291	chr1	172502636	172505050	+	C1orf9	NM_016227	4.70072
2mK4H3.smooth.chr1.cher1292	chr1	173444670	173445820	+	PRDX6	NM_004905	3.34144
2mK4H3.smooth.chr1.cher1293	chr1	173447339	173448998	+	PRDX6	NM_004905	4.97283
2mK4H3.smooth.chr1.cher1294	chr1	173638633	173639648	+	ANKRD45	NM_198493	1.66902
2mK4H3.smooth.chr1.cher1295	chr1	173683258	173687188	+	KLHL20	NM_014458	4.20685
2mK4H3.smooth.chr1.cher1296	chr1	173790624	173791700	+	CENPL	NM_033319	4.12048
2mK4H3.smooth.chr1.cher1297	chr1	173792432	173793162	+	CENPL	NM_033319	5.23974
2mK4H3.smooth.chr1.cher1298	chr1	173794292	173794518	+	DARS2	NM_018122	4.48652
2mK4H3.smooth.chr1.cher1299	chr1	173795672	173796898	+	DARS2	NM_018122	2.14074
2mK4H3.smooth.chr1.cher13	chr1	1241717	1242010	+	ACAP3	NM_030649	1.48615
2mK4H3.smooth.chr1.cher130	chr1	15944638	15945566	+	DDI2	NM_032341	4.74949
2mK4H3.smooth.chr1.cher1300	chr1	173832884	173840468	+	GAS5	NR_002578	4.74572
2mK4H3.smooth.chr1.cher1301	chr1	174126602	174130252	+	RABGAP1L	NM_014857	4.0912
2mK4H3.smooth.chr1.cher1302	chr1	174968206	174968664	+	CACYBP	NM_001007214	4.30899
2mK4H3.smooth.chr1.cher1303	chr1	174992718	174993204	+	MRPS14	NM_022100	2.63049
2mK4H3.smooth.chr1.cher1304	chr1	176173698	176175913	+	RFWD2	NM_022457	4.56315
2mK4H3.smooth.chr1.cher1305	chr1	176178910	176179236	+	RFWD2	NM_022457	2.01994
2mK4H3.smooth.chr1.cher1306	chr1	178061332	178062873	+	LOC100302401	NR_027982	4.0468
2mK4H3.smooth.chr1.cher1307	chr1	178063686	178066124	+	RASAL2	NM_170692	4.6663
2mK4H3.smooth.chr1.cher1308	chr1	178512274	178512706	+	C1orf220	NM_207467	1.76522
2mK4H3.smooth.chr1.cher1309	chr1	178513614	178514108	+	C1orf220	NM_207467	1.33283
2mK4H3.smooth.chr1.cher131	chr1	16086010	16086406	+	FBLIM1	NM_017556	2.57048
2mK4H3.smooth.chr1.cher1310	chr1	178692506	178693770	+	RALGPS2	NM_152663	3.04536
2mK4H3.smooth.chr1.cher1311	chr1	178694787	178696674	+	RALGPS2	NM_152663	4.69701
2mK4H3.smooth.chr1.cher1312	chr1	178993030	178994582	+	FAM20B	NM_014864	2.25605
2mK4H3.smooth.chr1.cher1313	chr1	178996104	178997400	+	FAM20B	NM_014864	4.5978
2mK4H3.smooth.chr1.cher1314	chr1	179049875	179050828	+	TOR3A	NM_022371	3.58893
2mK4H3.smooth.chr1.cher1315	chr1	179051773	179053337	+	TOR3A	NM_022371	3.20631
2mK4H3.smooth.chr1.cher1316	chr1	179110570	179112790	+	ABL2	NM_001136000	2.58484
2mK4H3.smooth.chr1.cher1317	chr1	179261466	179264220	+	SOAT1	NM_003101	4.84124
2mK4H3.smooth.chr1.cher1318	chr1	179332852	179333120	+	C1orf125	NM_182766	2.04588
2mK4H3.smooth.chr1.cher1319	chr1	179335275	179336000	+	C1orf125	NM_182766	3.63436
2mK4H3.smooth.chr1.cher132	chr1	16175456	16176765	+	SPEN	NM_015001	4.10383
2mK4H3.smooth.chr1.cher1320	chr1	179337204	179337516	+	C1orf125	NM_182766	1.53582
2mK4H3.smooth.chr1.cher1321	chr1	179711232	179711800	+	FAM163A	NM_173509	2.32424
2mK4H3.smooth.chr1.cher1322	chr1	179783976	179784194	+	FAM163A	NM_173509	2.44229
2mK4H3.smooth.chr1.cher1323	chr1	179844806	179846338	+	TOR1AIP2	NM_022347	3.64457
2mK4H3.smooth.chr1.cher1324	chr1	179847456	179848188	+	TOR1AIP2	NM_022347	2.09633
2mK4H3.smooth.chr1.cher1325	chr1	179848806	179849848	+	TOR1AIP1	NM_015602	2.6898
2mK4H3.smooth.chr1.cher1326	chr1	179850674	179851246	+	TOR1AIP1	NM_015602	4.50786
2mK4H3.smooth.chr1.cher1327	chr1	179852447	179854790	+	TOR1AIP1	NM_015602	4.24427
2mK4H3.smooth.chr1.cher1328	chr1	179921548	179922102	+	CEP350	NM_014810	1.9623
2mK4H3.smooth.chr1.cher1329	chr1	179922848	179923536	+	CEP350	NM_014810	4.16714
2mK4H3.smooth.chr1.cher133	chr1	16480034	16481522	+	EPHA2	NM_004431	1.67079
2mK4H3.smooth.chr1.cher1330	chr1	179924952	179925794	+	CEP350	NM_014810	4.61302
2mK4H3.smooth.chr1.cher1331	chr1	180121408	180121976	+	QSOX1	NM_002826	1.65246
2mK4H3.smooth.chr1.cher1332	chr1	180124844	180126535	+	QSOX1	NM_002826	4.18372
2mK4H3.smooth.chr1.cher1333	chr1	180197627	180197846	+	LHX4	NM_033343	2.46744
2mK4H3.smooth.chr1.cher1334	chr1	180200140	180201404	+	LHX4	NM_033343	2.88222
2mK4H3.smooth.chr1.cher1335	chr1	180202110	180202248	+	LHX4	NM_033343	1.2661
2mK4H3.smooth.chr1.cher1336	chr1	180470788	180473100	+	ACBD6	NM_032360	5.22784
2mK4H3.smooth.chr1.cher1337	chr1	180602074	180603714	+	XPR1	NM_004736	4.2401
2mK4H3.smooth.chr1.cher1338	chr1	180990002	180991022	+	STX6	NM_005819	4.48627
2mK4H3.smooth.chr1.cher1339	chr1	181002778	181003710	+	MR1	NM_001531	2.9611
2mK4H3.smooth.chr1.cher134	chr1	16482687	16483088	+	EPHA2	NM_004431	1.25618
2mK4H3.smooth.chr1.cher1340	chr1	181057102	181057924	+	IER5	NM_016545	3.49195
2mK4H3.smooth.chr1.cher1341	chr1	181059144	181060434	+	IER5	NM_016545	4.44455
2mK4H3.smooth.chr1.cher1342	chr1	182358074	182359054	+	GLUL	NM_001033056	4.68298
2mK4H3.smooth.chr1.cher1343	chr1	182361554	182363336	+	GLUL	NM_002065	2.36174
2mK4H3.smooth.chr1.cher1344	chr1	182365074	182365680	+	TEDDM1	NM_172000	1.34433
2mK4H3.smooth.chr1.cher1345	chr1	182557816	182558310	+	RNASEL	NM_021133	1.20774
2mK4H3.smooth.chr1.cher1346	chr1	182571009	182573982	+	RGS16	NM_002928	3.33077
2mK4H3.smooth.chr1.cher1347	chr1	182758835	182759654	+	NPL	NM_030769	2.89582
2mK4H3.smooth.chr1.cher1348	chr1	182760422	182760640	+	NPL	NM_030769	1.45997
2mK4H3.smooth.chr1.cher1349	chr1	182807286	182807598	+	DHX9	NM_001357	2.85729
2mK4H3.smooth.chr1.cher135	chr1	16562695	16564288	+	C1orf89	NM_030907	3.54813
2mK4H3.smooth.chr1.cher1350	chr1	182810642	182810960	+	DHX9	NM_001357	4.92206
2mK4H3.smooth.chr1.cher1351	chr1	182990512	182991680	+	LAMC1	NM_002293	2.89564
2mK4H3.smooth.chr1.cher1352	chr1	182992997	182995320	+	LAMC1	NM_002293	4.03857
2mK4H3.smooth.chr1.cher1353	chr1	183385074	183388018	+	NMNAT2	NM_015039	2.88771
2mK4H3.smooth.chr1.cher1354	chr1	183389736	183389986	+	NMNAT2	NM_015039	1.48881
2mK4H3.smooth.chr1.cher1355	chr1	183438678	183441225	+	SMG7	NM_173156	4.82408
2mK4H3.smooth.chr1.cher1356	chr1	183442514	183443348	+	SMG7	NM_173156	4.99364
2mK4H3.smooth.chr1.cher1357	chr1	183600902	183604519	+	ARPC5	NM_005717	4.59756
2mK4H3.smooth.chr1.cher1358	chr1	183605397	183608040	+	RGL1	NM_015149	3.83927
2mK4H3.smooth.chr1.cher1359	chr1	184005034	184006358	+	GLT25D2	NM_015101	2.8382
2mK4H3.smooth.chr1.cher136	chr1	16676636	16679357	+	FBXO42	NM_018994	4.6314
2mK4H3.smooth.chr1.cher1360	chr1	184008506	184008978	+	GLT25D2	NM_015101	1.14383
2mK4H3.smooth.chr1.cher1361	chr1	184020666	184023374	+	TSEN15	NM_052965	3.65704
2mK4H3.smooth.chr1.cher1362	chr1	184354212	184355448	+	C1orf21	NM_030806	3.33833
2mK4H3.smooth.chr1.cher1363	chr1	184356950	184358730	+	C1orf21	NM_030806	4.74215
2mK4H3.smooth.chr1.cher1364	chr1	184721402	184722228	+	EDEM3	NM_025191	3.42711
2mK4H3.smooth.chr1.cher1365	chr1	184723402	184723512	+	EDEM3	NM_025191	1.50126
2mK4H3.smooth.chr1.cher1366	chr1	184941064	184942704	+	FAM129A	NM_052966	4.40148
2mK4H3.smooth.chr1.cher1367	chr1	184944354	184944587	+	FAM129A	NM_052966	2.39186
2mK4H3.smooth.chr1.cher1368	chr1	185013451	185014072	+	RNF2	NM_007212	1.70836
2mK4H3.smooth.chr1.cher1369	chr1	185015508	185017186	+	RNF2	NM_007212	4.52291
2mK4H3.smooth.chr1.cher137	chr1	16694365	16695732	+	C1orf144	NM_001114600	4.49344
2mK4H3.smooth.chr1.cher1370	chr1	185122982	185127702	+	C1orf25	NM_030934	4.67801
2mK4H3.smooth.chr1.cher1371	chr1	185283958	185285286	+	IVNS1ABP	NM_006469	4.53517
2mK4H3.smooth.chr1.cher1372	chr1	185286335	185288188	+	IVNS1ABP	NM_006469	3.76196
2mK4H3.smooth.chr1.cher1373	chr1	185702272	185705028	+	HMCN1	NM_031935	2.57657
2mK4H3.smooth.chr1.cher1374	chr1	186340834	186341260	+	TPR	NM_003292	1.12314
2mK4H3.smooth.chr1.cher1375	chr1	186342500	186344008	+	TPR	NM_003292	3.82985
2mK4H3.smooth.chr1.cher1376	chr1	186344976	186345842	+	C1orf27	NM_017847	4.16784
2mK4H3.smooth.chr1.cher1377	chr1	192776638	192780422	+	RGS2	NM_002923	3.37967
2mK4H3.smooth.chr1.cher1378	chr1	193026558	193026986	+	UCHL5	NM_015984	5.1075
2mK4H3.smooth.chr1.cher1379	chr1	193027708	193028483	+	UCHL5	NM_015984	3.68538
2mK4H3.smooth.chr1.cher138	chr1	16767803	16768376	+	NECAP2	NM_001145278	4.28584
2mK4H3.smooth.chr1.cher1380	chr1	193029454	193031502	+	TROVE2	NM_001042370	4.77576
2mK4H3.smooth.chr1.cher1381	chr1	193072942	193073656	+	GLRX2	NM_197962	4.24574
2mK4H3.smooth.chr1.cher1382	chr1	193074657	193076354	+	GLRX2	NM_016066	3.66321
2mK4H3.smooth.chr1.cher1383	chr1	193089408	193090659	+	CDC73	NM_024529	3.12165
2mK4H3.smooth.chr1.cher1384	chr1	193091386	193092278	+	CDC73	NM_024529	5.27922
2mK4H3.smooth.chr1.cher1385	chr1	193093222	193093712	+	CDC73	NM_024529	4.03445
2mK4H3.smooth.chr1.cher1386	chr1	193153626	193156942	+	B3GALT2	NM_003783	2.49944
2mK4H3.smooth.chr1.cher1387	chr1	197113244	197116416	+	ASPM	NM_018136	5.10848
2mK4H3.smooth.chr1.cher1388	chr1	197167306	197171818	+	ZBTB41	NM_194314	4.17189
2mK4H3.smooth.chr1.cher1389	chr1	197742416	197743934	+	DENND1B	NM_144977	4.34294
2mK4H3.smooth.chr1.cher139	chr1	16826234	16826370	+	CROCCL2	NR_023386	2.87828
2mK4H3.smooth.chr1.cher1390	chr1	197744616	197746568	+	DENND1B	NM_144977	1.70407
2mK4H3.smooth.chr1.cher1391	chr1	197885530	197887196	+	LHX9	NM_001014434	2.7735
2mK4H3.smooth.chr1.cher1392	chr1	199996096	199998527	+	NR5A2	NM_205860	3.97748
2mK4H3.smooth.chr1.cher1393	chr1	199998974	199999372	+	NR5A2	NM_205860	2.54185
2mK4H3.smooth.chr1.cher1394	chr1	200007620	200008024	+	NR5A2	NM_205860	1.74267
2mK4H3.smooth.chr1.cher1395	chr1	200376584	200378550	+	ZNF281	NM_012482	3.68752
2mK4H3.smooth.chr1.cher1396	chr1	200379051	200380502	+	ZNF281	NM_012482	3.5865
2mK4H3.smooth.chr1.cher1397	chr1	200589484	200589788	+	KIF14	NM_014875	3.13842
2mK4H3.smooth.chr1.cher1398	chr1	200636568	200636850	+	DDX59	NM_001031725	2.25604
2mK4H3.smooth.chr1.cher1399	chr1	200639193	200639820	+	DDX59	NM_001031725	4.21549
2mK4H3.smooth.chr1.cher14	chr1	1309501	1309955	+	AURKAIP1	NM_001127230	1.38716
2mK4H3.smooth.chr1.cher140	chr1	16840824	16841105	+	CROCCL2	NR_023386	2.75393
2mK4H3.smooth.chr1.cher1400	chr1	200709150	200710866	+	CAMSAP1L1	NM_203459	5.23154
2mK4H3.smooth.chr1.cher1401	chr1	200860670	200861990	+	C1orf106	NM_018265	2.63586
2mK4H3.smooth.chr1.cher1402	chr1	201085046	201085595	+	CACNA1S	NM_000069	1.72578
2mK4H3.smooth.chr1.cher1403	chr1	201120930	201121750	+	TMEM9	NM_016456	3.03117
2mK4H3.smooth.chr1.cher1404	chr1	201508705	201508911	+	RPS10P7	NR_026667	2.3931
2mK4H3.smooth.chr1.cher1405	chr1	201797662	201800792	+	IPO9	NM_018085	4.78307
2mK4H3.smooth.chr1.cher1406	chr1	201855864	201857534	+	SHISA4	NM_198149	1.72052
2mK4H3.smooth.chr1.cher1407	chr1	201858184	201860506	+	SHISA4	NM_198149	2.63244
2mK4H3.smooth.chr1.cher1408	chr1	201922532	201922896	+	TIMM17A	NM_006335	1.12592
2mK4H3.smooth.chr1.cher1409	chr1	201924691	201926876	+	TIMM17A	NM_006335	4.36961
2mK4H3.smooth.chr1.cher141	chr1	16847267	16847800	+	CROCCL2	NR_023386	1.35401
2mK4H3.smooth.chr1.cher1410	chr1	201952567	201952942	+	RNPEP	NM_020216	2.92028
2mK4H3.smooth.chr1.cher1411	chr1	202111693	202112802	+	ARL8A	NM_138795	3.9734
2mK4H3.smooth.chr1.cher1412	chr1	202113980	202114872	+	ARL8A	NM_138795	3.90042
2mK4H3.smooth.chr1.cher1413	chr1	202309992	202310998	+	UBE2T	NM_014176	4.20253
2mK4H3.smooth.chr1.cher1414	chr1	202312431	202312738	+	UBE2T	NM_014176	1.2983
2mK4H3.smooth.chr1.cher1415	chr1	202317326	202319364	+	PPP1R12B	NM_032105	4.45672
2mK4H3.smooth.chr1.cher1416	chr1	202775073	202775866	+	KDM5B	NM_006618	4.14039
2mK4H3.smooth.chr1.cher1417	chr1	202778934	202779374	+	KDM5B	NM_006618	3.06975
2mK4H3.smooth.chr1.cher1418	chr1	202780437	202782642	+	KDM5B	NM_006618	2.85652
2mK4H3.smooth.chr1.cher1419	chr1	202830010	202830140	+	LOC148709	NR_002929	2.81229
2mK4H3.smooth.chr1.cher142	chr1	16860832	16861564	+	NBPF1	NM_017940	1.68333
2mK4H3.smooth.chr1.cher1420	chr1	202857302	202857730	+	RABIF	NM_002871	3.99083
2mK4H3.smooth.chr1.cher1421	chr1	202858459	202858662	+	RABIF	NM_002871	1.33144
2mK4H3.smooth.chr1.cher1422	chr1	202894392	202896038	+	KLHL12	NM_021633	3.87237
2mK4H3.smooth.chr1.cher1423	chr1	202925380	202926674	+	ADIPOR1	NM_015999	4.35906
2mK4H3.smooth.chr1.cher1424	chr1	202927461	202927946	+	ADIPOR1	NM_001127687	1.66442
2mK4H3.smooth.chr1.cher1425	chr1	202933878	202936128	+	CYB5R1	NM_016243	3.07969
2mK4H3.smooth.chr1.cher1426	chr1	202937350	202938676	+	CYB5R1	NM_016243	2.81109
2mK4H3.smooth.chr1.cher1427	chr1	202973772	202974484	+	TMEM183A	NM_138391	1.54621
2mK4H3.smooth.chr1.cher1428	chr1	202976186	202976747	+	TMEM183A	NM_138391	3.62046
2mK4H3.smooth.chr1.cher1429	chr1	202976995	202978512	+	TMEM183B	NM_001079809	4.44221
2mK4H3.smooth.chr1.cher143	chr1	16939431	16940483	+	NBPF1	NM_017940	3.31161
2mK4H3.smooth.chr1.cher1430	chr1	203272934	203274129	+	BTG2	NM_006763	3.22051
2mK4H3.smooth.chr1.cher1431	chr1	203275555	203277160	+	BTG2	NM_006763	3.86084
2mK4H3.smooth.chr1.cher1432	chr1	203596384	203596759	+	ATP2B4	NM_001001396	1.10784
2mK4H3.smooth.chr1.cher1433	chr1	203765728	203767318	+	ZC3H11A	NM_014827	3.8238
2mK4H3.smooth.chr1.cher1434	chr1	203831153	203832196	+	SNRPE	NM_003094	4.62789
2mK4H3.smooth.chr1.cher1435	chr1	204044198	204044389	+	SOX13	NM_005686	2.46022
2mK4H3.smooth.chr1.cher1436	chr1	204332319	204333334	+	PLEKHA6	NM_014935	3.20447
2mK4H3.smooth.chr1.cher1437	chr1	204378582	204380454	+	PPP1R15B	NM_032833	4.92869
2mK4H3.smooth.chr1.cher1438	chr1	204381122	204381358	+	PPP1R15B	NM_032833	1.71377
2mK4H3.smooth.chr1.cher1439	chr1	204461150	204463152	+	PIK3C2B	NM_002646	4.43535
2mK4H3.smooth.chr1.cher144	chr1	16970813	16971553	+	MSTP2	NR_027504	3.52117
2mK4H3.smooth.chr1.cher1440	chr1	205088644	205089579	+	RBBP5	NM_005057	3.6883
2mK4H3.smooth.chr1.cher1441	chr1	205090334	205092410	+	RBBP5	NM_005057	4.94271
2mK4H3.smooth.chr1.cher1442	chr1	205178254	205178952	+	DSTYK	NM_015375	3.53495
2mK4H3.smooth.chr1.cher1443	chr1	205179648	205180341	+	DSTYK	NM_015375	3.24652
2mK4H3.smooth.chr1.cher1444	chr1	205181046	205181706	+	DSTYK	NM_015375	2.49745
2mK4H3.smooth.chr1.cher1445	chr1	205195448	205196710	+	TMCC2	NM_014858	3.72722
2mK4H3.smooth.chr1.cher1446	chr1	205197355	205197687	+	TMCC2	NM_014858	3.1578
2mK4H3.smooth.chr1.cher1447	chr1	205198745	205199765	+	TMCC2	NM_014858	2.65852
2mK4H3.smooth.chr1.cher1448	chr1	205288406	205288964	+	NUAK2	NM_030952	3.22702
2mK4H3.smooth.chr1.cher1449	chr1	205291180	205291766	+	NUAK2	NM_030952	2.3057
2mK4H3.smooth.chr1.cher145	chr1	17199308	17199808	+	CROCC	NM_014675	1.96874
2mK4H3.smooth.chr1.cher1450	chr1	205425037	205425788	+	MIR135B	NR_029893	2.52768
2mK4H3.smooth.chr1.cher1451	chr1	205474303	205474726	+	PCTK3	NM_212503	1.30674
2mK4H3.smooth.chr1.cher1452	chr1	205599232	205600537	+	ELK4	NM_021795	4.71639
2mK4H3.smooth.chr1.cher1453	chr1	205601920	205603060	+	ELK4	NM_021795	3.54381
2mK4H3.smooth.chr1.cher1454	chr1	205647532	205648697	+	SLC45A3	NM_033102	3.01234
2mK4H3.smooth.chr1.cher1455	chr1	205650243	205651218	+	SLC45A3	NM_033102	2.45124
2mK4H3.smooth.chr1.cher1456	chr1	205716702	205717944	+	NUCKS1	NM_022731	4.92895
2mK4H3.smooth.chr1.cher1457	chr1	205719620	205720774	+	NUCKS1	NM_022731	3.67833
2mK4H3.smooth.chr1.cher1458	chr1	205741736	205743830	+	RAB7L1	NM_001135664	4.31137
2mK4H3.smooth.chr1.cher1459	chr1	205744880	205745597	+	RAB7L1	NM_001135664	1.57176
2mK4H3.smooth.chr1.cher146	chr1	17231300	17231712	+	CROCC	NM_014675	1.92603
2mK4H3.smooth.chr1.cher1460	chr1	205779868	205781707	+	SLC41A1	NM_173854	4.40433
2mK4H3.smooth.chr1.cher1461	chr1	205782899	205783914	+	SLC41A1	NM_173854	4.14781
2mK4H3.smooth.chr1.cher1462	chr1	205785500	205785856	+	SLC41A1	NM_173854	1.43034
2mK4H3.smooth.chr1.cher1463	chr1	206137522	206138222	+	FAM72A	NM_001123168	3.50484
2mK4H3.smooth.chr1.cher1464	chr1	206728886	206729587	+	RASSF5	NM_182664	1.39273
2mK4H3.smooth.chr1.cher1465	chr1	206731008	206732313	+	RASSF5	NM_182665	2.23896
2mK4H3.smooth.chr1.cher1466	chr1	206784218	206785404	+	LGTN	NM_006893	2.51226
2mK4H3.smooth.chr1.cher1467	chr1	206807582	206811542	+	DYRK3	NM_003582	3.91632
2mK4H3.smooth.chr1.cher1468	chr1	206856903	206857418	+	MAPKAPK2	NM_004759	2.1245
2mK4H3.smooth.chr1.cher1469	chr1	206859184	206860630	+	MAPKAPK2	NM_004759	4.44338
2mK4H3.smooth.chr1.cher147	chr1	17336308	17336548	+	ATP13A2	NM_001141974	1.43649
2mK4H3.smooth.chr1.cher1470	chr1	207221184	207226092	+	YOD1	NM_018566	3.93201
2mK4H3.smooth.chr1.cher1471	chr1	207227936	207228274	+	PFKFB2	NM_006212	1.95542
2mK4H3.smooth.chr1.cher1472	chr1	207492690	207493370	+	CD55	NM_000574	1.89686
2mK4H3.smooth.chr1.cher1473	chr1	207494176	207494505	+	CD55	NM_000574	3.2112
2mK4H3.smooth.chr1.cher1474	chr1	207495109	207496168	+	CD55	NM_000574	3.47138
2mK4H3.smooth.chr1.cher1475	chr1	207496774	207497078	+	CD55	NM_000574	2.13127
2mK4H3.smooth.chr1.cher1476	chr1	207628285	207628850	+	CR2	NM_001877	1.53711
2mK4H3.smooth.chr1.cher1477	chr1	207818480	207819023	+	CR1L	NM_175710	1.41759
2mK4H3.smooth.chr1.cher1478	chr1	207923000	207924881	+	CD46	NM_172357	4.18686
2mK4H3.smooth.chr1.cher1479	chr1	207925624	207926141	+	CD46	NM_172357	3.09925
2mK4H3.smooth.chr1.cher148	chr1	17378988	17380028	+	SDHB	NM_003000	4.3585
2mK4H3.smooth.chr1.cher1480	chr1	208418098	208418968	+	PLXNA2	NM_025179	2.53638
2mK4H3.smooth.chr1.cher1481	chr1	209955050	209957492	+	C1orf74	NM_152485	3.81121
2mK4H3.smooth.chr1.cher1482	chr1	209999414	209999986	+	C1orf107	NM_014388	1.50768
2mK4H3.smooth.chr1.cher1483	chr1	210001048	210001687	+	C1orf107	NM_014388	4.2544
2mK4H3.smooth.chr1.cher1484	chr1	210003172	210003890	+	C1orf107	NM_014388	3.67003
2mK4H3.smooth.chr1.cher1485	chr1	210111134	210111307	+	SYT14	NM_001146261	2.22882
2mK4H3.smooth.chr1.cher1486	chr1	210403616	210405146	+	C1orf133	NR_024337	1.85574
2mK4H3.smooth.chr1.cher1487	chr1	210407681	210408612	+	SERTAD4	NM_019605	2.97619
2mK4H3.smooth.chr1.cher1488	chr1	210424540	210424748	+	SERTAD4	NM_019605	1.24874
2mK4H3.smooth.chr1.cher1489	chr1	210502956	210503626	+	HHAT	NM_018194	3.03589
2mK4H3.smooth.chr1.cher149	chr1	17444156	17445275	+	PADI2	NM_007365	2.30014
2mK4H3.smooth.chr1.cher1490	chr1	211305078	211306434	+	KCNH1	NM_002238	2.43356
2mK4H3.smooth.chr1.cher1491	chr1	211307503	211309008	+	KCNH1	NM_002238	2.41194
2mK4H3.smooth.chr1.cher1492	chr1	211380454	211380812	+	RCOR3	NM_001136225	1.52831
2mK4H3.smooth.chr1.cher1493	chr1	211430500	211432166	+	RCOR3	NM_001136225	4.03693
2mK4H3.smooth.chr1.cher1494	chr1	211434348	211434858	+	RCOR3	NM_001136225	4.19495
2mK4H3.smooth.chr1.cher1495	chr1	211500947	211502421	+	TRAF5	NM_001033910	2.26254
2mK4H3.smooth.chr1.cher1496	chr1	211554014	211554340	+	C1orf97	NR_026761	1.07933
2mK4H3.smooth.chr1.cher1497	chr1	211555000	211556666	+	C1orf97	NR_026761	3.44721
2mK4H3.smooth.chr1.cher1498	chr1	211749458	211752029	+	SLC30A1	NM_021194	4.46234
2mK4H3.smooth.chr1.cher1499	chr1	211753590	211755678	+	SLC30A1	NM_021194	3.07559
2mK4H3.smooth.chr1.cher15	chr1	1407653	1407902	+	ATAD3B	NM_031921	2.39575
2mK4H3.smooth.chr1.cher150	chr1	17763244	17764129	+	RCC2	NM_001136204	4.07448
2mK4H3.smooth.chr1.cher1500	chr1	211847846	211848896	+	NEK2	NM_002497	3.98034
2mK4H3.smooth.chr1.cher1501	chr1	211850090	211850332	+	NEK2	NM_002497	2.08635
2mK4H3.smooth.chr1.cher1502	chr1	212001132	212003429	+	LPGAT1	NM_014873	3.87916
2mK4H3.smooth.chr1.cher1503	chr1	212004352	212004926	+	LPGAT1	NM_014873	2.23554
2mK4H3.smooth.chr1.cher1504	chr1	212206532	212207068	+	INTS7	NM_015434	3.07442
2mK4H3.smooth.chr1.cher1505	chr1	212209472	212210342	+	DTL	NM_016448	4.20736
2mK4H3.smooth.chr1.cher1506	chr1	212457042	212458502	+	PPP2R5A	NM_006243	3.28574
2mK4H3.smooth.chr1.cher1507	chr1	212459649	212461236	+	PPP2R5A	NM_006243	5.14288
2mK4H3.smooth.chr1.cher1508	chr1	212586058	212587200	+	TMEM206	NM_018252	3.10639
2mK4H3.smooth.chr1.cher1509	chr1	212606971	212607563	+	NENF	NM_013349	3.91696
2mK4H3.smooth.chr1.cher151	chr1	17767270	17768236	+	RCC2	NM_018715	3.31939
2mK4H3.smooth.chr1.cher1510	chr1	212778858	212780610	+	ATF3	NM_001030287	3.1597
2mK4H3.smooth.chr1.cher1511	chr1	212783376	212785502	+	ATF3	NM_001040619	2.41644
2mK4H3.smooth.chr1.cher1512	chr1	212870788	212872358	+	BATF3	NM_018664	2.21429
2mK4H3.smooth.chr1.cher1513	chr1	212873994	212874882	+	BATF3	NM_018664	2.47055
2mK4H3.smooth.chr1.cher1514	chr1	212962972	212963309	+	NSL1	NM_015471	2.63294
2mK4H3.smooth.chr1.cher1515	chr1	212965088	212965663	+	TATDN3	NM_001146169	2.57547
2mK4H3.smooth.chr1.cher1516	chr1	213029704	213030428	+	LQK1	NR_027286	4.02905
2mK4H3.smooth.chr1.cher1517	chr1	213032403	213032710	+	FLVCR1	NM_014053	4.44107
2mK4H3.smooth.chr1.cher1518	chr1	213125102	213126608	+	VASH2	NM_024749	3.01524
2mK4H3.smooth.chr1.cher1519	chr1	213186388	213188797	+	ANGEL2	NM_144567	3.71044
2mK4H3.smooth.chr1.cher152	chr1	17866661	17867733	+	ARHGEF10L	NM_018125	3.11689
2mK4H3.smooth.chr1.cher1520	chr1	213223922	213225486	+	RPS6KC1	NM_012424	4.86414
2mK4H3.smooth.chr1.cher1521	chr1	213226292	213227142	+	RPS6KC1	NM_012424	3.78701
2mK4H3.smooth.chr1.cher1522	chr1	214159238	214160476	+	PROX1	NM_002763	3.0808
2mK4H3.smooth.chr1.cher1523	chr1	214161694	214162299	+	PROX1	NM_002763	2.37711
2mK4H3.smooth.chr1.cher1524	chr1	214162910	214164316	+	PROX1	NM_002763	2.51626
2mK4H3.smooth.chr1.cher1525	chr1	214453596	214454088	+	SMYD2	NM_020197	3.99125
2mK4H3.smooth.chr1.cher1526	chr1	214455268	214457068	+	SMYD2	NM_020197	3.37058
2mK4H3.smooth.chr1.cher1527	chr1	214722264	214724254	+	PTPN14	NM_005401	4.82975
2mK4H3.smooth.chr1.cher1528	chr1	214725660	214726080	+	PTPN14	NM_005401	4.2758
2mK4H3.smooth.chr1.cher1529	chr1	214774966	214776196	+	CENPF	NM_016343	4.02635
2mK4H3.smooth.chr1.cher153	chr1	19226890	19227404	+	ALDH4A1	NM_170726	3.57319
2mK4H3.smooth.chr1.cher1530	chr1	214776973	214779069	+	CENPF	NM_016343	4.54626
2mK4H3.smooth.chr1.cher1531	chr1	215739746	215740690	+	KCTD3	NM_016121	2.83971
2mK4H3.smooth.chr1.cher1532	chr1	215741390	215743512	+	KCTD3	NM_016121	5.41222
2mK4H3.smooth.chr1.cher1533	chr1	217801740	217805016	+	GPATCH2	NM_018040	4.62701
2mK4H3.smooth.chr1.cher1534	chr1	217805708	217806122	+	SPATA17	NM_138796	2.39232
2mK4H3.smooth.chr1.cher1535	chr1	218456278	218456538	+	RRP15	NM_016052	1.18695
2mK4H3.smooth.chr1.cher1536	chr1	218458599	218459412	+	RRP15	NM_016052	5.07812
2mK4H3.smooth.chr1.cher1537	chr1	218517562	218519992	+	TGFB2	NM_001135599	2.35418
2mK4H3.smooth.chr1.cher1538	chr1	218520752	218521018	+	TGFB2	NM_001135599	1.43551
2mK4H3.smooth.chr1.cher1539	chr1	219347919	219349666	+	LYPLAL1	NM_138794	2.97703
2mK4H3.smooth.chr1.cher154	chr1	19228420	19232780	+	IFFO2	NM_001136265	3.34402
2mK4H3.smooth.chr1.cher1540	chr1	220099462	220100836	+	SLC30A10	NM_018713	3.31154
2mK4H3.smooth.chr1.cher1541	chr1	220102502	220103474	+	SLC30A10	NM_018713	1.56793
2mK4H3.smooth.chr1.cher1542	chr1	220218964	220220250	+	EPRS	NM_004446	3.81099
2mK4H3.smooth.chr1.cher1543	chr1	220262638	220263478	+	BPNT1	NM_006085	5.40355
2mK4H3.smooth.chr1.cher1544	chr1	220269424	220269942	+	IARS2	NM_018060	2.23907
2mK4H3.smooth.chr1.cher1545	chr1	220444556	220445239	+	RAB3GAP2	NM_012414	3.18989
2mK4H3.smooth.chr1.cher1546	chr1	220699318	220701290	+	MARK1	NM_018650	4.27198
2mK4H3.smooth.chr1.cher1547	chr1	220702394	220704176	+	MARK1	NM_018650	4.03809
2mK4H3.smooth.chr1.cher1548	chr1	220864580	220865102	+	C1orf115	NM_024709	3.05969
2mK4H3.smooth.chr1.cher1549	chr1	220920126	220920670	+	MOSC2	NM_017898	1.43631
2mK4H3.smooth.chr1.cher155	chr1	19276356	19276526	+	IFFO2	NM_001136265	3.17543
2mK4H3.smooth.chr1.cher1550	chr1	220923159	220923644	+	MOSC2	NM_017898	1.67701
2mK4H3.smooth.chr1.cher1551	chr1	221051082	221052248	+	HLX	NM_021958	2.26705
2mK4H3.smooth.chr1.cher1552	chr1	221053524	221054958	+	HLX	NM_021958	2.90854
2mK4H3.smooth.chr1.cher1553	chr1	221912512	221915744	+	DUSP10	NM_144729	3.70438
2mK4H3.smooth.chr1.cher1554	chr1	221917022	221917342	+	DUSP10	NM_144729	2.77033
2mK4H3.smooth.chr1.cher1555	chr1	221918193	221918564	+	DUSP10	NM_144729	1.4117
2mK4H3.smooth.chr1.cher1556	chr1	222762988	222763243	+	TAF1A	NM_139352	1.24961
2mK4H3.smooth.chr1.cher1557	chr1	222791433	222792082	+	MIA3	NM_198551	1.76321
2mK4H3.smooth.chr1.cher1558	chr1	222817446	222817705	+	MIA3	NM_198551	1.65888
2mK4H3.smooth.chr1.cher1559	chr1	222885310	222886927	+	C1orf58	NM_144695	3.15262
2mK4H3.smooth.chr1.cher156	chr1	19535248	19536042	+	UBR4	NM_020765	5.44085
2mK4H3.smooth.chr1.cher1560	chr1	222988177	222988609	+	FAM177B	NM_207468	1.06452
2mK4H3.smooth.chr1.cher1561	chr1	223307166	223307326	+	TLR5	NM_003268	2.10632
2mK4H3.smooth.chr1.cher1562	chr1	223536827	223537496	+	SUSD4	NM_001037175	3.07716
2mK4H3.smooth.chr1.cher1563	chr1	223538106	223538652	+	SUSD4	NM_001037175	1.4724
2mK4H3.smooth.chr1.cher1564	chr1	223900701	223901408	+	CAPN2	NM_001748	4.67555
2mK4H3.smooth.chr1.cher1565	chr1	224032112	224032910	+	TP53BP2	NM_005426	4.03488
2mK4H3.smooth.chr1.cher1566	chr1	224034169	224034684	+	TP53BP2	NM_005426	1.77692
2mK4H3.smooth.chr1.cher1567	chr1	224180228	224180891	+	FBXO28	NM_001136115	2.2775
2mK4H3.smooth.chr1.cher1568	chr1	224302436	224304180	+	FBXO28	NM_001136115	4.01531
2mK4H3.smooth.chr1.cher1569	chr1	224370264	224370592	+	DEGS1	NM_003676	3.51248
2mK4H3.smooth.chr1.cher157	chr1	19537430	19541104	+	UBR4	NM_020765	4.53522
2mK4H3.smooth.chr1.cher1570	chr1	224517270	224518648	+	NVL	NM_206840	4.56826
2mK4H3.smooth.chr1.cher1571	chr1	224544890	224546956	+	CNIH4	NM_014184	4.71782
2mK4H3.smooth.chr1.cher1572	chr1	224618976	224621400	+	WDR26	NM_025160	5.05434
2mK4H3.smooth.chr1.cher1573	chr1	224622555	224624474	+	WDR26	NM_025160	4.27232
2mK4H3.smooth.chr1.cher1574	chr1	224803334	224804199	+	CNIH3	NM_152495	1.75642
2mK4H3.smooth.chr1.cher1575	chr1	224806295	224807362	+	CNIH3	NM_152495	1.30605
2mK4H3.smooth.chr1.cher1576	chr1	225613516	225614626	+	LBR	NM_002296	4.75107
2mK4H3.smooth.chr1.cher1577	chr1	225616154	225618514	+	LBR	NM_194442	4.31318
2mK4H3.smooth.chr1.cher1578	chr1	225838726	225840142	+	ENAH	NM_018212	4.7927
2mK4H3.smooth.chr1.cher1579	chr1	225842000	225843718	+	ENAH	NM_018212	3.89337
2mK4H3.smooth.chr1.cher158	chr1	19577398	19577870	+	KIAA0090	NM_015047	4.54653
2mK4H3.smooth.chr1.cher1580	chr1	225963150	225967708	+	SRP9	NM_001130440	4.68574
2mK4H3.smooth.chr1.cher1581	chr1	225996485	225997043	+	EPHX1	NM_001136018	1.88106
2mK4H3.smooth.chr1.cher1582	chr1	225998706	225999486	+	EPHX1	NM_001136018	2.94469
2mK4H3.smooth.chr1.cher1583	chr1	226067829	226069291	+	TMEM63A	NM_014698	3.55503
2mK4H3.smooth.chr1.cher1584	chr1	226070076	226070870	+	TMEM63A	NM_014698	2.03177
2mK4H3.smooth.chr1.cher1585	chr1	226110074	226110680	+	PYCR2	NM_013328	2.47471
2mK4H3.smooth.chr1.cher1586	chr1	226186064	226186616	+	C1orf55	NM_152608	5.36635
2mK4H3.smooth.chr1.cher1587	chr1	226187390	226188151	+	C1orf55	NM_152608	4.12938
2mK4H3.smooth.chr1.cher1588	chr1	226248710	226249332	+	H3F3A	NM_002107	3.94935
2mK4H3.smooth.chr1.cher1589	chr1	226250708	226253452	+	LOC440926	NR_002315	3.94714
2mK4H3.smooth.chr1.cher159	chr1	19581040	19581398	+	MRTO4	NM_016183	3.27824
2mK4H3.smooth.chr1.cher1590	chr1	226372270	226374218	+	ACBD3	NM_022735	3.99298
2mK4H3.smooth.chr1.cher1591	chr1	226411906	226412252	+	MIXL1	NM_031944	1.07024
2mK4H3.smooth.chr1.cher1592	chr1	226494570	226494964	+	LIN9	NM_173083	2.63895
2mK4H3.smooth.chr1.cher1593	chr1	226495882	226496110	+	LIN9	NM_173083	3.39871
2mK4H3.smooth.chr1.cher1594	chr1	226497688	226499128	+	LIN9	NM_173083	2.82899
2mK4H3.smooth.chr1.cher1595	chr1	226594386	226595152	+	PARP1	NM_001618	4.37571
2mK4H3.smooth.chr1.cher1596	chr1	226927378	226928244	+	ITPKB	NM_002221	2.29906
2mK4H3.smooth.chr1.cher1597	chr1	227059690	227060568	+	PSEN2	NM_000447	3.76694
2mK4H3.smooth.chr1.cher1598	chr1	227125468	227126478	+	CABC1	NM_020247	2.66003
2mK4H3.smooth.chr1.cher1599	chr1	227128321	227129019	+	CABC1	NM_020247	3.84494
2mK4H3.smooth.chr1.cher16	chr1	1509160	1509456	+	SSU72	NM_014188	4.23622
2mK4H3.smooth.chr1.cher160	chr1	19637532	19638033	+	AKR7A2	NM_003689	4.637
2mK4H3.smooth.chr1.cher1600	chr1	227130074	227130474	+	CABC1	NM_020247	2.39722
2mK4H3.smooth.chr1.cher1601	chr1	227502548	227505599	+	CDC42BPA	NM_003607	4.79906
2mK4H3.smooth.chr1.cher1602	chr1	227506885	227508032	+	CDC42BPA	NM_003607	2.2956
2mK4H3.smooth.chr1.cher1603	chr1	227917340	227918156	+	LOC100130093	NR_024485	2.1569
2mK4H3.smooth.chr1.cher1604	chr1	227921165	227922268	+	JMJD4	NM_001161465	2.75735
2mK4H3.smooth.chr1.cher1605	chr1	227926366	227926750	+	SNAP47	NM_053052	1.46255
2mK4H3.smooth.chr1.cher1606	chr1	227976147	227976380	+	SNAP47	NM_053052	1.54565
2mK4H3.smooth.chr1.cher1607	chr1	228268904	228269871	+	ARF1	NM_001658	2.86692
2mK4H3.smooth.chr1.cher1608	chr1	228271431	228273253	+	ARF1	NM_001024228	4.59765
2mK4H3.smooth.chr1.cher1609	chr1	228288582	228289443	+	C1orf35	NM_024319	3.58877
2mK4H3.smooth.chr1.cher161	chr1	19639305	19640954	+	PQLC2	NM_001040125	4.31673
2mK4H3.smooth.chr1.cher1610	chr1	228293333	228296475	+	MRPL55	NM_181441	4.03691
2mK4H3.smooth.chr1.cher1611	chr1	228297460	228298120	+	MRPL55	NM_181441	2.50367
2mK4H3.smooth.chr1.cher1612	chr1	228328658	228330321	+	GUK1	NM_001159390	4.051
2mK4H3.smooth.chr1.cher1613	chr1	228332030	228332447	+	GUK1	NM_001159390	1.27552
2mK4H3.smooth.chr1.cher1614	chr1	228351900	228352377	+	C1orf69	NM_001010867	1.88056
2mK4H3.smooth.chr1.cher1615	chr1	228353126	228353501	+	C1orf69	NM_001010867	3.92774
2mK4H3.smooth.chr1.cher1616	chr1	228354254	228354516	+	C1orf69	NM_001010867	2.20623
2mK4H3.smooth.chr1.cher1617	chr1	228592734	228593566	+	TRIM11	NM_145214	5.00007
2mK4H3.smooth.chr1.cher1618	chr1	228595214	228596692	+	TRIM17	NM_001024941	3.68619
2mK4H3.smooth.chr1.cher1619	chr1	228643104	228645163	+	HIST3H2A	NM_033445	3.38411
2mK4H3.smooth.chr1.cher162	chr1	19922642	19923255	+	C1orf151	NM_001032363	4.94464
2mK4H3.smooth.chr1.cher1620	chr1	228645706	228647652	+	HIST3H2BB	NM_175055	2.74003
2mK4H3.smooth.chr1.cher1621	chr1	228649096	228649898	+	HIST3H2BB	NM_175055	1.81341
2mK4H3.smooth.chr1.cher1622	chr1	228651586	228652244	+	HIST3H2BB	NM_175055	2.26258
2mK4H3.smooth.chr1.cher1623	chr1	228742914	228743324	+	DUSP5P	NR_002834	1.84709
2mK4H3.smooth.chr1.cher1624	chr1	228744075	228745666	+	DUSP5P	NR_002834	3.20519
2mK4H3.smooth.chr1.cher1625	chr1	228756354	228756845	+	DUSP5P	NR_002834	3.1424
2mK4H3.smooth.chr1.cher1626	chr1	228782958	228783248	+	DUSP5P	NR_002834	3.60346
2mK4H3.smooth.chr1.cher1627	chr1	228871704	228873945	+	RHOU	NM_021205	2.60958
2mK4H3.smooth.chr1.cher1628	chr1	229408490	229409170	+	RAB4A	NM_004578	4.32081
2mK4H3.smooth.chr1.cher1629	chr1	229475822	229476580	+	C1orf96	NM_145257	4.87651
2mK4H3.smooth.chr1.cher163	chr1	19924096	19924508	+	C1orf151	NM_001032363	4.7417
2mK4H3.smooth.chr1.cher1630	chr1	229477191	229478039	+	C1orf96	NM_145257	5.03244
2mK4H3.smooth.chr1.cher1631	chr1	229478978	229480300	+	C1orf96	NM_145257	3.37977
2mK4H3.smooth.chr1.cher1632	chr1	229641704	229643050	+	NUP133	NM_018230	3.96692
2mK4H3.smooth.chr1.cher1633	chr1	229645354	229645780	+	NUP133	NM_018230	1.92492
2mK4H3.smooth.chr1.cher1634	chr1	229692942	229693654	+	ABCB10	NM_012089	3.90798
2mK4H3.smooth.chr1.cher1635	chr1	229695104	229695950	+	ABCB10	NM_012089	4.47294
2mK4H3.smooth.chr1.cher1636	chr1	229696940	229697432	+	ABCB10	NM_012089	1.38914
2mK4H3.smooth.chr1.cher1637	chr1	229760146	229761200	+	TAF5L	NM_001025247	4.19045
2mK4H3.smooth.chr1.cher1638	chr1	229762493	229763576	+	URB2	NM_014777	4.44828
2mK4H3.smooth.chr1.cher1639	chr1	229764226	229765074	+	URB2	NM_014777	1.55613
2mK4H3.smooth.chr1.cher164	chr1	19969527	19970128	+	NBL1	NM_182744	1.7652
2mK4H3.smooth.chr1.cher1640	chr1	230201970	230202240	+	GALNT2	NM_004481	3.72315
2mK4H3.smooth.chr1.cher1641	chr1	230203797	230205436	+	GALNT2	NM_004481	4.70601
2mK4H3.smooth.chr1.cher1642	chr1	230778804	230780758	+	COG2	NM_007357	4.34207
2mK4H3.smooth.chr1.cher1643	chr1	231001783	231003652	+	C1orf198	NM_032800	4.24532
2mK4H3.smooth.chr1.cher1644	chr1	231004924	231006056	+	C1orf198	NM_001136494	2.64012
2mK4H3.smooth.chr1.cher1645	chr1	231111400	231113914	+	TTC13	NM_024525	4.29149
2mK4H3.smooth.chr1.cher1646	chr1	231115000	231115304	+	ARV1	NM_022786	4.22338
2mK4H3.smooth.chr1.cher1647	chr1	231173914	231174900	+	FAM89A	NM_198552	3.3448
2mK4H3.smooth.chr1.cher1648	chr1	231176794	231177606	+	FAM89A	NM_198552	2.26904
2mK4H3.smooth.chr1.cher1649	chr1	231374769	231375664	+	C1orf131	NM_152379	2.68031
2mK4H3.smooth.chr1.cher165	chr1	19972012	19973270	+	NBL1	NM_005380	2.13465
2mK4H3.smooth.chr1.cher1650	chr1	231376266	231378834	+	GNPAT	NM_014236	4.4396
2mK4H3.smooth.chr1.cher1651	chr1	231468396	231470734	+	EXOC8	NM_175876	4.58244
2mK4H3.smooth.chr1.cher1652	chr1	231471705	231473587	+	EXOC8	NM_175876	3.77076
2mK4H3.smooth.chr1.cher1653	chr1	231474628	231475768	+	C1orf124	NM_001010984	5.02938
2mK4H3.smooth.chr1.cher1654	chr1	231554880	231556514	+	EGLN1	NM_022051	5.20102
2mK4H3.smooth.chr1.cher1655	chr1	231558732	231560156	+	EGLN1	NM_022051	2.66899
2mK4H3.smooth.chr1.cher1656	chr1	231662434	231663234	+	TSNAX	NM_005999	2.91525
2mK4H3.smooth.chr1.cher1657	chr1	231663868	231665602	+	TSNAX	NM_005999	4.84022
2mK4H3.smooth.chr1.cher1658	chr1	231761696	231763852	+	DISC1	NM_001164554	3.1427
2mK4H3.smooth.chr1.cher1659	chr1	233086132	233086511	+	C1orf57	NM_032324	1.16074
2mK4H3.smooth.chr1.cher166	chr1	20128012	20128308	+	TMCO4	NM_181719	1.72125
2mK4H3.smooth.chr1.cher1660	chr1	233462520	233463043	+	KIAA1804	NM_032435	2.12113
2mK4H3.smooth.chr1.cher1661	chr1	233464561	233465084	+	KIAA1804	NM_032435	2.01724
2mK4H3.smooth.chr1.cher1662	chr1	234492456	234492936	+	C1orf31	NM_001012985	1.25625
2mK4H3.smooth.chr1.cher1663	chr1	234508204	234508714	+	C1orf31	NM_001012985	4.41405
2mK4H3.smooth.chr1.cher1664	chr1	234509916	234510540	+	C1orf31	NM_001012985	4.51396
2mK4H3.smooth.chr1.cher1665	chr1	234612990	234613822	+	TARBP1	NM_005646	3.64248
2mK4H3.smooth.chr1.cher1666	chr1	234615916	234616278	+	TARBP1	NM_005646	1.29479
2mK4H3.smooth.chr1.cher1667	chr1	234742842	234744279	+	IRF2BP2	NM_001077397	5.46396
2mK4H3.smooth.chr1.cher1668	chr1	234747219	234747622	+	IRF2BP2	NM_001077397	3.64989
2mK4H3.smooth.chr1.cher1669	chr1	235324202	235325194	+	RBM34	NM_001161533	4.11861
2mK4H3.smooth.chr1.cher167	chr1	20809478	20809806	+	CAMK2N1	NM_018584	1.27784
2mK4H3.smooth.chr1.cher1670	chr1	235488472	235490246	+	ARID4B	NM_016374	4.24013
2mK4H3.smooth.chr1.cher1671	chr1	235492159	235493360	+	GGPS1	NM_004837	4.88964
2mK4H3.smooth.chr1.cher1672	chr1	235493976	235495258	+	GGPS1	NM_004837	4.26102
2mK4H3.smooth.chr1.cher1673	chr1	235530522	235531192	+	TBCE	NM_003193	3.03319
2mK4H3.smooth.chr1.cher1674	chr1	235665794	235667167	+	B3GALNT2	NM_152490	4.75921
2mK4H3.smooth.chr1.cher1675	chr1	235814170	235814858	+	GNG4	NM_004485	2.52878
2mK4H3.smooth.chr1.cher1676	chr1	236028848	236029477	+	LYST	NM_000081	4.15678
2mK4H3.smooth.chr1.cher1677	chr1	236030330	236031398	+	LYST	NM_000081	3.36024
2mK4H3.smooth.chr1.cher1678	chr1	236134936	236135545	+	NID1	NM_002508	1.65733
2mK4H3.smooth.chr1.cher1679	chr1	236228999	236229784	+	NID1	NM_002508	2.19003
2mK4H3.smooth.chr1.cher168	chr1	20832296	20832668	+	MUL1	NM_024544	2.56479
2mK4H3.smooth.chr1.cher1680	chr1	236304065	236305294	+	GPR137B	NM_003272	2.80211
2mK4H3.smooth.chr1.cher1681	chr1	236306517	236308354	+	GPR137B	NM_003272	2.66003
2mK4H3.smooth.chr1.cher1682	chr1	236443268	236444480	+	ERO1LB	NM_019891	3.51877
2mK4H3.smooth.chr1.cher1683	chr1	236447234	236447760	+	ERO1LB	NM_019891	1.40322
2mK4H3.smooth.chr1.cher1684	chr1	236557124	236560032	+	EDARADD	NM_145861	3.2661
2mK4H3.smooth.chr1.cher1685	chr1	236686208	236686958	+	LGALS8	NM_201545	1.79799
2mK4H3.smooth.chr1.cher1686	chr1	236687567	236688474	+	LGALS8	NM_201544	4.04146
2mK4H3.smooth.chr1.cher1687	chr1	236689320	236690208	+	LGALS8	NM_201544	1.55024
2mK4H3.smooth.chr1.cher1688	chr1	236766370	236767228	+	HEATR1	NM_018072	4.93811
2mK4H3.smooth.chr1.cher1689	chr1	236769006	236769316	+	HEATR1	NM_018072	1.38659
2mK4H3.smooth.chr1.cher169	chr1	20834498	20834853	+	MUL1	NM_024544	2.13527
2mK4H3.smooth.chr1.cher1690	chr1	236850384	236852386	+	ACTN2	NM_001103	3.23239
2mK4H3.smooth.chr1.cher1691	chr1	236959085	236960724	+	MTR	NM_000254	4.94704
2mK4H3.smooth.chr1.cher1692	chr1	241680722	241682459	+	FH	NM_000143	4.0837
2mK4H3.smooth.chr1.cher1693	chr1	241683063	241684224	+	FH	NM_000143	3.28821
2mK4H3.smooth.chr1.cher1694	chr1	241694906	241696464	+	KMO	NM_003679	2.97358
2mK4H3.smooth.chr1.cher1695	chr1	241801227	241803006	+	OPN3	NM_014322	4.05076
2mK4H3.smooth.chr1.cher1696	chr1	242009988	242013906	+	EXO1	NM_003686	3.86663
2mK4H3.smooth.chr1.cher1697	chr1	242688882	242689242	+	PLD5	NM_152666	1.32124
2mK4H3.smooth.chr1.cher1698	chr1	243264970	243265179	+	LOC731275	NR_029401	1.58586
2mK4H3.smooth.chr1.cher1699	chr1	243414996	243417868	+	CEP170	NM_001042405	4.64519
2mK4H3.smooth.chr1.cher17	chr1	1535849	1536078	+	MIB2	NM_080875	2.03132
2mK4H3.smooth.chr1.cher170	chr1	20988247	20989350	+	DDOST	NM_005216	4.29454
2mK4H3.smooth.chr1.cher1700	chr1	243418616	243421592	+	SDCCAG8	NM_006642	3.45305
2mK4H3.smooth.chr1.cher1701	chr1	244010594	244011952	+	AKT3	NM_005465	2.74816
2mK4H3.smooth.chr1.cher1702	chr1	244080841	244081116	+	AKT3	NM_005465	4.07847
2mK4H3.smooth.chr1.cher1703	chr1	244209353	244211363	+	ZNF238	NM_205768	3.49442
2mK4H3.smooth.chr1.cher1704	chr1	244212870	244215904	+	ZNF238	NM_205768	2.84985
2mK4H3.smooth.chr1.cher1705	chr1	244612830	244614574	+	ADSS	NM_001126	5.35674
2mK4H3.smooth.chr1.cher1706	chr1	244817123	244818986	+	PPPDE1	NM_016076	4.98062
2mK4H3.smooth.chr1.cher1707	chr1	244998996	245001278	+	FAM36A	NM_198076	4.42897
2mK4H3.smooth.chr1.cher1708	chr1	245024970	245026462	+	HNRNPU	NM_031844	4.8043
2mK4H3.smooth.chr1.cher1709	chr1	245027653	245029540	+	HNRNPU	NM_031844	4.77491
2mK4H3.smooth.chr1.cher171	chr1	21107088	21108522	+	HP1BP3	NM_016287	1.73365
2mK4H3.smooth.chr1.cher1710	chr1	245081830	245082430	+	EFCAB2	NM_032328	2.80501
2mK4H3.smooth.chr1.cher1711	chr1	245132226	245133394	+	EFCAB2	NM_032328	3.72449
2mK4H3.smooth.chr1.cher1712	chr1	245134714	245135664	+	EFCAB2	NR_026588	4.56096
2mK4H3.smooth.chr1.cher1713	chr1	245317168	245317573	+	KIF26B	NM_018012	1.45011
2mK4H3.smooth.chr1.cher1714	chr1	246668156	246668420	+	TFB2M	NM_022366	3.18599
2mK4H3.smooth.chr1.cher1715	chr1	246669150	246669882	+	TFB2M	NM_022366	4.85524
2mK4H3.smooth.chr1.cher1716	chr1	246727292	246729126	+	TFB2M	NM_022366	4.1946
2mK4H3.smooth.chr1.cher1717	chr1	246730216	246731708	+	C1orf71	NM_001139459	4.3697
2mK4H3.smooth.chr1.cher1718	chr1	246733322	246733748	+	C1orf71	NM_001139459	1.42422
2mK4H3.smooth.chr1.cher1719	chr1	246886864	246887356	+	SCCPDH	NM_016002	3.06916
2mK4H3.smooth.chr1.cher172	chr1	21111898	21112654	+	HP1BP3	NM_016287	4.89689
2mK4H3.smooth.chr1.cher1720	chr1	246888230	246888496	+	SCCPDH	NM_016002	4.27371
2mK4H3.smooth.chr1.cher1721	chr1	247093852	247094670	+	AHCTF1	NM_015446	3.86594
2mK4H3.smooth.chr1.cher1722	chr1	247095649	247096134	+	AHCTF1	NM_015446	3.76867
2mK4H3.smooth.chr1.cher1723	chr1	247240290	247241558	+	ZNF670	NM_033213	3.28194
2mK4H3.smooth.chr1.cher1724	chr1	247265126	247265708	+	ZNF669	NM_024804	1.75086
2mK4H3.smooth.chr1.cher1725	chr1	247490980	247491698	+	ZNF496	NM_032752	1.80452
2mK4H3.smooth.chr1.cher1726	chr1	247492834	247493993	+	ZNF496	NM_032752	3.52996
2mK4H3.smooth.chr1.cher1727	chr1	247494611	247494856	+	ZNF496	NM_032752	1.12087
2mK4H3.smooth.chr1.cher1728	chr1	247496224	247496986	+	ZNF496	NM_032752	4.11314
2mK4H3.smooth.chr1.cher1729	chr1	247498322	247498869	+	ZNF496	NM_032752	1.51496
2mK4H3.smooth.chr1.cher173	chr1	21113963	21115000	+	HP1BP3	NM_016287	3.97667
2mK4H3.smooth.chr1.cher1730	chr1	249117960	249120988	+	SH3BP5L	NM_030645	3.4592
2mK4H3.smooth.chr1.cher1731	chr1	249122162	249123270	+	SH3BP5L	NM_030645	2.05049
2mK4H3.smooth.chr1.cher1732	chr1	249130150	249132076	+	ZNF672	NM_024836	3.03015
2mK4H3.smooth.chr1.cher1733	chr1	249151471	249152415	+	ZNF692	NM_001136036	3.88541
2mK4H3.smooth.chr1.cher1734	chr1	249156286	249157044	+	ZNF692	NM_017865	2.04118
2mK4H3.smooth.chr1.cher1735	chr1	249197942	249198682	+	PGBD2	NM_170725	1.67773
2mK4H3.smooth.chr1.cher1736	chr1	249199326	249199570	+	PGBD2	NM_170725	1.57825
2mK4H3.smooth.chr1.cher1737	chr1	249202485	249202890	+	PGBD2	NM_170725	2.26254
2mK4H3.smooth.chr1.cher174	chr1	21500508	21502874	+	EIF4G3	NM_003760	5.2539
2mK4H3.smooth.chr1.cher175	chr1	21614308	21615999	+	ECE1	NM_001113349	2.01461
2mK4H3.smooth.chr1.cher176	chr1	21616914	21617838	+	ECE1	NM_001113348	3.50502
2mK4H3.smooth.chr1.cher177	chr1	21671855	21672335	+	ECE1	NM_001113348	1.44121
2mK4H3.smooth.chr1.cher178	chr1	21766244	21767193	+	NBPF3	NM_032264	3.61931
2mK4H3.smooth.chr1.cher179	chr1	21947315	21948509	+	RAP1GAP	NM_001145658	2.0682
2mK4H3.smooth.chr1.cher18	chr1	1590085	1590600	+	CDC2L1	NM_033487	1.65376
2mK4H3.smooth.chr1.cher180	chr1	22108442	22109254	+	USP48	NM_001032730	4.91889
2mK4H3.smooth.chr1.cher181	chr1	22109924	22110472	+	USP48	NM_001032730	2.86797
2mK4H3.smooth.chr1.cher182	chr1	22264213	22264394	+	HSPG2	NM_005529	3.00532
2mK4H3.smooth.chr1.cher183	chr1	22379700	22381066	+	CDC42	NM_044472	4.59649
2mK4H3.smooth.chr1.cher184	chr1	22467142	22468805	+	WNT4	NM_030761	2.21632
2mK4H3.smooth.chr1.cher185	chr1	22470490	22470899	+	WNT4	NM_030761	2.73696
2mK4H3.smooth.chr1.cher186	chr1	22777327	22779680	+	ZBTB40	NM_001083621	4.39104
2mK4H3.smooth.chr1.cher187	chr1	23035414	23036642	+	EPHB2	NM_017449	2.50931
2mK4H3.smooth.chr1.cher188	chr1	23038304	23038542	+	EPHB2	NM_017449	2.32381
2mK4H3.smooth.chr1.cher189	chr1	23039352	23039736	+	EPHB2	NM_017449	1.43192
2mK4H3.smooth.chr1.cher19	chr1	1707439	1707892	+	NADK	NM_023018	3.74796
2mK4H3.smooth.chr1.cher190	chr1	23345250	23345550	+	KDM1A	NM_001009999	3.25654
2mK4H3.smooth.chr1.cher191	chr1	23346599	23347808	+	KDM1A	NM_001009999	5.08332
2mK4H3.smooth.chr1.cher192	chr1	23493330	23494103	+	LUZP1	NM_001142546	3.27295
2mK4H3.smooth.chr1.cher193	chr1	23504427	23504593	+	LUZP1	NM_001142546	1.84166
2mK4H3.smooth.chr1.cher194	chr1	23668386	23670408	+	HNRNPR	NM_001102397	5.59488
2mK4H3.smooth.chr1.cher195	chr1	23671311	23671748	+	HNRNPR	NM_001102397	3.92646
2mK4H3.smooth.chr1.cher196	chr1	23692640	23696708	+	ZNF436	NM_030634	4.65467
2mK4H3.smooth.chr1.cher197	chr1	23697454	23699259	+	C1orf213	NM_138479	3.47005
2mK4H3.smooth.chr1.cher198	chr1	23808277	23808663	+	ASAP3	NM_001143778	3.13092
2mK4H3.smooth.chr1.cher199	chr1	23854889	23855376	+	E2F2	NM_004091	3.02564
2mK4H3.smooth.chr1.cher2	chr1	713866	714473	+	NCRNA00115	NR_024321	2.01306
2mK4H3.smooth.chr1.cher20	chr1	1708567	1709584	+	NADK	NM_023018	5.08371
2mK4H3.smooth.chr1.cher200	chr1	23856010	23856580	+	E2F2	NM_004091	4.08685
2mK4H3.smooth.chr1.cher201	chr1	23883582	23884740	+	ID3	NM_002167	4.87446
2mK4H3.smooth.chr1.cher202	chr1	23886523	23887300	+	ID3	NM_002167	3.98454
2mK4H3.smooth.chr1.cher203	chr1	23888318	23889316	+	ID3	NM_002167	3.9271
2mK4H3.smooth.chr1.cher204	chr1	23890480	23891446	+	ID3	NM_002167	3.32811
2mK4H3.smooth.chr1.cher205	chr1	23945904	23946350	+	MDS2	NR_027042	1.92989
2mK4H3.smooth.chr1.cher206	chr1	24018758	24020508	+	RPL11	NM_000975	5.63372
2mK4H3.smooth.chr1.cher207	chr1	24068254	24069008	+	TCEB3	NM_003198	2.20339
2mK4H3.smooth.chr1.cher208	chr1	24070678	24072370	+	TCEB3	NM_003198	5.07678
2mK4H3.smooth.chr1.cher209	chr1	24105454	24106948	+	C1orf128	NM_020362	5.09731
2mK4H3.smooth.chr1.cher21	chr1	1710834	1711674	+	NADK	NM_023018	3.0878
2mK4H3.smooth.chr1.cher210	chr1	24115486	24116292	+	C1orf128	NM_020362	1.65867
2mK4H3.smooth.chr1.cher211	chr1	24117664	24120167	+	LYPLA2	NM_007260	3.89096
2mK4H3.smooth.chr1.cher212	chr1	24125247	24125569	+	GALE	NM_001127621	1.83175
2mK4H3.smooth.chr1.cher213	chr1	24127878	24129154	+	HMGCL	NM_001166059	3.01504
2mK4H3.smooth.chr1.cher214	chr1	24150560	24151903	+	HMGCL	NM_001166059	3.75466
2mK4H3.smooth.chr1.cher215	chr1	24193408	24193858	+	FUCA1	NM_000147	3.11751
2mK4H3.smooth.chr1.cher216	chr1	24286116	24286397	+	PNRC2	NM_017761	1.19737
2mK4H3.smooth.chr1.cher217	chr1	24511814	24513451	+	IL28RA	NM_170743	3.22353
2mK4H3.smooth.chr1.cher218	chr1	24740204	24740458	+	NIPAL3	NM_020448	2.53382
2mK4H3.smooth.chr1.cher219	chr1	24741526	24744466	+	NIPAL3	NM_020448	4.26587
2mK4H3.smooth.chr1.cher22	chr1	1820572	1821224	+	GNB1	NM_002074	4.29925
2mK4H3.smooth.chr1.cher220	chr1	24745360	24745644	+	NIPAL3	NM_020448	1.37697
2mK4H3.smooth.chr1.cher221	chr1	24827388	24828900	+	RCAN3	NM_013441	2.65226
2mK4H3.smooth.chr1.cher222	chr1	24829906	24831668	+	RCAN3	NM_013441	4.42155
2mK4H3.smooth.chr1.cher223	chr1	24968123	24968521	+	SRRM1	NM_005839	4.05774
2mK4H3.smooth.chr1.cher224	chr1	24970610	24972284	+	SRRM1	NM_005839	4.67606
2mK4H3.smooth.chr1.cher225	chr1	25069840	25070774	+	CLIC4	NM_013943	1.78391
2mK4H3.smooth.chr1.cher226	chr1	25072756	25073130	+	CLIC4	NM_013943	4.99625
2mK4H3.smooth.chr1.cher227	chr1	25253926	25255260	+	RUNX3	NM_004350	2.46012
2mK4H3.smooth.chr1.cher228	chr1	25557886	25558226	+	SYF2	NM_015484	4.35808
2mK4H3.smooth.chr1.cher229	chr1	25571852	25572644	+	C1orf63	NM_020317	4.45392
2mK4H3.smooth.chr1.cher23	chr1	1823427	1823867	+	GNB1	NM_002074	2.95513
2mK4H3.smooth.chr1.cher230	chr1	25573677	25574782	+	C1orf63	NM_020317	4.10806
2mK4H3.smooth.chr1.cher231	chr1	25593202	25594484	+	RHD	NM_016124	4.37565
2mK4H3.smooth.chr1.cher232	chr1	25663553	25667236	+	TMEM50A	NM_014313	4.55956
2mK4H3.smooth.chr1.cher233	chr1	25755416	25757138	+	TMEM57	NM_018202	4.00251
2mK4H3.smooth.chr1.cher234	chr1	25758222	25759634	+	TMEM57	NM_018202	3.31021
2mK4H3.smooth.chr1.cher235	chr1	25870441	25870978	+	LDLRAP1	NM_015627	3.04318
2mK4H3.smooth.chr1.cher236	chr1	25941129	25942475	+	MAN1C1	NM_020379	3.05154
2mK4H3.smooth.chr1.cher237	chr1	26125889	26126450	+	SEPN1	NM_020451	1.21723
2mK4H3.smooth.chr1.cher238	chr1	26144414	26144880	+	SEPN1	NM_020451	1.56771
2mK4H3.smooth.chr1.cher239	chr1	26145730	26146185	+	FAM54B	NM_001099627	4.46295
2mK4H3.smooth.chr1.cher24	chr1	1980796	1981107	+	PRKCZ	NM_002744	2.56771
2mK4H3.smooth.chr1.cher240	chr1	26148556	26149700	+	LOC646471	NR_024498	3.50767
2mK4H3.smooth.chr1.cher241	chr1	26185618	26186222	+	C1orf135	NM_024037	2.526
2mK4H3.smooth.chr1.cher242	chr1	26187540	26188192	+	PAQR7	NM_178422	2.48786
2mK4H3.smooth.chr1.cher243	chr1	26199532	26200046	+	PAQR7	NM_178422	2.66644
2mK4H3.smooth.chr1.cher244	chr1	26200864	26201606	+	PAQR7	NM_178422	2.75566
2mK4H3.smooth.chr1.cher245	chr1	26202672	26202876	+	PAQR7	NM_178422	1.2456
2mK4H3.smooth.chr1.cher246	chr1	26231020	26231824	+	STMN1	NM_203401	4.87908
2mK4H3.smooth.chr1.cher247	chr1	26233662	26234888	+	STMN1	NM_203399	2.80073
2mK4H3.smooth.chr1.cher248	chr1	26323346	26324402	+	PAFAH2	NM_000437	3.87338
2mK4H3.smooth.chr1.cher249	chr1	26361767	26362958	+	EXTL1	NM_004455	2.17995
2mK4H3.smooth.chr1.cher25	chr1	1983137	1983677	+	PRKCZ	NM_002744	1.66105
2mK4H3.smooth.chr1.cher250	chr1	26438816	26439630	+	PDIK1L	NM_152835	4.17007
2mK4H3.smooth.chr1.cher251	chr1	26492138	26492572	+	GRRP1	NM_024869	1.26859
2mK4H3.smooth.chr1.cher252	chr1	26496906	26498594	+	ZNF593	NM_015871	3.2668
2mK4H3.smooth.chr1.cher253	chr1	26562588	26563054	+	CCDC21	NM_022778	3.84907
2mK4H3.smooth.chr1.cher254	chr1	26604624	26608608	+	SH3BGRL3	NM_031286	3.02691
2mK4H3.smooth.chr1.cher255	chr1	26630624	26630849	+	UBXN11	NM_183008	1.4978
2mK4H3.smooth.chr1.cher256	chr1	26632324	26632588	+	UBXN11	NM_183008	3.79959
2mK4H3.smooth.chr1.cher257	chr1	26756486	26757694	+	LIN28	NM_024674	2.81586
2mK4H3.smooth.chr1.cher258	chr1	26758662	26759592	+	DHDDS	NM_024887	4.78606
2mK4H3.smooth.chr1.cher259	chr1	26796286	26798400	+	DHDDS	NM_024887	3.62284
2mK4H3.smooth.chr1.cher26	chr1	2123761	2125300	+	LOC100128003	NR_024445	3.80353
2mK4H3.smooth.chr1.cher260	chr1	26800020	26801210	+	HMGN2	NM_005517	5.32254
2mK4H3.smooth.chr1.cher261	chr1	26856346	26858590	+	RPS6KA1	NM_002953	1.97237
2mK4H3.smooth.chr1.cher262	chr1	26946504	26946937	+	RPS6KA1	NM_001006665	3.74363
2mK4H3.smooth.chr1.cher263	chr1	26948238	26948364	+	RPS6KA1	NM_001006665	1.10378
2mK4H3.smooth.chr1.cher264	chr1	27018222	27021725	+	ARID1A	NM_006015	4.40897
2mK4H3.smooth.chr1.cher265	chr1	27024676	27025356	+	ARID1A	NM_006015	4.84021
2mK4H3.smooth.chr1.cher266	chr1	27112452	27114118	+	PIGV	NM_017837	3.34785
2mK4H3.smooth.chr1.cher267	chr1	27114983	27116428	+	PIGV	NM_017837	4.56534
2mK4H3.smooth.chr1.cher268	chr1	27151228	27151608	+	ZDHHC18	NM_032283	1.06265
2mK4H3.smooth.chr1.cher269	chr1	27153835	27155669	+	ZDHHC18	NM_032283	3.86631
2mK4H3.smooth.chr1.cher27	chr1	2157858	2158134	+	SKI	NM_003036	1.40075
2mK4H3.smooth.chr1.cher270	chr1	27190076	27190570	+	SFN	NM_006142	1.85106
2mK4H3.smooth.chr1.cher271	chr1	27191151	27191546	+	SFN	NM_006142	2.46146
2mK4H3.smooth.chr1.cher272	chr1	27215484	27217926	+	GPN2	NM_018066	4.3871
2mK4H3.smooth.chr1.cher273	chr1	27226038	27227072	+	GPATCH3	NM_022078	3.89234
2mK4H3.smooth.chr1.cher274	chr1	27248377	27250750	+	NUDC	NM_006600	5.01392
2mK4H3.smooth.chr1.cher275	chr1	27321282	27322015	+	TRNP1	NM_001013642	2.58803
2mK4H3.smooth.chr1.cher276	chr1	27338528	27339210	+	FAM46B	NM_052943	1.6878
2mK4H3.smooth.chr1.cher277	chr1	27478960	27481150	+	SLC9A1	NM_003047	3.53614
2mK4H3.smooth.chr1.cher278	chr1	27559694	27560553	+	WDTC1	NM_015023	1.6793
2mK4H3.smooth.chr1.cher279	chr1	27561785	27563198	+	WDTC1	NM_015023	4.48527
2mK4H3.smooth.chr1.cher28	chr1	2161224	2162519	+	SKI	NM_003036	3.89026
2mK4H3.smooth.chr1.cher280	chr1	27647044	27647891	+	TMEM222	NM_032125	2.00321
2mK4H3.smooth.chr1.cher281	chr1	27649089	27649550	+	TMEM222	NM_032125	4.39132
2mK4H3.smooth.chr1.cher282	chr1	27691147	27692622	+	MAP3K6	NM_004672	3.17337
2mK4H3.smooth.chr1.cher283	chr1	27693641	27694126	+	MAP3K6	NM_004672	1.65123
2mK4H3.smooth.chr1.cher284	chr1	27716720	27718775	+	GPR3	NM_005281	2.14853
2mK4H3.smooth.chr1.cher285	chr1	27719560	27721500	+	GPR3	NM_005281	3.60721
2mK4H3.smooth.chr1.cher286	chr1	27814548	27815728	+	WASF2	NM_006990	4.74825
2mK4H3.smooth.chr1.cher287	chr1	27816677	27817052	+	WASF2	NM_006990	1.53486
2mK4H3.smooth.chr1.cher288	chr1	27929092	27929449	+	AHDC1	NM_001029882	1.77748
2mK4H3.smooth.chr1.cher289	chr1	27998459	27998954	+	IFI6	NM_022872	2.68664
2mK4H3.smooth.chr1.cher29	chr1	2163440	2163743	+	SKI	NM_003036	1.77904
2mK4H3.smooth.chr1.cher290	chr1	28051544	28051922	+	FAM76A	NM_001143915	1.8782
2mK4H3.smooth.chr1.cher291	chr1	28053156	28053454	+	FAM76A	NM_001143915	4.2282
2mK4H3.smooth.chr1.cher292	chr1	28100155	28100976	+	STX12	NM_177424	4.79131
2mK4H3.smooth.chr1.cher293	chr1	28155066	28155392	+	PPP1R8	NM_014110	1.4215
2mK4H3.smooth.chr1.cher294	chr1	28157280	28159758	+	PPP1R8	NM_014110	5.04947
2mK4H3.smooth.chr1.cher295	chr1	28240424	28240897	+	RPA2	NM_002946	2.72285
2mK4H3.smooth.chr1.cher296	chr1	28261639	28261995	+	SMPDL3B	NM_001009568	1.06947
2mK4H3.smooth.chr1.cher297	chr1	28285249	28285449	+	SMPDL3B	NM_014474	1.72723
2mK4H3.smooth.chr1.cher298	chr1	28287056	28288606	+	XKR8	NM_018053	2.99858
2mK4H3.smooth.chr1.cher299	chr1	28413074	28415077	+	EYA3	NM_001990	4.4593
2mK4H3.smooth.chr1.cher3	chr1	762348	763524	+	NCRNA00115	NR_024321	1.35781
2mK4H3.smooth.chr1.cher30	chr1	2245641	2246015	+	SKI	NM_003036	1.32034
2mK4H3.smooth.chr1.cher300	chr1	28559061	28559626	+	DNAJC8	NM_014280	2.48306
2mK4H3.smooth.chr1.cher301	chr1	28562324	28564612	+	ATPIF1	NM_178191	4.30015
2mK4H3.smooth.chr1.cher302	chr1	28584966	28585592	+	SESN2	NM_031459	3.06935
2mK4H3.smooth.chr1.cher303	chr1	28587730	28588242	+	SESN2	NM_031459	4.1921
2mK4H3.smooth.chr1.cher304	chr1	28696833	28697036	+	PHACTR4	NM_001048183	3.02971
2mK4H3.smooth.chr1.cher305	chr1	28834736	28835018	+	SNHG3	NR_002909	4.5138
2mK4H3.smooth.chr1.cher306	chr1	28879988	28880296	+	TRNAU1AP	NM_017846	5.05999
2mK4H3.smooth.chr1.cher307	chr1	28968740	28968996	+	TAF12	NM_001135218	4.54114
2mK4H3.smooth.chr1.cher308	chr1	28970672	28971162	+	TAF12	NM_001135218	2.1468
2mK4H3.smooth.chr1.cher309	chr1	28974647	28975280	+	RNU11	NR_004407	1.40936
2mK4H3.smooth.chr1.cher31	chr1	2321142	2322144	+	MORN1	NM_024848	3.38888
2mK4H3.smooth.chr1.cher310	chr1	28994784	28996594	+	GMEB1	NM_006582	4.12095
2mK4H3.smooth.chr1.cher311	chr1	29062180	29062985	+	YTHDF2	NM_016258	2.72942
2mK4H3.smooth.chr1.cher312	chr1	29065342	29065792	+	YTHDF2	NM_016258	4.252
2mK4H3.smooth.chr1.cher313	chr1	29211842	29212258	+	EPB41	NM_001166005	1.42094
2mK4H3.smooth.chr1.cher314	chr1	29213039	29213409	+	EPB41	NM_001166005	2.60553
2mK4H3.smooth.chr1.cher315	chr1	29214794	29215098	+	EPB41	NM_001166005	1.20197
2mK4H3.smooth.chr1.cher316	chr1	29242370	29242782	+	EPB41	NM_001166006	4.2051
2mK4H3.smooth.chr1.cher317	chr1	29506194	29507776	+	SFRS4	NM_005626	4.95869
2mK4H3.smooth.chr1.cher318	chr1	29555174	29555684	+	MECR	NM_001024732	3.24164
2mK4H3.smooth.chr1.cher319	chr1	29563720	29564000	+	PTPRU	NM_005704	3.14547
2mK4H3.smooth.chr1.cher32	chr1	2323908	2324628	+	RER1	NM_007033	3.58848
2mK4H3.smooth.chr1.cher320	chr1	29587042	29587227	+	PTPRU	NM_005704	2.06857
2mK4H3.smooth.chr1.cher321	chr1	31379757	31380853	+	SDC3	NM_014654	2.48361
2mK4H3.smooth.chr1.cher322	chr1	31536282	31538286	+	PUM1	NM_014676	4.59824
2mK4H3.smooth.chr1.cher323	chr1	31772098	31772504	+	ZCCHC17	NM_016505	2.52109
2mK4H3.smooth.chr1.cher324	chr1	31884072	31885795	+	SERINC2	NM_178865	2.66421
2mK4H3.smooth.chr1.cher325	chr1	31887412	31887824	+	SERINC2	NM_178865	1.88515
2mK4H3.smooth.chr1.cher326	chr1	32081035	32081628	+	HCRTR1	NM_001525	1.46156
2mK4H3.smooth.chr1.cher327	chr1	32084896	32085566	+	HCRTR1	NM_001525	1.21865
2mK4H3.smooth.chr1.cher328	chr1	32227223	32228342	+	BAI2	NM_001703	3.5364
2mK4H3.smooth.chr1.cher329	chr1	32230734	32231106	+	BAI2	NM_001703	1.271
2mK4H3.smooth.chr1.cher33	chr1	2325338	2325872	+	RER1	NM_007033	3.28386
2mK4H3.smooth.chr1.cher330	chr1	32402152	32403116	+	PTP4A2	NM_080391	5.00412
2mK4H3.smooth.chr1.cher331	chr1	32478386	32478850	+	KHDRBS1	NM_006559	4.09982
2mK4H3.smooth.chr1.cher332	chr1	32480812	32481346	+	KHDRBS1	NM_006559	3.98123
2mK4H3.smooth.chr1.cher333	chr1	32538905	32539892	+	TMEM39B	NM_018056	3.1676
2mK4H3.smooth.chr1.cher334	chr1	32643528	32644504	+	TXLNA	NM_175852	2.73501
2mK4H3.smooth.chr1.cher335	chr1	32645942	32647596	+	TXLNA	NM_175852	4.45396
2mK4H3.smooth.chr1.cher336	chr1	32665012	32665669	+	CCDC28B	NM_024296	1.89562
2mK4H3.smooth.chr1.cher337	chr1	32666602	32667808	+	CCDC28B	NM_024296	2.11526
2mK4H3.smooth.chr1.cher338	chr1	32669597	32673738	+	IQCC	NM_001160042	3.4538
2mK4H3.smooth.chr1.cher339	chr1	32686535	32686918	+	C1orf91	NM_019118	2.79202
2mK4H3.smooth.chr1.cher34	chr1	2345055	2345373	+	PEX10	NM_153818	1.36299
2mK4H3.smooth.chr1.cher340	chr1	32687695	32688392	+	EIF3I	NM_003757	3.11827
2mK4H3.smooth.chr1.cher341	chr1	32689529	32690164	+	EIF3I	NM_003757	3.7931
2mK4H3.smooth.chr1.cher342	chr1	32706459	32706763	+	MTMR9L	NR_026850	1.59435
2mK4H3.smooth.chr1.cher343	chr1	32799230	32800320	+	MARCKSL1	NM_023009	4.08164
2mK4H3.smooth.chr1.cher344	chr1	32858234	32860583	+	BSDC1	NM_018045	3.96941
2mK4H3.smooth.chr1.cher345	chr1	32930746	32932454	+	ZBTB8B	NM_001145720	3.62564
2mK4H3.smooth.chr1.cher346	chr1	33003910	33005089	+	ZBTB8A	NM_001040441	2.01266
2mK4H3.smooth.chr1.cher347	chr1	33005888	33006648	+	ZBTB8A	NM_001040441	2.79645
2mK4H3.smooth.chr1.cher348	chr1	33115636	33117872	+	RBBP4	NM_005610	4.87244
2mK4H3.smooth.chr1.cher349	chr1	33118772	33119200	+	RBBP4	NM_001135256	4.8133
2mK4H3.smooth.chr1.cher35	chr1	2455597	2456842	+	PANK4	NM_018216	3.71904
2mK4H3.smooth.chr1.cher350	chr1	33121100	33121410	+	RBBP4	NM_001135256	3.19024
2mK4H3.smooth.chr1.cher351	chr1	33282266	33282550	+	YARS	NM_003680	4.28217
2mK4H3.smooth.chr1.cher352	chr1	33283706	33284854	+	S100PBP	NM_001017406	4.70914
2mK4H3.smooth.chr1.cher353	chr1	33368153	33368696	+	TMEM54	NM_033504	1.93377
2mK4H3.smooth.chr1.cher354	chr1	33428148	33428556	+	RNF19B	NM_153341	4.90418
2mK4H3.smooth.chr1.cher355	chr1	33430427	33431105	+	RNF19B	NM_153341	3.42023
2mK4H3.smooth.chr1.cher356	chr1	33438457	33438998	+	RNF19B	NM_153341	2.18593
2mK4H3.smooth.chr1.cher357	chr1	33500820	33502459	+	AK2	NM_001625	4.63529
2mK4H3.smooth.chr1.cher358	chr1	33545960	33546352	+	ADC	NM_052998	2.80393
2mK4H3.smooth.chr1.cher359	chr1	33547159	33548980	+	ADC	NM_052998	3.62273
2mK4H3.smooth.chr1.cher36	chr1	2516598	2517480	+	C1orf93	NM_152371	3.19367
2mK4H3.smooth.chr1.cher360	chr1	33645790	33646687	+	TRIM62	NM_018207	3.18934
2mK4H3.smooth.chr1.cher361	chr1	33647912	33649284	+	TRIM62	NM_018207	2.20087
2mK4H3.smooth.chr1.cher362	chr1	33722984	33723126	+	ZNF362	NM_152493	2.67376
2mK4H3.smooth.chr1.cher363	chr1	33812918	33814334	+	PHC2	NM_004427	5.00479
2mK4H3.smooth.chr1.cher364	chr1	33938343	33938924	+	ZSCAN20	NM_145238	4.89758
2mK4H3.smooth.chr1.cher365	chr1	34630626	34631557	+	CSMD2	NM_052896	1.43308
2mK4H3.smooth.chr1.cher366	chr1	35322762	35323230	+	C1orf212	NM_001164824	2.95469
2mK4H3.smooth.chr1.cher367	chr1	35449387	35450455	+	ZMYM6	NM_007167	4.4076
2mK4H3.smooth.chr1.cher368	chr1	35452816	35453154	+	ZMYM6	NM_007167	1.3402
2mK4H3.smooth.chr1.cher369	chr1	35496260	35497010	+	ZMYM6	NM_007167	4.44304
2mK4H3.smooth.chr1.cher37	chr1	2519194	2519635	+	C1orf93	NM_152371	1.35246
2mK4H3.smooth.chr1.cher370	chr1	35546246	35546458	+	ZMYM1	NM_024772	4.30053
2mK4H3.smooth.chr1.cher371	chr1	35656218	35657418	+	SFPQ	NM_005066	4.87892
2mK4H3.smooth.chr1.cher372	chr1	35658991	35659384	+	SFPQ	NM_005066	3.51161
2mK4H3.smooth.chr1.cher373	chr1	35735114	35735596	+	ZMYM4	NM_005095	4.27479
2mK4H3.smooth.chr1.cher374	chr1	35736626	35736864	+	ZMYM4	NM_005095	2.96609
2mK4H3.smooth.chr1.cher375	chr1	36019924	36022821	+	KIAA0319L	NM_024874	4.60727
2mK4H3.smooth.chr1.cher376	chr1	36023542	36025900	+	NCDN	NM_001014839	2.21283
2mK4H3.smooth.chr1.cher377	chr1	36026864	36027245	+	NCDN	NM_001014839	1.26217
2mK4H3.smooth.chr1.cher378	chr1	36105052	36107502	+	PSMB2	NM_002794	4.9603
2mK4H3.smooth.chr1.cher379	chr1	36182086	36184098	+	C1orf216	NM_152374	4.1085
2mK4H3.smooth.chr1.cher38	chr1	3539515	3540894	+	TPRG1L	NM_182752	3.2114
2mK4H3.smooth.chr1.cher380	chr1	36185566	36185898	+	C1orf216	NM_152374	1.99626
2mK4H3.smooth.chr1.cher381	chr1	36274330	36276110	+	EIF2C4	NM_017629	3.96392
2mK4H3.smooth.chr1.cher382	chr1	36349952	36351208	+	EIF2C1	NM_012199	4.0222
2mK4H3.smooth.chr1.cher383	chr1	36394844	36395874	+	EIF2C3	NM_024852	3.29797
2mK4H3.smooth.chr1.cher384	chr1	36397692	36399322	+	EIF2C3	NM_024852	4.16241
2mK4H3.smooth.chr1.cher385	chr1	36614768	36616744	+	TRAPPC3	NM_014408	3.5508
2mK4H3.smooth.chr1.cher386	chr1	36618640	36619061	+	MAP7D1	NM_018067	1.95673
2mK4H3.smooth.chr1.cher387	chr1	36620059	36620480	+	MAP7D1	NM_018067	2.76939
2mK4H3.smooth.chr1.cher388	chr1	36690430	36691808	+	THRAP3	NM_005119	4.72677
2mK4H3.smooth.chr1.cher389	chr1	36771236	36771573	+	THRAP3	NM_005119	2.52039
2mK4H3.smooth.chr1.cher39	chr1	3542282	3543070	+	TPRG1L	NM_182752	3.77375
2mK4H3.smooth.chr1.cher390	chr1	36773229	36774158	+	C1orf113	NM_024676	3.44351
2mK4H3.smooth.chr1.cher391	chr1	36849230	36849596	+	STK40	NM_032017	2.48849
2mK4H3.smooth.chr1.cher392	chr1	36850538	36851087	+	STK40	NM_032017	2.40003
2mK4H3.smooth.chr1.cher393	chr1	36852116	36853726	+	STK40	NM_032017	3.36224
2mK4H3.smooth.chr1.cher394	chr1	36862838	36863236	+	LSM10	NM_032881	1.11082
2mK4H3.smooth.chr1.cher395	chr1	36913992	36915088	+	OSCP1	NM_206837	3.11455
2mK4H3.smooth.chr1.cher396	chr1	36916349	36917132	+	OSCP1	NM_206837	2.92145
2mK4H3.smooth.chr1.cher397	chr1	36927424	36928358	+	MRPS15	NM_031280	2.33393
2mK4H3.smooth.chr1.cher398	chr1	36929832	36930324	+	MRPS15	NM_031280	1.35439
2mK4H3.smooth.chr1.cher399	chr1	37938056	37938334	+	ZC3H12A	NM_025079	1.82153
2mK4H3.smooth.chr1.cher4	chr1	861135	861683	+	SAMD11	NM_152486	1.89819
2mK4H3.smooth.chr1.cher40	chr1	3563640	3566385	+	WDR8	NM_017818	4.16167
2mK4H3.smooth.chr1.cher400	chr1	37939198	37939472	+	ZC3H12A	NM_025079	2.64732
2mK4H3.smooth.chr1.cher401	chr1	37941040	37941276	+	ZC3H12A	NM_025079	1.5781
2mK4H3.smooth.chr1.cher402	chr1	37978920	37979859	+	MEAF6	NM_022756	4.00902
2mK4H3.smooth.chr1.cher403	chr1	38018202	38018426	+	SNIP1	NM_024700	4.10892
2mK4H3.smooth.chr1.cher404	chr1	38059072	38059592	+	GNL2	NM_013285	3.47573
2mK4H3.smooth.chr1.cher405	chr1	38060874	38061309	+	GNL2	NM_013285	5.1475
2mK4H3.smooth.chr1.cher406	chr1	38063123	38063686	+	GNL2	NM_013285	1.92394
2mK4H3.smooth.chr1.cher407	chr1	38155098	38155658	+	C1orf109	NM_017850	4.20171
2mK4H3.smooth.chr1.cher408	chr1	38156506	38157377	+	C1orf109	NM_017850	4.90946
2mK4H3.smooth.chr1.cher409	chr1	38230979	38232604	+	EPHA10	NM_173641	2.79391
2mK4H3.smooth.chr1.cher41	chr1	3569458	3571639	+	TP73	NM_005427	3.38007
2mK4H3.smooth.chr1.cher410	chr1	38260892	38261902	+	MANEAL	NM_152496	2.20372
2mK4H3.smooth.chr1.cher411	chr1	38271142	38273120	+	YRDC	NM_024640	3.14176
2mK4H3.smooth.chr1.cher412	chr1	38274478	38276728	+	MTF1	NM_005955	3.81265
2mK4H3.smooth.chr1.cher413	chr1	38322799	38325301	+	MTF1	NM_005955	3.93365
2mK4H3.smooth.chr1.cher414	chr1	38325905	38326918	+	INPP5B	NM_005540	3.00081
2mK4H3.smooth.chr1.cher415	chr1	38327770	38328116	+	INPP5B	NM_005540	1.16451
2mK4H3.smooth.chr1.cher416	chr1	38411294	38413336	+	INPP5B	NM_005540	2.77128
2mK4H3.smooth.chr1.cher417	chr1	38453246	38453868	+	SF3A3	NM_006802	2.97919
2mK4H3.smooth.chr1.cher418	chr1	38455026	38455564	+	SF3A3	NM_006802	2.93411
2mK4H3.smooth.chr1.cher419	chr1	38469104	38470619	+	FHL3	NM_004468	3.66502
2mK4H3.smooth.chr1.cher42	chr1	3662468	3662850	+	KIAA0495	NM_207306	2.20499
2mK4H3.smooth.chr1.cher420	chr1	38509935	38510664	+	POU3F1	NM_002699	1.25156
2mK4H3.smooth.chr1.cher421	chr1	38513520	38513720	+	POU3F1	NM_002699	1.25596
2mK4H3.smooth.chr1.cher422	chr1	39322984	39324018	+	RRAGC	NM_022157	3.30314
2mK4H3.smooth.chr1.cher423	chr1	39325681	39326541	+	RRAGC	NM_022157	4.72065
2mK4H3.smooth.chr1.cher424	chr1	39337582	39338610	+	MYCBP	NM_012333	4.01421
2mK4H3.smooth.chr1.cher425	chr1	39339482	39341872	+	GJA9	NM_030772	5.08782
2mK4H3.smooth.chr1.cher426	chr1	39455690	39456166	+	AKIRIN1	NM_024595	2.66144
2mK4H3.smooth.chr1.cher427	chr1	39457826	39458848	+	AKIRIN1	NM_024595	4.51513
2mK4H3.smooth.chr1.cher428	chr1	39491935	39492067	+	NDUFS5	NM_004552	2.15984
2mK4H3.smooth.chr1.cher429	chr1	39548005	39548812	+	MACF1	NM_012090	2.53387
2mK4H3.smooth.chr1.cher43	chr1	3769888	3770969	+	KIAA0562	NM_014704	1.60867
2mK4H3.smooth.chr1.cher430	chr1	40039792	40041358	+	PABPC4	NM_003819	4.69975
2mK4H3.smooth.chr1.cher431	chr1	40204552	40207020	+	PPIE	NM_006112	4.52199
2mK4H3.smooth.chr1.cher432	chr1	40347048	40347946	+	TRIT1	NM_017646	4.41318
2mK4H3.smooth.chr1.cher433	chr1	40365636	40366440	+	MYCL1	NM_005376	3.6176
2mK4H3.smooth.chr1.cher434	chr1	40366712	40367299	+	MYCL1	NM_005376	1.52239
2mK4H3.smooth.chr1.cher435	chr1	40368788	40369784	+	MYCL1	NM_005376	1.91218
2mK4H3.smooth.chr1.cher436	chr1	40419633	40423112	+	MFSD2A	NM_032793	3.06276
2mK4H3.smooth.chr1.cher437	chr1	40503426	40504980	+	CAP1	NM_006367	3.07781
2mK4H3.smooth.chr1.cher438	chr1	40506293	40507264	+	CAP1	NM_006367	3.80267
2mK4H3.smooth.chr1.cher439	chr1	40562535	40563824	+	PPT1	NM_001142604	4.23533
2mK4H3.smooth.chr1.cher44	chr1	3772319	3772610	+	KIAA0562	NM_014704	3.27327
2mK4H3.smooth.chr1.cher440	chr1	40627766	40629476	+	RLF	NM_012421	4.82282
2mK4H3.smooth.chr1.cher441	chr1	40723719	40724502	+	ZMPSTE24	NM_005857	3.67591
2mK4H3.smooth.chr1.cher442	chr1	40838300	40838998	+	SMAP2	NM_022733	2.85215
2mK4H3.smooth.chr1.cher443	chr1	40840165	40841538	+	SMAP2	NM_022733	4.63686
2mK4H3.smooth.chr1.cher444	chr1	40916246	40916929	+	ZNF643	NM_023070	4.47635
2mK4H3.smooth.chr1.cher445	chr1	40943583	40944016	+	ZNF642	NM_198494	4.2063
2mK4H3.smooth.chr1.cher446	chr1	40944668	40945720	+	ZNF642	NM_198494	2.6328
2mK4H3.smooth.chr1.cher447	chr1	40973928	40974031	+	DEM1	NM_022774	3.71941
2mK4H3.smooth.chr1.cher448	chr1	40975006	40976130	+	DEM1	NM_022774	4.15075
2mK4H3.smooth.chr1.cher449	chr1	40997589	40999444	+	ZNF684	NM_152373	4.38601
2mK4H3.smooth.chr1.cher45	chr1	3774820	3776426	+	DFFB	NM_004402	2.91739
2mK4H3.smooth.chr1.cher450	chr1	41129362	41130658	+	RIMS3	NM_014747	1.90537
2mK4H3.smooth.chr1.cher451	chr1	41131156	41131632	+	RIMS3	NM_014747	3.83891
2mK4H3.smooth.chr1.cher452	chr1	41155324	41155982	+	LOC100130557	NR_024567	1.77497
2mK4H3.smooth.chr1.cher453	chr1	41158004	41159836	+	NFYC	NM_001142590	5.35461
2mK4H3.smooth.chr1.cher454	chr1	41248325	41248884	+	KCNQ4	NM_172163	1.56845
2mK4H3.smooth.chr1.cher455	chr1	41446332	41447837	+	CTPS	NM_001905	4.31625
2mK4H3.smooth.chr1.cher456	chr1	42383560	42383845	+	HIVEP3	NM_024503	1.68304
2mK4H3.smooth.chr1.cher457	chr1	42798708	42799856	+	FOXJ3	NM_014947	5.17152
2mK4H3.smooth.chr1.cher458	chr1	42845332	42845940	+	RIMKLA	NM_173642	1.95301
2mK4H3.smooth.chr1.cher459	chr1	42847172	42847912	+	RIMKLA	NM_173642	3.46722
2mK4H3.smooth.chr1.cher46	chr1	3816016	3816285	+	C1orf174	NM_207356	2.15393
2mK4H3.smooth.chr1.cher460	chr1	42921545	42923062	+	PPCS	NM_024664	3.96654
2mK4H3.smooth.chr1.cher461	chr1	42928712	42929576	+	PPCS	NM_024664	4.24667
2mK4H3.smooth.chr1.cher462	chr1	43123826	43125642	+	PPIH	NM_006347	4.41922
2mK4H3.smooth.chr1.cher463	chr1	43145630	43146126	+	YBX1	NM_004559	2.39658
2mK4H3.smooth.chr1.cher464	chr1	43146942	43147434	+	YBX1	NM_004559	4.29416
2mK4H3.smooth.chr1.cher465	chr1	43149258	43150516	+	YBX1	NM_004559	5.09842
2mK4H3.smooth.chr1.cher466	chr1	43230634	43231370	+	LEPRE1	NM_022356	4.37246
2mK4H3.smooth.chr1.cher467	chr1	43233692	43234622	+	C1orf50	NM_024097	3.6948
2mK4H3.smooth.chr1.cher468	chr1	43281756	43283190	+	CCDC23	NM_199342	3.66532
2mK4H3.smooth.chr1.cher469	chr1	43311534	43312090	+	ZNF691	NM_015911	4.26317
2mK4H3.smooth.chr1.cher47	chr1	3817410	3817678	+	LOC100133612	NR_024455	1.39734
2mK4H3.smooth.chr1.cher470	chr1	43312854	43314094	+	ZNF691	NM_015911	3.17616
2mK4H3.smooth.chr1.cher471	chr1	43422890	43423242	+	SLC2A1	NM_006516	3.96277
2mK4H3.smooth.chr1.cher472	chr1	43425759	43426287	+	SLC2A1	NM_006516	2.06599
2mK4H3.smooth.chr1.cher473	chr1	43613341	43613840	+	FAM183A	NM_001101376	1.43252
2mK4H3.smooth.chr1.cher474	chr1	43636236	43637606	+	EBNA1BP2	NM_006824	4.53139
2mK4H3.smooth.chr1.cher475	chr1	43823858	43824168	+	CDC20	NM_001255	4.02468
2mK4H3.smooth.chr1.cher476	chr1	43824915	43826729	+	CDC20	NM_001255	4.69489
2mK4H3.smooth.chr1.cher477	chr1	43831273	43833098	+	ELOVL1	NM_022821	2.72861
2mK4H3.smooth.chr1.cher478	chr1	43834253	43834786	+	ELOVL1	NM_022821	4.87705
2mK4H3.smooth.chr1.cher479	chr1	43852700	43856044	+	MED8	NM_201542	4.51927
2mK4H3.smooth.chr1.cher48	chr1	3819036	3819362	+	LOC100133612	NR_024455	1.22139
2mK4H3.smooth.chr1.cher480	chr1	43918460	43918903	+	HYI	NM_031207	1.20787
2mK4H3.smooth.chr1.cher481	chr1	43919591	43920682	+	HYI	NM_031207	3.26045
2mK4H3.smooth.chr1.cher482	chr1	43995518	43996334	+	PTPRF	NM_130440	3.10537
2mK4H3.smooth.chr1.cher483	chr1	43997566	43999046	+	PTPRF	NM_130440	3.064
2mK4H3.smooth.chr1.cher484	chr1	44117258	44118164	+	KDM4A	NM_014663	4.96806
2mK4H3.smooth.chr1.cher485	chr1	44169916	44170124	+	KDM4A	NM_014663	1.28667
2mK4H3.smooth.chr1.cher486	chr1	44170802	44172820	+	KDM4A	NM_014663	3.76649
2mK4H3.smooth.chr1.cher487	chr1	44174020	44175024	+	ST3GAL3	NM_174967	4.16159
2mK4H3.smooth.chr1.cher488	chr1	44411573	44412269	+	IPO13	NM_014652	3.65043
2mK4H3.smooth.chr1.cher489	chr1	44412959	44415665	+	IPO13	NM_014652	4.17151
2mK4H3.smooth.chr1.cher49	chr1	6050086	6051167	+	NPHP4	NM_015102	2.204
2mK4H3.smooth.chr1.cher490	chr1	44435951	44438547	+	DPH2	NM_001039589	4.09876
2mK4H3.smooth.chr1.cher491	chr1	44440845	44444267	+	ATP6V0B	NM_004047	4.36183
2mK4H3.smooth.chr1.cher492	chr1	44445843	44447918	+	B4GALT2	NM_001005417	4.61789
2mK4H3.smooth.chr1.cher493	chr1	44456258	44457368	+	B4GALT2	NM_001005417	2.60025
2mK4H3.smooth.chr1.cher494	chr1	44457907	44458427	+	CCDC24	NM_152499	1.70398
2mK4H3.smooth.chr1.cher495	chr1	44459494	44459806	+	CCDC24	NM_152499	1.52124
2mK4H3.smooth.chr1.cher496	chr1	44495920	44497184	+	SLC6A9	NM_001024845	2.30732
2mK4H3.smooth.chr1.cher497	chr1	44677878	44680700	+	DMAP1	NM_019100	4.58365
2mK4H3.smooth.chr1.cher498	chr1	44870493	44870984	+	RNF220	NM_018150	2.72285
2mK4H3.smooth.chr1.cher499	chr1	44872117	44872671	+	RNF220	NM_018150	4.28425
2mK4H3.smooth.chr1.cher5	chr1	891384	892818	+	NOC2L	NM_015658	2.37448
2mK4H3.smooth.chr1.cher50	chr1	6053439	6055690	+	NPHP4	NM_015102	2.04704
2mK4H3.smooth.chr1.cher500	chr1	45138817	45140048	+	TMEM53	NM_024587	2.88337
2mK4H3.smooth.chr1.cher501	chr1	45206024	45206702	+	KIF2C	NM_006845	4.80878
2mK4H3.smooth.chr1.cher502	chr1	45241770	45243182	+	RPS8	NM_001012	4.39851
2mK4H3.smooth.chr1.cher503	chr1	45267363	45268526	+	PLK3	NM_004073	2.26876
2mK4H3.smooth.chr1.cher504	chr1	45279158	45279431	+	BTBD19	NM_001136537	1.72271
2mK4H3.smooth.chr1.cher505	chr1	45306968	45308936	+	PTCH2	NM_003738	2.58513
2mK4H3.smooth.chr1.cher506	chr1	45310742	45311125	+	PTCH2	NM_003738	1.57769
2mK4H3.smooth.chr1.cher507	chr1	45451078	45451775	+	EIF2B3	NM_001166588	3.50365
2mK4H3.smooth.chr1.cher508	chr1	45473835	45476168	+	HECTD3	NM_024602	3.86173
2mK4H3.smooth.chr1.cher509	chr1	45477352	45480585	+	UROD	NM_000374	4.30133
2mK4H3.smooth.chr1.cher51	chr1	6238211	6239137	+	CHD5	NM_015557	2.53135
2mK4H3.smooth.chr1.cher510	chr1	45806220	45808312	+	TOE1	NM_025077	4.33956
2mK4H3.smooth.chr1.cher511	chr1	45809434	45809632	+	TOE1	NM_025077	1.10176
2mK4H3.smooth.chr1.cher512	chr1	45957234	45957482	+	TESK2	NM_007170	2.54024
2mK4H3.smooth.chr1.cher513	chr1	45964156	45965450	+	C1orf231	NM_001102601	4.23849
2mK4H3.smooth.chr1.cher514	chr1	45966733	45967438	+	MMACHC	NM_015506	4.16102
2mK4H3.smooth.chr1.cher515	chr1	45986710	45987022	+	PRDX1	NM_002574	3.95116
2mK4H3.smooth.chr1.cher516	chr1	46017318	46018292	+	AKR1A1	NM_153326	4.81302
2mK4H3.smooth.chr1.cher517	chr1	46050840	46051280	+	NASP	NM_002482	4.97796
2mK4H3.smooth.chr1.cher518	chr1	46147908	46148764	+	GPBP1L1	NM_021639	2.7835
2mK4H3.smooth.chr1.cher519	chr1	46149994	46151480	+	GPBP1L1	NM_021639	4.72662
2mK4H3.smooth.chr1.cher52	chr1	6257646	6259234	+	RPL22	NM_000983	5.52136
2mK4H3.smooth.chr1.cher520	chr1	46152534	46154512	+	TMEM69	NM_016486	4.13778
2mK4H3.smooth.chr1.cher521	chr1	46211995	46212726	+	IPP	NM_005897	1.54137
2mK4H3.smooth.chr1.cher522	chr1	46269764	46270638	+	MAST2	NM_015112	5.23293
2mK4H3.smooth.chr1.cher523	chr1	46595360	46598310	+	PIK3R3	NM_003629	4.6431
2mK4H3.smooth.chr1.cher524	chr1	46599087	46601130	+	PIK3R3	NM_001114172	3.07296
2mK4H3.smooth.chr1.cher525	chr1	46661560	46661817	+	POMGNT1	NM_017739	1.98667
2mK4H3.smooth.chr1.cher526	chr1	46662555	46664513	+	POMGNT1	NM_017739	3.64497
2mK4H3.smooth.chr1.cher527	chr1	46712651	46716296	+	RAD54L	NM_001142548	3.4202
2mK4H3.smooth.chr1.cher528	chr1	46766461	46767403	+	LRRC41	NM_006369	4.1077
2mK4H3.smooth.chr1.cher529	chr1	46769030	46769871	+	UQCRH	NM_006004	3.0853
2mK4H3.smooth.chr1.cher53	chr1	6293402	6295500	+	ICMT	NM_012405	4.74049
2mK4H3.smooth.chr1.cher530	chr1	46773222	46773686	+	UQCRH	NM_006004	3.8095
2mK4H3.smooth.chr1.cher531	chr1	46806288	46808982	+	NSUN4	NM_199044	2.79463
2mK4H3.smooth.chr1.cher532	chr1	46932665	46932874	+	DMBX1	NM_147192	1.38893
2mK4H3.smooth.chr1.cher533	chr1	46955348	46955671	+	DMBX1	NM_147192	1.30211
2mK4H3.smooth.chr1.cher534	chr1	47068552	47068996	+	MKNK1	NM_003684	3.09813
2mK4H3.smooth.chr1.cher535	chr1	47070320	47071804	+	MKNK1	NM_003684	2.84983
2mK4H3.smooth.chr1.cher536	chr1	47080380	47080980	+	MOBKL2C	NM_145279	1.54542
2mK4H3.smooth.chr1.cher537	chr1	47082658	47083464	+	MOBKL2C	NM_201403	2.05316
2mK4H3.smooth.chr1.cher538	chr1	47131674	47132074	+	ATPAF1	NM_001042546	1.45358
2mK4H3.smooth.chr1.cher539	chr1	47181975	47184472	+	KIAA0494	NM_014774	3.93292
2mK4H3.smooth.chr1.cher54	chr1	6323477	6323840	+	ACOT7	NM_181866	1.11796
2mK4H3.smooth.chr1.cher540	chr1	47488299	47488574	+	CYP4X1	NM_178033	1.62714
2mK4H3.smooth.chr1.cher541	chr1	47777770	47778514	+	STIL	NM_003035	4.76655
2mK4H3.smooth.chr1.cher542	chr1	47779242	47779896	+	STIL	NM_003035	4.24288
2mK4H3.smooth.chr1.cher543	chr1	47800118	47800836	+	CMPK1	NM_016308	4.52886
2mK4H3.smooth.chr1.cher544	chr1	47973758	47974462	+	FOXD2	NM_004474	1.48269
2mK4H3.smooth.chr1.cher545	chr1	48174945	48175105	+	FOXD2	NM_004474	2.05488
2mK4H3.smooth.chr1.cher546	chr1	48935546	48937120	+	SPATA6	NM_019073	4.37893
2mK4H3.smooth.chr1.cher547	chr1	49243253	49244132	+	AGBL4	NM_032785	1.75478
2mK4H3.smooth.chr1.cher548	chr1	50890288	50890618	+	DMRTA2	NM_032110	1.50348
2mK4H3.smooth.chr1.cher549	chr1	50891284	50891521	+	DMRTA2	NM_032110	1.22083
2mK4H3.smooth.chr1.cher55	chr1	6445186	6446233	+	ACOT7	NM_181864	3.60806
2mK4H3.smooth.chr1.cher550	chr1	50892578	50893191	+	DMRTA2	NM_032110	2.20221
2mK4H3.smooth.chr1.cher551	chr1	51423410	51426634	+	FAF1	NM_007051	4.95854
2mK4H3.smooth.chr1.cher552	chr1	51428104	51429020	+	FAF1	NM_007051	1.6951
2mK4H3.smooth.chr1.cher553	chr1	51432320	51434761	+	CDKN2C	NM_001262	2.90331
2mK4H3.smooth.chr1.cher554	chr1	51435363	51438416	+	CDKN2C	NM_078626	4.69637
2mK4H3.smooth.chr1.cher555	chr1	51443244	51443613	+	CDKN2C	NM_078626	1.51345
2mK4H3.smooth.chr1.cher556	chr1	51700524	51701063	+	RNF11	NM_014372	1.77834
2mK4H3.smooth.chr1.cher557	chr1	51702702	51703394	+	RNF11	NM_014372	4.85234
2mK4H3.smooth.chr1.cher558	chr1	51982689	51984502	+	EPS15	NM_001981	4.89564
2mK4H3.smooth.chr1.cher559	chr1	52082870	52084078	+	OSBPL9	NM_024586	4.22718
2mK4H3.smooth.chr1.cher56	chr1	6450029	6450254	+	ACOT7	NM_007274	2.14535
2mK4H3.smooth.chr1.cher560	chr1	52084696	52085230	+	OSBPL9	NM_024586	2.10972
2mK4H3.smooth.chr1.cher561	chr1	52194570	52195376	+	OSBPL9	NM_024586	4.96906
2mK4H3.smooth.chr1.cher562	chr1	52196168	52196796	+	OSBPL9	NM_148907	4.22711
2mK4H3.smooth.chr1.cher563	chr1	52197590	52198052	+	OSBPL9	NM_148907	2.38961
2mK4H3.smooth.chr1.cher564	chr1	52343859	52344278	+	NRD1	NM_001101662	2.12171
2mK4H3.smooth.chr1.cher565	chr1	52344962	52345344	+	NRD1	NM_001101662	3.37851
2mK4H3.smooth.chr1.cher566	chr1	52453940	52455568	+	RAB3B	NM_002867	2.53074
2mK4H3.smooth.chr1.cher567	chr1	52497654	52498677	+	KTI12	NM_138417	3.57202
2mK4H3.smooth.chr1.cher568	chr1	52519824	52525712	+	BTF3L4	NM_152265	4.14174
2mK4H3.smooth.chr1.cher569	chr1	52606861	52607668	+	ZFYVE9	NM_007323	3.9012
2mK4H3.smooth.chr1.cher57	chr1	6451985	6452698	+	ACOT7	NM_007274	4.09151
2mK4H3.smooth.chr1.cher570	chr1	52608664	52609608	+	ZFYVE9	NM_007323	4.41621
2mK4H3.smooth.chr1.cher571	chr1	52829726	52830528	+	CC2D1B	NM_032449	3.39315
2mK4H3.smooth.chr1.cher572	chr1	52866299	52868228	+	ORC1L	NM_004153	3.23692
2mK4H3.smooth.chr1.cher573	chr1	52869138	52869687	+	ORC1L	NM_004153	4.48493
2mK4H3.smooth.chr1.cher574	chr1	52870531	52871240	+	PRPF38A	NM_032864	4.50717
2mK4H3.smooth.chr1.cher575	chr1	53016632	53018306	+	ZCCHC11	NM_015269	4.74752
2mK4H3.smooth.chr1.cher576	chr1	53020046	53021410	+	ZCCHC11	NM_015269	3.06328
2mK4H3.smooth.chr1.cher577	chr1	53192345	53193898	+	ZYG11B	NM_024646	3.77731
2mK4H3.smooth.chr1.cher578	chr1	53480120	53482700	+	SCP2	NM_001007250	2.94292
2mK4H3.smooth.chr1.cher579	chr1	53661522	53661948	+	CPT2	NM_000098	1.30381
2mK4H3.smooth.chr1.cher58	chr1	6551078	6551776	+	PLEKHG5	NM_020631	3.74545
2mK4H3.smooth.chr1.cher580	chr1	53663014	53664232	+	CPT2	NM_000098	3.80614
2mK4H3.smooth.chr1.cher581	chr1	53683783	53686912	+	C1orf123	NM_017887	5.18683
2mK4H3.smooth.chr1.cher582	chr1	53792490	53793097	+	LRP8	NM_004631	1.45794
2mK4H3.smooth.chr1.cher583	chr1	54303347	54304382	+	TMEM48	NM_018087	4.33388
2mK4H3.smooth.chr1.cher584	chr1	54354358	54356860	+	YIPF1	NM_018982	3.36663
2mK4H3.smooth.chr1.cher585	chr1	54410386	54411040	+	HSPB11	NM_016126	3.97994
2mK4H3.smooth.chr1.cher586	chr1	54412504	54415234	+	LRRC42	NM_052940	4.51772
2mK4H3.smooth.chr1.cher587	chr1	54517436	54518564	+	TMEM59	NM_004872	4.97404
2mK4H3.smooth.chr1.cher588	chr1	54519360	54521445	+	C1orf83	NM_153035	4.92805
2mK4H3.smooth.chr1.cher589	chr1	54666915	54667214	+	MRPL37	NM_016491	3.58494
2mK4H3.smooth.chr1.cher59	chr1	6638521	6639098	+	TAS1R1	NM_177539	1.53651
2mK4H3.smooth.chr1.cher590	chr1	54668588	54668796	+	MRPL37	NM_016491	1.83146
2mK4H3.smooth.chr1.cher591	chr1	54869664	54871151	+	SSBP3	NM_018070	3.673
2mK4H3.smooth.chr1.cher592	chr1	54873290	54874566	+	SSBP3	NM_001009955	4.22996
2mK4H3.smooth.chr1.cher593	chr1	55183028	55183470	+	TTC4	NM_004623	2.61336
2mK4H3.smooth.chr1.cher594	chr1	55228843	55229404	+	PARS2	NM_152268	4.22893
2mK4H3.smooth.chr1.cher595	chr1	55351587	55352208	+	DHCR24	NM_014762	3.8191
2mK4H3.smooth.chr1.cher596	chr1	57042424	57043370	+	PPAP2B	NM_003713	1.86337
2mK4H3.smooth.chr1.cher597	chr1	57045668	57046524	+	PPAP2B	NM_003713	2.56176
2mK4H3.smooth.chr1.cher598	chr1	57109480	57110523	+	PRKAA2	NM_006252	3.22166
2mK4H3.smooth.chr1.cher599	chr1	57111982	57113332	+	PRKAA2	NM_006252	4.01213
2mK4H3.smooth.chr1.cher6	chr1	949099	950483	+	ISG15	NM_005101	3.09692
2mK4H3.smooth.chr1.cher60	chr1	6640111	6642784	+	ZBTB48	NM_005341	2.57985
2mK4H3.smooth.chr1.cher600	chr1	59010962	59011934	+	OMA1	NM_145243	3.02823
2mK4H3.smooth.chr1.cher601	chr1	59246482	59249015	+	JUN	NM_002228	3.32655
2mK4H3.smooth.chr1.cher602	chr1	59251330	59252300	+	JUN	NM_002228	2.81253
2mK4H3.smooth.chr1.cher603	chr1	59252907	59253238	+	JUN	NM_002228	1.16606
2mK4H3.smooth.chr1.cher604	chr1	59762996	59765166	+	FGGY	NM_001113411	2.68889
2mK4H3.smooth.chr1.cher605	chr1	60279206	60280053	+	HOOK1	NM_015888	1.54621
2mK4H3.smooth.chr1.cher606	chr1	60280932	60282642	+	HOOK1	NM_015888	1.37704
2mK4H3.smooth.chr1.cher607	chr1	60391454	60392173	+	CYP2J2	NM_000775	1.8618
2mK4H3.smooth.chr1.cher608	chr1	61542580	61547196	+	NFIA	NM_001145511	4.383
2mK4H3.smooth.chr1.cher609	chr1	61548309	61548702	+	NFIA	NM_001134673	1.75282
2mK4H3.smooth.chr1.cher61	chr1	6660598	6661535	+	KLHL21	NM_014851	4.21583
2mK4H3.smooth.chr1.cher610	chr1	61549668	61550662	+	NFIA	NM_001134673	4.06309
2mK4H3.smooth.chr1.cher611	chr1	62188376	62191634	+	TM2D1	NM_032027	4.2112
2mK4H3.smooth.chr1.cher612	chr1	62207252	62207662	+	INADL	NM_176877	3.96504
2mK4H3.smooth.chr1.cher613	chr1	62209062	62209370	+	INADL	NM_176877	3.51531
2mK4H3.smooth.chr1.cher614	chr1	62899514	62899928	+	USP1	NM_001017416	1.43333
2mK4H3.smooth.chr1.cher615	chr1	62901428	62901804	+	USP1	NM_001017416	2.35712
2mK4H3.smooth.chr1.cher616	chr1	62903480	62904686	+	USP1	NM_003368	4.38537
2mK4H3.smooth.chr1.cher617	chr1	63152828	63153116	+	DOCK7	NM_033407	4.19152
2mK4H3.smooth.chr1.cher618	chr1	63156140	63156680	+	DOCK7	NM_033407	2.01619
2mK4H3.smooth.chr1.cher619	chr1	63247030	63248492	+	ATG4C	NM_032852	2.99432
2mK4H3.smooth.chr1.cher62	chr1	6663408	6664760	+	KLHL21	NM_014851	4.45031
2mK4H3.smooth.chr1.cher620	chr1	63249425	63251728	+	ATG4C	NM_032852	4.7616
2mK4H3.smooth.chr1.cher621	chr1	63783422	63784529	+	FOXD3	NM_012183	3.75842
2mK4H3.smooth.chr1.cher622	chr1	63786706	63786809	+	FOXD3	NM_012183	1.06178
2mK4H3.smooth.chr1.cher623	chr1	63790518	63791074	+	FOXD3	NM_012183	2.17444
2mK4H3.smooth.chr1.cher624	chr1	63832610	63833858	+	ALG6	NM_013339	1.94751
2mK4H3.smooth.chr1.cher625	chr1	63986706	63991604	+	EFCAB7	NM_032437	4.19742
2mK4H3.smooth.chr1.cher626	chr1	64057154	64057814	+	PGM1	NM_002633	2.24708
2mK4H3.smooth.chr1.cher627	chr1	64058748	64059035	+	PGM1	NM_002633	2.04265
2mK4H3.smooth.chr1.cher628	chr1	64059980	64061188	+	PGM1	NM_002633	3.37639
2mK4H3.smooth.chr1.cher629	chr1	64237812	64239240	+	ROR1	NM_001083592	2.69307
2mK4H3.smooth.chr1.cher63	chr1	6669506	6669881	+	PHF13	NM_153812	1.70255
2mK4H3.smooth.chr1.cher630	chr1	64240070	64241932	+	ROR1	NM_001083592	2.17938
2mK4H3.smooth.chr1.cher631	chr1	64937044	64937422	+	CACHD1	NM_020925	2.08562
2mK4H3.smooth.chr1.cher632	chr1	64968444	64969610	+	CACHD1	NM_020925	1.88021
2mK4H3.smooth.chr1.cher633	chr1	64970226	64971128	+	CACHD1	NM_020925	3.3567
2mK4H3.smooth.chr1.cher634	chr1	64972364	64973199	+	CACHD1	NM_020925	2.95772
2mK4H3.smooth.chr1.cher635	chr1	65209858	65210355	+	RAVER2	NM_018211	4.25154
2mK4H3.smooth.chr1.cher636	chr1	65211644	65213090	+	RAVER2	NM_018211	4.25247
2mK4H3.smooth.chr1.cher637	chr1	65612255	65612656	+	AK3L1	NM_203464	3.00402
2mK4H3.smooth.chr1.cher638	chr1	65615018	65616398	+	AK3L1	NM_013410	3.67255
2mK4H3.smooth.chr1.cher639	chr1	65721588	65721966	+	DNAJC6	NM_014787	3.90617
2mK4H3.smooth.chr1.cher64	chr1	6682130	6682852	+	PHF13	NM_153812	1.35564
2mK4H3.smooth.chr1.cher640	chr1	65730252	65732492	+	DNAJC6	NM_014787	3.1384
2mK4H3.smooth.chr1.cher641	chr1	65883328	65883894	+	DNAJC6	NM_014787	1.66239
2mK4H3.smooth.chr1.cher642	chr1	65884612	65887710	+	LEPROT	NM_017526	4.14165
2mK4H3.smooth.chr1.cher643	chr1	65888420	65888764	+	LEPROT	NM_017526	2.04892
2mK4H3.smooth.chr1.cher644	chr1	67386950	67387354	+	WDR78	NM_207014	1.06282
2mK4H3.smooth.chr1.cher645	chr1	67391296	67395773	+	MIER1	NM_001077700	4.84668
2mK4H3.smooth.chr1.cher646	chr1	67396447	67398428	+	MIER1	NM_001077701	5.46669
2mK4H3.smooth.chr1.cher647	chr1	67517432	67519402	+	SLC35D1	NM_015139	4.36218
2mK4H3.smooth.chr1.cher648	chr1	67520185	67520770	+	SLC35D1	NM_015139	3.48699
2mK4H3.smooth.chr1.cher649	chr1	67893510	67895147	+	SERBP1	NM_001018067	4.4923
2mK4H3.smooth.chr1.cher65	chr1	6683604	6684773	+	PHF13	NM_153812	2.24159
2mK4H3.smooth.chr1.cher650	chr1	67896654	67898266	+	SERBP1	NM_001018067	4.16088
2mK4H3.smooth.chr1.cher651	chr1	68149316	68150530	+	GADD45A	NM_001924	3.39229
2mK4H3.smooth.chr1.cher652	chr1	68152167	68153276	+	GADD45A	NM_001924	4.44174
2mK4H3.smooth.chr1.cher653	chr1	68296914	68298526	+	GNG12	NM_018841	4.69901
2mK4H3.smooth.chr1.cher654	chr1	68299744	68300992	+	GNG12	NM_018841	2.55454
2mK4H3.smooth.chr1.cher655	chr1	68516210	68516566	+	DIRAS3	NM_004675	1.40686
2mK4H3.smooth.chr1.cher656	chr1	68695564	68697148	+	GPR177	NM_024911	5.32349
2mK4H3.smooth.chr1.cher657	chr1	68697772	68699632	+	GPR177	NM_024911	3.61679
2mK4H3.smooth.chr1.cher658	chr1	68963013	68964206	+	DEPDC1	NM_017779	3.04533
2mK4H3.smooth.chr1.cher659	chr1	70670358	70672460	+	SFRS11	NM_004768	4.58841
2mK4H3.smooth.chr1.cher66	chr1	6844040	6844399	+	CAMTA1	NM_015215	3.94073
2mK4H3.smooth.chr1.cher660	chr1	70674384	70675202	+	SFRS11	NM_004768	1.9254
2mK4H3.smooth.chr1.cher661	chr1	70686830	70687116	+	SFRS11	NM_004768	1.64857
2mK4H3.smooth.chr1.cher662	chr1	70818204	70819703	+	ANKRD13C	NM_030816	4.48702
2mK4H3.smooth.chr1.cher663	chr1	70820713	70821664	+	HHLA3	NM_001036646	4.02406
2mK4H3.smooth.chr1.cher664	chr1	70875602	70877632	+	CTH	NM_153742	4.07296
2mK4H3.smooth.chr1.cher665	chr1	71544253	71547326	+	ZRANB2	NM_203350	4.07027
2mK4H3.smooth.chr1.cher666	chr1	72747023	72747934	+	NEGR1	NM_173808	1.91393
2mK4H3.smooth.chr1.cher667	chr1	72749916	72750284	+	NEGR1	NM_173808	1.75036
2mK4H3.smooth.chr1.cher668	chr1	74662840	74665750	+	FPGT	NM_003838	4.04232
2mK4H3.smooth.chr1.cher669	chr1	75195408	75197642	+	CRYZ	NM_001134759	4.35643
2mK4H3.smooth.chr1.cher67	chr1	6846528	6847904	+	CAMTA1	NM_015215	3.26092
2mK4H3.smooth.chr1.cher670	chr1	75198247	75199190	+	CRYZ	NM_001134759	3.42014
2mK4H3.smooth.chr1.cher671	chr1	75200628	75202132	+	TYW3	NR_027962	3.77488
2mK4H3.smooth.chr1.cher672	chr1	76189438	76191682	+	ACADM	NM_000016	4.98706
2mK4H3.smooth.chr1.cher673	chr1	76251838	76253956	+	RABGGTB	NM_004582	5.32317
2mK4H3.smooth.chr1.cher674	chr1	76257172	76258298	+	RABGGTB	NM_004582	4.86593
2mK4H3.smooth.chr1.cher675	chr1	76259168	76260592	+	RABGGTB	NM_004582	2.46312
2mK4H3.smooth.chr1.cher676	chr1	76539042	76539558	+	ST6GALNAC3	NM_001160011	1.8359
2mK4H3.smooth.chr1.cher677	chr1	76540893	76542004	+	ST6GALNAC3	NM_001160011	4.10363
2mK4H3.smooth.chr1.cher678	chr1	77330782	77333940	+	ST6GALNAC5	NM_030965	2.53044
2mK4H3.smooth.chr1.cher679	chr1	77334994	77335564	+	ST6GALNAC5	NM_030965	2.435
2mK4H3.smooth.chr1.cher68	chr1	7829588	7831144	+	CAMTA1	NM_015215	3.46977
2mK4H3.smooth.chr1.cher680	chr1	77684810	77686402	+	PIGK	NM_005482	4.23644
2mK4H3.smooth.chr1.cher681	chr1	77745253	77747168	+	AK5	NM_174858	2.89904
2mK4H3.smooth.chr1.cher682	chr1	77748704	77750570	+	AK5	NM_012093	2.4104
2mK4H3.smooth.chr1.cher683	chr1	78146075	78148446	+	ZZZ3	NM_015534	4.05067
2mK4H3.smooth.chr1.cher684	chr1	78223050	78224694	+	USP33	NM_201626	4.132
2mK4H3.smooth.chr1.cher685	chr1	78243974	78244272	+	FAM73A	NM_198549	1.32417
2mK4H3.smooth.chr1.cher686	chr1	78244882	78246476	+	FAM73A	NM_198549	4.5925
2mK4H3.smooth.chr1.cher687	chr1	78353544	78356902	+	NEXN	NM_144573	3.90994
2mK4H3.smooth.chr1.cher688	chr1	78442508	78442864	+	FUBP1	NM_003902	4.8221
2mK4H3.smooth.chr1.cher689	chr1	78443482	78448196	+	FUBP1	NM_003902	4.58287
2mK4H3.smooth.chr1.cher69	chr1	7833100	7833898	+	VAMP3	NM_004781	2.17024
2mK4H3.smooth.chr1.cher690	chr1	78468124	78472942	+	DNAJB4	NM_007034	4.23598
2mK4H3.smooth.chr1.cher691	chr1	84462864	84464041	+	TTLL7	NM_024686	3.48497
2mK4H3.smooth.chr1.cher692	chr1	84465332	84467406	+	TTLL7	NM_024686	2.97136
2mK4H3.smooth.chr1.cher693	chr1	84541363	84543242	+	PRKACB	NM_207578	3.85328
2mK4H3.smooth.chr1.cher694	chr1	84544584	84546324	+	PRKACB	NM_207578	4.05313
2mK4H3.smooth.chr1.cher695	chr1	84764381	84764753	+	SAMD13	NM_001010971	1.82276
2mK4H3.smooth.chr1.cher696	chr1	84945144	84947388	+	RPF1	NM_025065	4.4226
2mK4H3.smooth.chr1.cher697	chr1	84968682	84969288	+	GNG5	NM_005274	3.00328
2mK4H3.smooth.chr1.cher698	chr1	84970282	84971158	+	GNG5	NM_005274	4.39418
2mK4H3.smooth.chr1.cher699	chr1	84972528	84974454	+	SPATA1	NM_001081472	4.40477
2mK4H3.smooth.chr1.cher7	chr1	956485	957506	+	AGRN	NM_198576	1.93045
2mK4H3.smooth.chr1.cher70	chr1	7841024	7841958	+	VAMP3	NM_004781	1.65205
2mK4H3.smooth.chr1.cher700	chr1	85037964	85038246	+	CTBS	NM_004388	1.74186
2mK4H3.smooth.chr1.cher701	chr1	85040554	85040869	+	CTBS	NM_004388	2.91879
2mK4H3.smooth.chr1.cher702	chr1	85153636	85155316	+	SSX2IP	NM_001166295	4.57502
2mK4H3.smooth.chr1.cher703	chr1	85156573	85157380	+	SSX2IP	NM_001166294	4.00082
2mK4H3.smooth.chr1.cher704	chr1	85462774	85462799	+	MCOLN2	NM_153259	1.17892
2mK4H3.smooth.chr1.cher705	chr1	85511750	85513525	+	MCOLN3	NM_018298	2.82753
2mK4H3.smooth.chr1.cher706	chr1	85514850	85515246	+	MCOLN3	NM_018298	3.48038
2mK4H3.smooth.chr1.cher707	chr1	85527244	85529352	+	WDR63	NM_145172	2.82996
2mK4H3.smooth.chr1.cher708	chr1	85723964	85726370	+	C1orf52	NM_198077	4.32569
2mK4H3.smooth.chr1.cher709	chr1	85740070	85743704	+	BCL10	NM_003921	4.24102
2mK4H3.smooth.chr1.cher71	chr1	7845542	7845952	+	PER3	NM_016831	2.65825
2mK4H3.smooth.chr1.cher710	chr1	85928244	85930092	+	DDAH1	NM_012137	4.47232
2mK4H3.smooth.chr1.cher711	chr1	86043100	86046327	+	DDAH1	NM_001134445	4.63779
2mK4H3.smooth.chr1.cher712	chr1	86047250	86049112	+	CYR61	NM_001554	4.66016
2mK4H3.smooth.chr1.cher713	chr1	86171978	86173716	+	ZNHIT6	NM_017953	4.84627
2mK4H3.smooth.chr1.cher714	chr1	86860920	86862686	+	ODF2L	NM_001007022	4.04458
2mK4H3.smooth.chr1.cher715	chr1	87167908	87170104	+	SH3GLB1	NM_016009	3.15672
2mK4H3.smooth.chr1.cher716	chr1	87171348	87172588	+	SH3GLB1	NM_016009	4.1196
2mK4H3.smooth.chr1.cher717	chr1	87375856	87376078	+	SEPT15	NM_004261	1.70498
2mK4H3.smooth.chr1.cher718	chr1	87378922	87379932	+	SEPT15	NM_004261	4.96056
2mK4H3.smooth.chr1.cher719	chr1	87381389	87382840	+	HS2ST1	NM_001134492	5.28638
2mK4H3.smooth.chr1.cher72	chr1	7846614	7846900	+	PER3	NM_016831	1.20011
2mK4H3.smooth.chr1.cher720	chr1	87383572	87383880	+	HS2ST1	NM_001134492	1.19119
2mK4H3.smooth.chr1.cher721	chr1	87792306	87793865	+	LMO4	NM_006769	2.60248
2mK4H3.smooth.chr1.cher722	chr1	87795254	87797142	+	LMO4	NM_006769	4.32108
2mK4H3.smooth.chr1.cher723	chr1	87798118	87800753	+	LMO4	NM_006769	3.45416
2mK4H3.smooth.chr1.cher724	chr1	89148592	89149652	+	PKN2	NM_006256	4.21471
2mK4H3.smooth.chr1.cher725	chr1	89150830	89152726	+	PKN2	NM_006256	4.13713
2mK4H3.smooth.chr1.cher726	chr1	89354836	89355112	+	GTF2B	NM_001514	3.54467
2mK4H3.smooth.chr1.cher727	chr1	89356130	89356665	+	GTF2B	NM_001514	4.14996
2mK4H3.smooth.chr1.cher728	chr1	89357266	89358044	+	GTF2B	NM_001514	4.23181
2mK4H3.smooth.chr1.cher729	chr1	89359096	89359676	+	GTF2B	NM_001514	3.50668
2mK4H3.smooth.chr1.cher73	chr1	8022065	8023046	+	PARK7	NM_007262	3.70507
2mK4H3.smooth.chr1.cher730	chr1	89458777	89459388	+	RBMXL1	NM_019610	4.74131
2mK4H3.smooth.chr1.cher731	chr1	90096650	90098312	+	LRRC8C	NM_032270	3.69007
2mK4H3.smooth.chr1.cher732	chr1	90099471	90100924	+	LRRC8C	NM_032270	4.42513
2mK4H3.smooth.chr1.cher733	chr1	90228928	90229262	+	LRRC8C	NM_032270	1.58749
2mK4H3.smooth.chr1.cher734	chr1	90285200	90286318	+	LRRC8D	NM_001134479	4.42417
2mK4H3.smooth.chr1.cher735	chr1	90287288	90289520	+	LRRC8D	NM_018103	4.54862
2mK4H3.smooth.chr1.cher736	chr1	90457862	90458780	+	LOC492303	NR_002830	1.58652
2mK4H3.smooth.chr1.cher737	chr1	90459956	90460751	+	LOC492303	NR_002830	3.25612
2mK4H3.smooth.chr1.cher738	chr1	90461454	90462122	+	ZNF326	NM_182975	5.08554
2mK4H3.smooth.chr1.cher739	chr1	90462808	90465062	+	ZNF326	NM_182975	3.57915
2mK4H3.smooth.chr1.cher74	chr1	8084034	8085538	+	ERRFI1	NM_018948	4.81206
2mK4H3.smooth.chr1.cher740	chr1	91172044	91172423	+	BARHL2	NM_020063	1.24653
2mK4H3.smooth.chr1.cher741	chr1	91316324	91316825	+	ZNF644	NM_016620	4.06928
2mK4H3.smooth.chr1.cher742	chr1	91485062	91487011	+	ZNF644	NM_016620	4.04908
2mK4H3.smooth.chr1.cher743	chr1	91488060	91489406	+	ZNF644	NM_032186	2.46286
2mK4H3.smooth.chr1.cher744	chr1	91966680	91969372	+	CDC7	NM_001134420	5.08502
2mK4H3.smooth.chr1.cher745	chr1	92351929	92352508	+	TGFBR3	NM_003243	2.18265
2mK4H3.smooth.chr1.cher746	chr1	92495706	92497386	+	EPHX4	NM_173567	3.53902
2mK4H3.smooth.chr1.cher747	chr1	92762554	92764096	+	GLMN	NM_053274	3.91894
2mK4H3.smooth.chr1.cher748	chr1	92765067	92765326	+	RPAP2	NM_024813	4.29686
2mK4H3.smooth.chr1.cher749	chr1	92766290	92767170	+	RPAP2	NM_024813	2.96733
2mK4H3.smooth.chr1.cher75	chr1	8087320	8088609	+	ERRFI1	NM_018948	1.86458
2mK4H3.smooth.chr1.cher750	chr1	92949281	92949367	+	GFI1	NM_001127215	1.71936
2mK4H3.smooth.chr1.cher751	chr1	92950506	92951718	+	GFI1	NM_001127216	2.2019
2mK4H3.smooth.chr1.cher752	chr1	92952492	92953572	+	GFI1	NM_005263	2.2304
2mK4H3.smooth.chr1.cher753	chr1	93249970	93250893	+	EVI5	NM_005665	2.24292
2mK4H3.smooth.chr1.cher754	chr1	93299084	93300138	+	RPL5	NM_000969	5.01532
2mK4H3.smooth.chr1.cher755	chr1	93425852	93426326	+	FAM69A	NM_001006605	4.32033
2mK4H3.smooth.chr1.cher756	chr1	93427641	93428243	+	FAM69A	NM_001006605	3.44565
2mK4H3.smooth.chr1.cher757	chr1	93543752	93544060	+	MTF2	NM_007358	3.28587
2mK4H3.smooth.chr1.cher758	chr1	93545246	93547570	+	MTF2	NM_007358	4.32264
2mK4H3.smooth.chr1.cher759	chr1	93645152	93645960	+	TMED5	NM_016040	3.68831
2mK4H3.smooth.chr1.cher76	chr1	8874942	8877146	+	RERE	NM_001042681	5.25992
2mK4H3.smooth.chr1.cher760	chr1	93646775	93647092	+	CCDC18	NM_206886	3.68586
2mK4H3.smooth.chr1.cher761	chr1	93647740	93648418	+	CCDC18	NM_206886	2.65634
2mK4H3.smooth.chr1.cher762	chr1	93649192	93649676	+	CCDC18	NM_206886	1.30659
2mK4H3.smooth.chr1.cher763	chr1	93812126	93814598	+	DR1	NM_001938	4.91395
2mK4H3.smooth.chr1.cher764	chr1	93912220	93913403	+	FNBP1L	NM_001024948	3.6468
2mK4H3.smooth.chr1.cher765	chr1	93914837	93916294	+	FNBP1L	NM_001024948	3.74229
2mK4H3.smooth.chr1.cher766	chr1	94144964	94147802	+	BCAR3	NM_003567	2.47902
2mK4H3.smooth.chr1.cher767	chr1	94311771	94312252	+	MIR760	NR_030621	3.05525
2mK4H3.smooth.chr1.cher768	chr1	94342274	94344286	+	DNTTIP2	NM_014597	4.57337
2mK4H3.smooth.chr1.cher769	chr1	94345160	94345560	+	DNTTIP2	NM_014597	3.40965
2mK4H3.smooth.chr1.cher77	chr1	8878043	8880188	+	RERE	NM_001042681	4.34403
2mK4H3.smooth.chr1.cher770	chr1	94346348	94346630	+	DNTTIP2	NM_014597	1.57403
2mK4H3.smooth.chr1.cher771	chr1	94373160	94373824	+	GCLM	NM_002061	4.38345
2mK4H3.smooth.chr1.cher772	chr1	94375422	94375998	+	GCLM	NM_002061	2.88857
2mK4H3.smooth.chr1.cher773	chr1	94700704	94702158	+	ARHGAP29	NM_004815	3.0908
2mK4H3.smooth.chr1.cher774	chr1	94704096	94705366	+	ARHGAP29	NM_004815	2.18973
2mK4H3.smooth.chr1.cher775	chr1	94882756	94883140	+	ABCD3	NM_001122674	3.32428
2mK4H3.smooth.chr1.cher776	chr1	94884286	94886220	+	ABCD3	NM_001122674	4.75259
2mK4H3.smooth.chr1.cher777	chr1	95005886	95006811	+	F3	NM_001993	2.60328
2mK4H3.smooth.chr1.cher778	chr1	95284162	95285280	+	SLC44A3	NM_001114106	2.82644
2mK4H3.smooth.chr1.cher779	chr1	95286573	95288596	+	SLC44A3	NM_152369	3.1803
2mK4H3.smooth.chr1.cher78	chr1	8936226	8936602	+	ENO1	NM_001428	4.48243
2mK4H3.smooth.chr1.cher780	chr1	95390452	95391684	+	CNN3	NM_001839	4.78645
2mK4H3.smooth.chr1.cher781	chr1	95393072	95394926	+	CNN3	NM_001839	4.04626
2mK4H3.smooth.chr1.cher782	chr1	95537648	95538090	+	ALG14	NM_144988	4.36628
2mK4H3.smooth.chr1.cher783	chr1	95539016	95539440	+	ALG14	NM_144988	4.2532
2mK4H3.smooth.chr1.cher784	chr1	95581154	95582582	+	TMEM56	NM_152487	3.29479
2mK4H3.smooth.chr1.cher785	chr1	95583260	95585332	+	TMEM56	NM_152487	3.55026
2mK4H3.smooth.chr1.cher786	chr1	95698226	95699103	+	RWDD3	NM_001128142	1.25653
2mK4H3.smooth.chr1.cher787	chr1	97186320	97186828	+	PTBP2	NM_021190	2.64104
2mK4H3.smooth.chr1.cher788	chr1	97187965	97189504	+	PTBP2	NM_021190	4.66276
2mK4H3.smooth.chr1.cher789	chr1	100231780	100232608	+	FRRS1	NM_001013660	3.4566
2mK4H3.smooth.chr1.cher79	chr1	8939419	8940562	+	ENO1	NM_001428	3.09673
2mK4H3.smooth.chr1.cher790	chr1	100314908	100315460	+	AGL	NM_000642	3.44816
2mK4H3.smooth.chr1.cher791	chr1	100316308	100317692	+	AGL	NM_000646	4.29379
2mK4H3.smooth.chr1.cher792	chr1	100318746	100319078	+	AGL	NM_000646	1.07055
2mK4H3.smooth.chr1.cher793	chr1	100434678	100435160	+	SLC35A3	NM_012243	1.58817
2mK4H3.smooth.chr1.cher794	chr1	100500144	100500490	+	HIAT1	NM_033055	2.21919
2mK4H3.smooth.chr1.cher795	chr1	100504638	100505940	+	HIAT1	NM_033055	4.59459
2mK4H3.smooth.chr1.cher796	chr1	100598900	100600884	+	CCDC76	NM_019083	4.34733
2mK4H3.smooth.chr1.cher797	chr1	100714696	100716888	+	DBT	NM_001918	4.56796
2mK4H3.smooth.chr1.cher798	chr1	100732103	100732878	+	RTCD1	NM_003729	4.40193
2mK4H3.smooth.chr1.cher799	chr1	100814876	100815150	+	CDC14A	NM_033313	1.23764
2mK4H3.smooth.chr1.cher8	chr1	1052848	1054306	+	C1orf159	NM_017891	1.87703
2mK4H3.smooth.chr1.cher80	chr1	9187569	9188343	+	GPR157	NM_024980	1.71769
2mK4H3.smooth.chr1.cher800	chr1	100816891	100820862	+	CDC14A	NM_033313	5.08694
2mK4H3.smooth.chr1.cher801	chr1	101358358	101365014	+	SLC30A7	NM_133496	4.70007
2mK4H3.smooth.chr1.cher802	chr1	101490088	101492236	+	DPH5	NM_001077394	4.50065
2mK4H3.smooth.chr1.cher803	chr1	101494002	101494434	+	DPH5	NM_001077394	1.22573
2mK4H3.smooth.chr1.cher804	chr1	101700128	101704738	+	S1PR1	NM_001400	4.28127
2mK4H3.smooth.chr1.cher805	chr1	104068943	104070916	+	RNPC3	NM_017619	4.48793
2mK4H3.smooth.chr1.cher806	chr1	107597546	107598182	+	PRMT6	NM_018137	2.07574
2mK4H3.smooth.chr1.cher807	chr1	107600040	107601762	+	PRMT6	NM_018137	3.52154
2mK4H3.smooth.chr1.cher808	chr1	108506040	108507040	+	VAV3	NM_006113	1.69778
2mK4H3.smooth.chr1.cher809	chr1	108508379	108509560	+	VAV3	NM_006113	3.69571
2mK4H3.smooth.chr1.cher81	chr1	9294189	9294468	+	H6PD	NM_004285	1.32126
2mK4H3.smooth.chr1.cher810	chr1	108739664	108740020	+	SLC25A24	NM_013386	1.86855
2mK4H3.smooth.chr1.cher811	chr1	108741830	108742372	+	SLC25A24	NM_013386	4.66391
2mK4H3.smooth.chr1.cher812	chr1	108743219	108744048	+	SLC25A24	NM_013386	3.45377
2mK4H3.smooth.chr1.cher813	chr1	109103150	109105032	+	FAM102B	NM_001010883	3.64474
2mK4H3.smooth.chr1.cher814	chr1	109202288	109204472	+	C1orf59	NM_001102592	3.57078
2mK4H3.smooth.chr1.cher815	chr1	109233912	109234853	+	PRPF38B	NM_018061	4.40824
2mK4H3.smooth.chr1.cher816	chr1	109235368	109237638	+	PRPF38B	NM_018061	4.81553
2mK4H3.smooth.chr1.cher817	chr1	109290124	109290758	+	STXBP3	NM_007269	3.55205
2mK4H3.smooth.chr1.cher818	chr1	109419962	109422020	+	GPSM2	NM_013296	4.41386
2mK4H3.smooth.chr1.cher819	chr1	109504802	109505178	+	CLCC1	NM_001048210	4.17405
2mK4H3.smooth.chr1.cher82	chr1	9295251	9295602	+	H6PD	NM_004285	2.00672
2mK4H3.smooth.chr1.cher820	chr1	109505840	109506290	+	CLCC1	NM_001048210	2.14958
2mK4H3.smooth.chr1.cher821	chr1	109583824	109584281	+	WDR47	NM_014969	1.4432
2mK4H3.smooth.chr1.cher822	chr1	109618520	109618852	+	TAF13	NM_005645	1.61836
2mK4H3.smooth.chr1.cher823	chr1	109633376	109633527	+	TMEM167B	NM_020141	1.22204
2mK4H3.smooth.chr1.cher824	chr1	109642911	109643049	+	SCARNA2	NR_003023	1.12567
2mK4H3.smooth.chr1.cher825	chr1	109643229	109643400	+	SCARNA2	NR_003023	1.25505
2mK4H3.smooth.chr1.cher826	chr1	109755876	109756480	+	SARS	NM_006513	1.75465
2mK4H3.smooth.chr1.cher827	chr1	109757147	109759042	+	SARS	NM_006513	5.24062
2mK4H3.smooth.chr1.cher828	chr1	109794180	109794640	+	CELSR2	NM_001408	1.16314
2mK4H3.smooth.chr1.cher829	chr1	109823916	109825500	+	PSRC1	NM_001005290	4.67489
2mK4H3.smooth.chr1.cher83	chr1	9351867	9352543	+	SPSB1	NM_025106	2.3399
2mK4H3.smooth.chr1.cher830	chr1	109939024	109939948	+	SORT1	NM_002959	3.21507
2mK4H3.smooth.chr1.cher831	chr1	109941360	109942660	+	SORT1	NM_002959	3.33781
2mK4H3.smooth.chr1.cher832	chr1	109967830	109969756	+	PSMA5	NM_002790	4.73366
2mK4H3.smooth.chr1.cher833	chr1	110024630	110026372	+	SYPL2	NM_001040709	3.78067
2mK4H3.smooth.chr1.cher834	chr1	110027518	110029029	+	ATXN7L2	NM_153340	2.90632
2mK4H3.smooth.chr1.cher835	chr1	110035564	110036388	+	ATXN7L2	NM_153340	2.00797
2mK4H3.smooth.chr1.cher836	chr1	110037676	110038540	+	CYB561D1	NM_001134404	2.49173
2mK4H3.smooth.chr1.cher837	chr1	110050474	110053484	+	AMIGO1	NM_020703	2.79901
2mK4H3.smooth.chr1.cher838	chr1	110088762	110090868	+	GPR61	NM_031936	4.23176
2mK4H3.smooth.chr1.cher839	chr1	110091544	110093118	+	GNAI3	NM_006496	4.62249
2mK4H3.smooth.chr1.cher84	chr1	9354488	9355108	+	SPSB1	NM_025106	3.40346
2mK4H3.smooth.chr1.cher840	chr1	110161278	110162123	+	AMPD2	NM_139156	3.25371
2mK4H3.smooth.chr1.cher841	chr1	110162742	110166180	+	AMPD2	NM_004037	4.68878
2mK4H3.smooth.chr1.cher842	chr1	110200361	110201136	+	GSTM4	NM_000850	1.54477
2mK4H3.smooth.chr1.cher843	chr1	110454352	110454830	+	CSF1	NM_172210	1.4683
2mK4H3.smooth.chr1.cher844	chr1	110526195	110527064	+	AHCYL1	NM_006621	1.64016
2mK4H3.smooth.chr1.cher845	chr1	110528175	110530134	+	AHCYL1	NM_006621	4.71956
2mK4H3.smooth.chr1.cher846	chr1	110576902	110577275	+	FAM40A	NM_033088	1.68114
2mK4H3.smooth.chr1.cher847	chr1	110578082	110578698	+	FAM40A	NM_033088	4.61606
2mK4H3.smooth.chr1.cher848	chr1	110751242	110752194	+	KCNC4	NM_153763	3.13575
2mK4H3.smooth.chr1.cher849	chr1	110753577	110753857	+	KCNC4	NM_153763	4.34735
2mK4H3.smooth.chr1.cher85	chr1	9488857	9488987	+	SPSB1	NM_025106	1.45604
2mK4H3.smooth.chr1.cher850	chr1	110754914	110756572	+	KCNC4	NM_153763	2.36312
2mK4H3.smooth.chr1.cher851	chr1	110878900	110881189	+	RBM15	NM_022768	4.14649
2mK4H3.smooth.chr1.cher852	chr1	110882341	110883884	+	RBM15	NM_022768	3.93376
2mK4H3.smooth.chr1.cher853	chr1	111218278	111219122	+	KCNA3	NM_002232	1.95959
2mK4H3.smooth.chr1.cher854	chr1	111505818	111506838	+	C1orf103	NM_001006945	1.60872
2mK4H3.smooth.chr1.cher855	chr1	111680132	111680802	+	DRAM2	NM_178454	1.97873
2mK4H3.smooth.chr1.cher856	chr1	111681746	111682140	+	DRAM2	NM_178454	3.85348
2mK4H3.smooth.chr1.cher857	chr1	111683026	111685086	+	CEPT1	NM_006090	4.52586
2mK4H3.smooth.chr1.cher858	chr1	111889680	111890702	+	C1orf88	NM_181643	1.78213
2mK4H3.smooth.chr1.cher859	chr1	111989046	111991167	+	WDR77	NM_024102	4.68658
2mK4H3.smooth.chr1.cher86	chr1	9600464	9600958	+	SLC25A33	NM_032315	5.44908
2mK4H3.smooth.chr1.cher860	chr1	111992126	111992852	+	ATP5F1	NM_001688	4.3745
2mK4H3.smooth.chr1.cher861	chr1	112162860	112164642	+	RAP1A	NM_002884	4.16155
2mK4H3.smooth.chr1.cher862	chr1	112279532	112280764	+	C1orf183	NM_019099	2.33199
2mK4H3.smooth.chr1.cher863	chr1	112295833	112296534	+	C1orf183	NM_198926	1.51176
2mK4H3.smooth.chr1.cher864	chr1	112299140	112299528	+	DDX20	NM_007204	3.41815
2mK4H3.smooth.chr1.cher865	chr1	112530578	112531359	+	KCND3	NM_172198	1.70693
2mK4H3.smooth.chr1.cher866	chr1	112533878	112534408	+	KCND3	NM_172198	1.79152
2mK4H3.smooth.chr1.cher867	chr1	112933632	112933980	+	CTTNBP2NL	NM_018704	1.42783
2mK4H3.smooth.chr1.cher868	chr1	112936956	112940840	+	CTTNBP2NL	NM_018704	4.13999
2mK4H3.smooth.chr1.cher869	chr1	113048951	113049495	+	WNT2B	NM_004185	1.2661
2mK4H3.smooth.chr1.cher87	chr1	9650515	9651244	+	TMEM201	NM_001010866	2.39545
2mK4H3.smooth.chr1.cher870	chr1	113050111	113050484	+	WNT2B	NM_004185	2.03068
2mK4H3.smooth.chr1.cher871	chr1	113052356	113052853	+	WNT2B	NM_024494	1.97363
2mK4H3.smooth.chr1.cher872	chr1	113159562	113161344	+	ST7L	NM_138729	4.47339
2mK4H3.smooth.chr1.cher873	chr1	113161990	113165440	+	CAPZA1	NM_006135	5.10594
2mK4H3.smooth.chr1.cher874	chr1	113215334	113218356	+	MOV10	NM_020963	3.91234
2mK4H3.smooth.chr1.cher875	chr1	113247342	113249310	+	RHOC	NM_001042679	4.18219
2mK4H3.smooth.chr1.cher876	chr1	113255552	113257104	+	PPM1J	NM_005167	2.91585
2mK4H3.smooth.chr1.cher877	chr1	113258155	113260452	+	PPM1J	NM_005167	4.35483
2mK4H3.smooth.chr1.cher878	chr1	113496902	113498463	+	SLC16A1	NM_001166496	4.49498
2mK4H3.smooth.chr1.cher879	chr1	113614442	113614984	+	LRIG2	NM_014813	1.53919
2mK4H3.smooth.chr1.cher88	chr1	9713231	9713925	+	C1orf200	NR_027045	2.08601
2mK4H3.smooth.chr1.cher880	chr1	113616087	113617218	+	LRIG2	NM_014813	4.82261
2mK4H3.smooth.chr1.cher881	chr1	113741622	113741800	+	LRIG2	NM_014813	1.64084
2mK4H3.smooth.chr1.cher882	chr1	113933771	113936118	+	MAGI3	NM_152900	4.37765
2mK4H3.smooth.chr1.cher883	chr1	114299076	114301206	+	PHTF1	NM_006608	4.67552
2mK4H3.smooth.chr1.cher884	chr1	114302553	114302792	+	PHTF1	NM_006608	3.37921
2mK4H3.smooth.chr1.cher885	chr1	114303516	114303992	+	RSBN1	NM_018364	1.55502
2mK4H3.smooth.chr1.cher886	chr1	114353068	114354083	+	RSBN1	NM_018364	3.88201
2mK4H3.smooth.chr1.cher887	chr1	114445164	114446364	+	AP4B1	NM_006594	3.51172
2mK4H3.smooth.chr1.cher888	chr1	114448182	114448582	+	DCLRE1B	NM_022836	2.70338
2mK4H3.smooth.chr1.cher889	chr1	114449680	114450814	+	DCLRE1B	NM_022836	2.85106
2mK4H3.smooth.chr1.cher89	chr1	9748150	9748272	+	PIK3CD	NM_005026	3.59528
2mK4H3.smooth.chr1.cher890	chr1	114470670	114471674	+	HIPK1	NM_152696	4.0863
2mK4H3.smooth.chr1.cher891	chr1	114473076	114474458	+	HIPK1	NM_152696	4.84917
2mK4H3.smooth.chr1.cher892	chr1	115052194	115052852	+	TRIM33	NM_033020	4.98614
2mK4H3.smooth.chr1.cher893	chr1	115053920	115054594	+	TRIM33	NM_033020	3.56755
2mK4H3.smooth.chr1.cher894	chr1	115122960	115125968	+	BCAS2	NM_005872	4.17402
2mK4H3.smooth.chr1.cher895	chr1	115210322	115213702	+	DENND2C	NM_198459	3.42369
2mK4H3.smooth.chr1.cher896	chr1	115256430	115259467	+	NRAS	NM_002524	4.50994
2mK4H3.smooth.chr1.cher897	chr1	115298136	115299778	+	CSDE1	NM_001007553	5.05834
2mK4H3.smooth.chr1.cher898	chr1	115300737	115301444	+	CSDE1	NM_001130523	1.91119
2mK4H3.smooth.chr1.cher899	chr1	115320914	115321320	+	SIKE1	NM_025073	2.39138
2mK4H3.smooth.chr1.cher9	chr1	1166298	1166773	+	SDF4	NM_016176	3.05185
2mK4H3.smooth.chr1.cher90	chr1	9881570	9883456	+	CLSTN1	NM_001009566	4.54075
2mK4H3.smooth.chr1.cher900	chr1	115322004	115323067	+	SIKE1	NM_025073	3.18799
2mK4H3.smooth.chr1.cher901	chr1	116183644	116184447	+	VANGL1	NM_138959	1.87304
2mK4H3.smooth.chr1.cher902	chr1	116185794	116187676	+	VANGL1	NM_138959	4.27267
2mK4H3.smooth.chr1.cher903	chr1	116519577	116521542	+	SLC22A15	NM_018420	3.38485
2mK4H3.smooth.chr1.cher904	chr1	116914366	116915230	+	ATP1A1	NM_000701	2.5653
2mK4H3.smooth.chr1.cher905	chr1	116916732	116918536	+	ATP1A1	NM_001160233	4.37904
2mK4H3.smooth.chr1.cher906	chr1	117111586	117112167	+	CD58	NM_001144822	2.86527
2mK4H3.smooth.chr1.cher907	chr1	117114068	117114928	+	CD58	NM_001144822	2.00336
2mK4H3.smooth.chr1.cher908	chr1	117115572	117116048	+	IGSF3	NM_001007237	1.24375
2mK4H3.smooth.chr1.cher909	chr1	117453470	117455232	+	PTGFRN	NM_020440	2.64758
2mK4H3.smooth.chr1.cher91	chr1	9884839	9885847	+	CLSTN1	NM_001009566	1.43698
2mK4H3.smooth.chr1.cher910	chr1	117600470	117602199	+	TTF2	NM_003594	3.57737
2mK4H3.smooth.chr1.cher911	chr1	117604412	117605432	+	TTF2	NM_003594	3.31408
2mK4H3.smooth.chr1.cher912	chr1	117662776	117664253	+	TRIM45	NM_001145635	4.31825
2mK4H3.smooth.chr1.cher913	chr1	117665314	117666202	+	TRIM45	NM_001145635	2.68071
2mK4H3.smooth.chr1.cher914	chr1	117907194	117909286	+	MAN1A2	NM_006699	4.31043
2mK4H3.smooth.chr1.cher915	chr1	117910570	117913238	+	MAN1A2	NM_006699	4.76636
2mK4H3.smooth.chr1.cher916	chr1	118145844	118146136	+	FAM46C	NM_017709	1.53302
2mK4H3.smooth.chr1.cher917	chr1	118149938	118151038	+	FAM46C	NM_017709	2.46269
2mK4H3.smooth.chr1.cher918	chr1	118469076	118473349	+	GDAP2	NM_001135589	4.87721
2mK4H3.smooth.chr1.cher919	chr1	118474544	118474818	+	WDR3	NM_006784	3.38247
2mK4H3.smooth.chr1.cher92	chr1	9968982	9969982	+	CTNNBIP1	NM_020248	2.74705
2mK4H3.smooth.chr1.cher920	chr1	118476034	118476630	+	WDR3	NM_006784	1.30494
2mK4H3.smooth.chr1.cher921	chr1	119682504	119685676	+	WARS2	NM_015836	4.70888
2mK4H3.smooth.chr1.cher922	chr1	120252672	120253606	+	PHGDH	NM_006623	1.573
2mK4H3.smooth.chr1.cher923	chr1	120254360	120254761	+	PHGDH	NM_006623	2.21148
2mK4H3.smooth.chr1.cher924	chr1	120255551	120256960	+	PHGDH	NM_006623	4.65328
2mK4H3.smooth.chr1.cher925	chr1	120611284	120612257	+	NOTCH2	NM_024408	3.57037
2mK4H3.smooth.chr1.cher926	chr1	120835936	120839429	+	FAM72B	NM_001100910	3.92766
2mK4H3.smooth.chr1.cher927	chr1	120904705	120905239	+	HIST2H2BA	NR_027337	1.28867
2mK4H3.smooth.chr1.cher928	chr1	120905930	120906412	+	HIST2H2BA	NR_027337	1.3368
2mK4H3.smooth.chr1.cher929	chr1	120925168	120926114	+	FCGR1B	NM_001017986	2.27996
2mK4H3.smooth.chr1.cher93	chr1	9970651	9971456	+	CTNNBIP1	NM_020248	3.76024
2mK4H3.smooth.chr1.cher930	chr1	121137800	121139135	+	LOC647121	NR_003955	1.79841
2mK4H3.smooth.chr1.cher931	chr1	142618704	142619201	+	FLJ39739	NR_027468	1.80788
2mK4H3.smooth.chr1.cher932	chr1	142890624	142891082	+	FLJ39739	NR_027468	1.7329
2mK4H3.smooth.chr1.cher933	chr1	143467265	143467697	+	FLJ39739	NR_027468	2.46273
2mK4H3.smooth.chr1.cher934	chr1	143647218	143647537	+	FLJ39739	NR_027468	1.64912
2mK4H3.smooth.chr1.cher935	chr1	143687013	143687298	+	FLJ39739	NR_027468	2.97406
2mK4H3.smooth.chr1.cher936	chr1	143743361	143744974	+	FLJ39739	NR_027468	4.15611
2mK4H3.smooth.chr1.cher937	chr1	143913387	143913565	+	FAM72D	NM_207418	2.91818
2mK4H3.smooth.chr1.cher938	chr1	144300862	144301500	+	LOC728855	NR_024510	1.88088
2mK4H3.smooth.chr1.cher939	chr1	144311399	144311781	+	LOC728855	NR_024510	2.41049
2mK4H3.smooth.chr1.cher94	chr1	10002536	10003926	+	NMNAT1	NM_022787	3.91934
2mK4H3.smooth.chr1.cher940	chr1	144339703	144341370	+	LOC728855	NR_024510	3.91171
2mK4H3.smooth.chr1.cher941	chr1	144520858	144521114	+	LOC728875	NR_024584	3.06319
2mK4H3.smooth.chr1.cher942	chr1	144593392	144594352	+	C1orf152	NR_003242	3.25685
2mK4H3.smooth.chr1.cher943	chr1	144929630	144931153	+	PDE4DIP	NM_001002811	4.695
2mK4H3.smooth.chr1.cher944	chr1	144932792	144933504	+	PDE4DIP	NM_001002812	4.0484
2mK4H3.smooth.chr1.cher945	chr1	145073616	145076746	+	PDE4DIP	NM_022359	3.69354
2mK4H3.smooth.chr1.cher946	chr1	145077980	145078230	+	PDE4DIP	NM_022359	1.26749
2mK4H3.smooth.chr1.cher947	chr1	145096778	145098528	+	SEC22B	NM_004892	3.92627
2mK4H3.smooth.chr1.cher948	chr1	145139448	145139920	+	SEC22B	NM_004892	1.18372
2mK4H3.smooth.chr1.cher949	chr1	145209381	145210065	+	NOTCH2NL	NM_203458	3.02425
2mK4H3.smooth.chr1.cher95	chr1	10093584	10094978	+	UBE4B	NM_001105562	5.1188
2mK4H3.smooth.chr1.cher950	chr1	145382575	145382733	+	NBPF10	NM_001039703	1.88191
2mK4H3.smooth.chr1.cher951	chr1	145397010	145397354	+	HFE2	NM_213653	3.24217
2mK4H3.smooth.chr1.cher952	chr1	145438454	145439116	+	TXNIP	NM_006472	1.66297
2mK4H3.smooth.chr1.cher953	chr1	145469587	145472911	+	ANKRD34A	NM_001039888	4.06718
2mK4H3.smooth.chr1.cher954	chr1	145473662	145476250	+	ANKRD34A	NM_001039888	3.52844
2mK4H3.smooth.chr1.cher955	chr1	145477696	145479589	+	LIX1L	NM_153713	4.10334
2mK4H3.smooth.chr1.cher956	chr1	145507202	145509112	+	RBM8A	NM_005105	5.12078
2mK4H3.smooth.chr1.cher957	chr1	145512206	145513662	+	GNRHR2	NR_002328	2.15327
2mK4H3.smooth.chr1.cher958	chr1	145515084	145516039	+	GNRHR2	NR_002328	3.56657
2mK4H3.smooth.chr1.cher959	chr1	145516902	145518494	+	PEX11B	NM_003846	3.59749
2mK4H3.smooth.chr1.cher96	chr1	10271575	10273810	+	KIF1B	NM_183416	4.82947
2mK4H3.smooth.chr1.cher960	chr1	145548049	145548248	+	ANKRD35	NM_144698	1.96444
2mK4H3.smooth.chr1.cher961	chr1	145574966	145575820	+	PIAS3	NM_006099	2.19743
2mK4H3.smooth.chr1.cher962	chr1	145576454	145578542	+	PIAS3	NM_006099	2.75171
2mK4H3.smooth.chr1.cher963	chr1	145588297	145589808	+	NUDT17	NM_001012758	3.57896
2mK4H3.smooth.chr1.cher964	chr1	145608058	145609376	+	POLR3C	NM_006468	4.26912
2mK4H3.smooth.chr1.cher965	chr1	145610290	145611556	+	POLR3C	NM_006468	4.50222
2mK4H3.smooth.chr1.cher966	chr1	145825742	145827034	+	GPR89A	NM_001097613	4.63673
2mK4H3.smooth.chr1.cher967	chr1	146079338	146080182	+	NBPF11	NM_001101663	1.2408
2mK4H3.smooth.chr1.cher968	chr1	146081486	146083104	+	NBPF11	NM_001101663	3.53577
2mK4H3.smooth.chr1.cher969	chr1	146555850	146556647	+	LOC728989	NR_024442	3.11026
2mK4H3.smooth.chr1.cher97	chr1	10459886	10460714	+	PGD	NM_002631	3.9603
2mK4H3.smooth.chr1.cher970	chr1	146642496	146643526	+	PRKAB2	NM_005399	4.75035
2mK4H3.smooth.chr1.cher971	chr1	146644914	146645216	+	PRKAB2	NM_005399	2.49827
2mK4H3.smooth.chr1.cher972	chr1	146645920	146646704	+	PRKAB2	NM_005399	2.03524
2mK4H3.smooth.chr1.cher973	chr1	146715610	146716246	+	CHD1L	NM_004284	5.07075
2mK4H3.smooth.chr1.cher974	chr1	147013478	147015052	+	BCL9	NM_004326	1.16259
2mK4H3.smooth.chr1.cher975	chr1	147140396	147141808	+	ACP6	NM_016361	3.7122
2mK4H3.smooth.chr1.cher976	chr1	147718108	147718192	+	NBPF11	NM_001101663	2.45237
2mK4H3.smooth.chr1.cher977	chr1	147735463	147735607	+	NBPF11	NM_001101663	1.95603
2mK4H3.smooth.chr1.cher978	chr1	147736998	147737351	+	NBPF11	NM_001101663	2.48736
2mK4H3.smooth.chr1.cher979	chr1	147806998	147807144	+	FLJ39739	NR_027468	2.80312
2mK4H3.smooth.chr1.cher98	chr1	10531303	10533172	+	DFFA	NM_004401	4.27195
2mK4H3.smooth.chr1.cher980	chr1	147993761	147994102	+	NBPF14	NM_015383	1.98721
2mK4H3.smooth.chr1.cher981	chr1	147999926	148000782	+	NBPF14	NM_015383	3.48641
2mK4H3.smooth.chr1.cher982	chr1	148247777	148248085	+	PPIAL4D	NM_001164261	2.1772
2mK4H3.smooth.chr1.cher983	chr1	148555602	148556622	+	NBPF15	NM_173638	3.23904
2mK4H3.smooth.chr1.cher984	chr1	148598501	148599026	+	NBPF16	NM_001102663	1.5981
2mK4H3.smooth.chr1.cher985	chr1	148853919	148855547	+	PPIAL4D	NM_001164261	1.62149
2mK4H3.smooth.chr1.cher986	chr1	149137480	149138316	+	LOC388692	NR_027002	2.89248
2mK4H3.smooth.chr1.cher987	chr1	149224411	149224704	+	LOC388692	NR_027002	1.93689
2mK4H3.smooth.chr1.cher988	chr1	149230782	149231214	+	LOC388692	NR_027002	1.28317
2mK4H3.smooth.chr1.cher989	chr1	149398912	149399206	+	HIST2H2BF	NM_001024599	1.77937
2mK4H3.smooth.chr1.cher99	chr1	10535347	10535805	+	PEX14	NM_004565	3.10539
2mK4H3.smooth.chr1.cher990	chr1	149605609	149605752	+	LOC728855	NR_024510	3.16893
2mK4H3.smooth.chr1.cher991	chr1	149764191	149764711	+	HIST2H2BF	NM_001161334	2.01182
2mK4H3.smooth.chr1.cher992	chr1	149783611	149783988	+	HIST2H2BF	NM_001024599	1.30945
2mK4H3.smooth.chr1.cher993	chr1	149803710	149804769	+	HIST2H4A	NM_003548	2.43784
2mK4H3.smooth.chr1.cher994	chr1	149811724	149816692	+	HIST2H2AA3	NM_003516	4.3678
2mK4H3.smooth.chr1.cher995	chr1	149817666	149818048	+	HIST2H2AA3	NM_003516	3.386
2mK4H3.smooth.chr1.cher996	chr1	149819752	149820364	+	HIST2H2AA3	NM_003516	3.94028
2mK4H3.smooth.chr1.cher997	chr1	149821080	149821732	+	HIST2H2AA3	NM_003516	4.99726
2mK4H3.smooth.chr1.cher998	chr1	149855056	149858694	+	HIST2H2BE	NM_003528	4.03623
2mK4H3.smooth.chr1.cher999	chr1	149859297	149860868	+	HIST2H2AB	NM_175065	4.22109
2mK4H3.smooth.chr10.cher1	chr10	119742	120202	+	TUBB8	NM_001164154	1.18223
2mK4H3.smooth.chr10.cher10	chr10	3215817	3216562	+	PITRM1	NM_014889	1.75118
2mK4H3.smooth.chr10.cher100	chr10	22605764	22609358	+	COMMD3	NM_012071	4.3328
2mK4H3.smooth.chr10.cher101	chr10	22611112	22612582	+	BMI1	NM_005180	4.66671
2mK4H3.smooth.chr10.cher102	chr10	22614844	22615006	+	BMI1	NM_005180	3.55427
2mK4H3.smooth.chr10.cher103	chr10	22630424	22631644	+	SPAG6	NM_172242	4.40117
2mK4H3.smooth.chr10.cher104	chr10	23000824	23001932	+	PIP4K2A	NM_005028	4.26104
2mK4H3.smooth.chr10.cher105	chr10	23003795	23004307	+	PIP4K2A	NM_005028	2.79741
2mK4H3.smooth.chr10.cher106	chr10	23216310	23217382	+	ARMC3	NM_173081	2.52795
2mK4H3.smooth.chr10.cher107	chr10	23384689	23385888	+	MSRB2	NM_012228	4.0576
2mK4H3.smooth.chr10.cher108	chr10	25010252	25011851	+	ARHGAP21	NM_020824	4.4326
2mK4H3.smooth.chr10.cher109	chr10	25013134	25014804	+	ARHGAP21	NM_020824	3.06347
2mK4H3.smooth.chr10.cher11	chr10	3823760	3824102	+	KLF6	NM_001300	2.06573
2mK4H3.smooth.chr10.cher110	chr10	25242416	25242940	+	PRTFDC1	NM_020200	1.10352
2mK4H3.smooth.chr10.cher111	chr10	25303108	25305088	+	ENKUR	NM_145010	3.9212
2mK4H3.smooth.chr10.cher112	chr10	25305992	25307996	+	THNSL1	NM_024838	4.19161
2mK4H3.smooth.chr10.cher113	chr10	26985865	26986363	+	PDSS1	NM_014317	2.03771
2mK4H3.smooth.chr10.cher114	chr10	26987405	26988122	+	PDSS1	NM_014317	5.04727
2mK4H3.smooth.chr10.cher115	chr10	27147580	27149158	+	ABI1	NM_005470	4.48015
2mK4H3.smooth.chr10.cher116	chr10	27388688	27389723	+	ANKRD26	NM_014915	4.31744
2mK4H3.smooth.chr10.cher117	chr10	27391114	27391386	+	ANKRD26	NM_014915	2.08253
2mK4H3.smooth.chr10.cher118	chr10	27440882	27442836	+	YME1L1	NM_014263	4.00108
2mK4H3.smooth.chr10.cher119	chr10	27446086	27447094	+	MASTL	NM_032844	4.13157
2mK4H3.smooth.chr10.cher12	chr10	3824799	3826652	+	KLF6	NM_001300	5.0751
2mK4H3.smooth.chr10.cher120	chr10	27527274	27527762	+	ACBD5	NM_145698	1.99105
2mK4H3.smooth.chr10.cher121	chr10	27529710	27533166	+	ACBD5	NM_001042473	4.36907
2mK4H3.smooth.chr10.cher122	chr10	27793518	27794446	+	RAB18	NM_021252	3.87983
2mK4H3.smooth.chr10.cher123	chr10	28035353	28036332	+	MKX	NM_173576	2.20602
2mK4H3.smooth.chr10.cher124	chr10	28286288	28286589	+	ARMC4	NM_018076	3.33112
2mK4H3.smooth.chr10.cher125	chr10	28288582	28289718	+	ARMC4	NM_018076	1.99971
2mK4H3.smooth.chr10.cher126	chr10	28820182	28820656	+	WAC	NR_024557	3.57302
2mK4H3.smooth.chr10.cher127	chr10	28823128	28826814	+	WAC	NM_016628	5.07985
2mK4H3.smooth.chr10.cher128	chr10	28963604	28965554	+	BAMBI	NM_012342	2.0116
2mK4H3.smooth.chr10.cher129	chr10	28967342	28969326	+	BAMBI	NM_012342	4.50152
2mK4H3.smooth.chr10.cher13	chr10	3828466	3829908	+	KLF6	NM_001300	2.81268
2mK4H3.smooth.chr10.cher130	chr10	30022820	30023886	+	SVIL	NM_003174	2.48938
2mK4H3.smooth.chr10.cher131	chr10	30637138	30638424	+	MTPAP	NM_018109	4.02281
2mK4H3.smooth.chr10.cher132	chr10	30720514	30721106	+	MAP3K8	NM_005204	1.38895
2mK4H3.smooth.chr10.cher133	chr10	30723562	30725350	+	MAP3K8	NM_005204	3.857
2mK4H3.smooth.chr10.cher134	chr10	31073204	31073806	+	ZNF438	NM_001143769	3.82644
2mK4H3.smooth.chr10.cher135	chr10	31606590	31607733	+	LOC220930	NR_024284	3.38769
2mK4H3.smooth.chr10.cher136	chr10	31609558	31610486	+	ZEB1	NM_030751	3.65437
2mK4H3.smooth.chr10.cher137	chr10	32048138	32048323	+	ARHGAP12	NM_018287	3.21892
2mK4H3.smooth.chr10.cher138	chr10	32215326	32216759	+	ARHGAP12	NM_018287	4.67897
2mK4H3.smooth.chr10.cher139	chr10	32218774	32219546	+	ARHGAP12	NM_018287	3.72618
2mK4H3.smooth.chr10.cher14	chr10	5454769	5455880	+	NET1	NM_001047160	4.08148
2mK4H3.smooth.chr10.cher140	chr10	32342960	32344318	+	KIF5B	NM_004521	4.82357
2mK4H3.smooth.chr10.cher141	chr10	32345802	32346350	+	KIF5B	NM_004521	3.98711
2mK4H3.smooth.chr10.cher142	chr10	32633968	32634926	+	EPC1	NM_025209	4.46549
2mK4H3.smooth.chr10.cher143	chr10	32636507	32637522	+	EPC1	NM_025209	3.00908
2mK4H3.smooth.chr10.cher144	chr10	32734536	32735736	+	CCDC7	NM_145023	3.18307
2mK4H3.smooth.chr10.cher145	chr10	33244578	33246403	+	ITGB1	NM_133376	4.28712
2mK4H3.smooth.chr10.cher146	chr10	33247814	33250170	+	ITGB1	NM_002211	4.42973
2mK4H3.smooth.chr10.cher147	chr10	33621080	33623558	+	NRP1	NM_001024629	2.97888
2mK4H3.smooth.chr10.cher148	chr10	35101925	35103263	+	PARD3	NM_019619	4.24408
2mK4H3.smooth.chr10.cher149	chr10	35104956	35105920	+	PARD3	NM_019619	2.90552
2mK4H3.smooth.chr10.cher15	chr10	5456520	5457116	+	NET1	NM_001047160	2.71037
2mK4H3.smooth.chr10.cher150	chr10	35378296	35380374	+	CUL2	NM_003591	4.43936
2mK4H3.smooth.chr10.cher151	chr10	35413520	35414428	+	CREM	NM_001881	1.42769
2mK4H3.smooth.chr10.cher152	chr10	35417902	35418794	+	CREM	NM_001881	4.52599
2mK4H3.smooth.chr10.cher153	chr10	35421358	35422648	+	CREM	NM_001881	3.48228
2mK4H3.smooth.chr10.cher154	chr10	35424086	35424960	+	CREM	NM_001881	1.29153
2mK4H3.smooth.chr10.cher155	chr10	35484268	35485680	+	CREM	NM_182721	1.83452
2mK4H3.smooth.chr10.cher156	chr10	35622181	35624428	+	CCNY	NM_181698	4.66231
2mK4H3.smooth.chr10.cher157	chr10	35626230	35628098	+	CCNY	NM_145012	4.70611
2mK4H3.smooth.chr10.cher158	chr10	35932454	35934510	+	FZD8	NM_031866	3.79482
2mK4H3.smooth.chr10.cher159	chr10	38144620	38146625	+	ZNF248	NM_021045	3.66429
2mK4H3.smooth.chr10.cher16	chr10	5707332	5708190	+	ASB13	NM_024701	3.69592
2mK4H3.smooth.chr10.cher160	chr10	38147278	38147674	+	ZNF248	NM_021045	4.29972
2mK4H3.smooth.chr10.cher161	chr10	38264468	38266466	+	ZNF25	NM_145011	4.35733
2mK4H3.smooth.chr10.cher162	chr10	38304584	38304828	+	ZNF33A	NM_006974	1.43109
2mK4H3.smooth.chr10.cher163	chr10	38383262	38384484	+	ZNF37A	NM_001007094	2.6019
2mK4H3.smooth.chr10.cher164	chr10	38645085	38645418	+	HSD17B7P2	NR_003086	1.34267
2mK4H3.smooth.chr10.cher165	chr10	38691344	38692228	+	CDC10L	NR_027269	1.96774
2mK4H3.smooth.chr10.cher166	chr10	38893360	38894304	+	LOC399744	NR_024497	1.77495
2mK4H3.smooth.chr10.cher167	chr10	42644994	42645114	+	LOC441666	NR_024380	1.20575
2mK4H3.smooth.chr10.cher168	chr10	42645580	42645793	+	LOC441666	NR_024380	1.2189
2mK4H3.smooth.chr10.cher169	chr10	42672464	42673456	+	LOC441666	NR_024380	2.39978
2mK4H3.smooth.chr10.cher17	chr10	5708800	5710448	+	ASB13	NM_024701	2.30256
2mK4H3.smooth.chr10.cher170	chr10	42738526	42739092	+	LOC441666	NR_024380	1.64967
2mK4H3.smooth.chr10.cher171	chr10	43047701	43048394	+	ZNF37B	NR_026777	2.44015
2mK4H3.smooth.chr10.cher172	chr10	43248500	43249986	+	BMS1	NM_014753	2.31598
2mK4H3.smooth.chr10.cher173	chr10	43277834	43278558	+	BMS1	NM_014753	3.81501
2mK4H3.smooth.chr10.cher174	chr10	43634490	43634822	+	CSGALNACT2	NM_018590	4.82101
2mK4H3.smooth.chr10.cher175	chr10	43635836	43636300	+	CSGALNACT2	NM_018590	2.86525
2mK4H3.smooth.chr10.cher176	chr10	43891375	43891952	+	HNRNPF	NM_001098208	2.18879
2mK4H3.smooth.chr10.cher177	chr10	43902488	43902578	+	HNRNPF	NM_001098206	2.9297
2mK4H3.smooth.chr10.cher178	chr10	44066060	44066942	+	ZNF239	NM_001099282	1.83696
2mK4H3.smooth.chr10.cher179	chr10	44067630	44069417	+	ZNF239	NM_001099282	5.24442
2mK4H3.smooth.chr10.cher18	chr10	5727654	5727780	+	C10orf18	NM_017782	3.04312
2mK4H3.smooth.chr10.cher180	chr10	44101691	44103256	+	ZNF485	NM_145312	3.78542
2mK4H3.smooth.chr10.cher181	chr10	44103952	44104290	+	ZNF485	NM_145312	1.33758
2mK4H3.smooth.chr10.cher182	chr10	44142982	44143669	+	ZNF32	NM_001005368	2.13913
2mK4H3.smooth.chr10.cher183	chr10	44145092	44146548	+	ZNF32	NM_006973	2.01237
2mK4H3.smooth.chr10.cher184	chr10	45453821	45454976	+	RASSF4	NM_032023	3.9112
2mK4H3.smooth.chr10.cher185	chr10	45456370	45457434	+	RASSF4	NM_032023	1.76115
2mK4H3.smooth.chr10.cher186	chr10	45497306	45498790	+	ZNF22	NM_006963	3.70789
2mK4H3.smooth.chr10.cher187	chr10	45719632	45719857	+	LOC100133308	NR_024472	2.43172
2mK4H3.smooth.chr10.cher188	chr10	46088798	46091758	+	MARCH8	NM_001002265	4.11204
2mK4H3.smooth.chr10.cher189	chr10	46168641	46169282	+	ANUBL1	NM_001128324	1.62616
2mK4H3.smooth.chr10.cher19	chr10	5853002	5854642	+	GDI2	NM_001494	5.10284
2mK4H3.smooth.chr10.cher190	chr10	46222393	46223291	+	FAM21C	NM_015262	2.24216
2mK4H3.smooth.chr10.cher191	chr10	46762453	46763167	+	BMS1P5	NR_003611	3.3369
2mK4H3.smooth.chr10.cher192	chr10	47243401	47243910	+	LOC642826	NR_024495	2.99741
2mK4H3.smooth.chr10.cher193	chr10	48355756	48357152	+	ZNF488	NM_153034	2.73902
2mK4H3.smooth.chr10.cher194	chr10	49515326	49515393	+	FRMPD2	NM_001018071	2.13294
2mK4H3.smooth.chr10.cher195	chr10	50606411	50606810	+	DRGX	NM_001080520	2.028
2mK4H3.smooth.chr10.cher196	chr10	50746194	50746714	+	ERCC6	NM_000124	3.55679
2mK4H3.smooth.chr10.cher197	chr10	50747430	50747943	+	ERCC6	NM_000124	3.68261
2mK4H3.smooth.chr10.cher198	chr10	50816186	50816704	+	CHAT	NM_020984	1.76188
2mK4H3.smooth.chr10.cher199	chr10	50968867	50969407	+	OGDHL	NM_001143997	2.83752
2mK4H3.smooth.chr10.cher2	chr10	178420	180725	+	ZMYND11	NM_212479	3.92223
2mK4H3.smooth.chr10.cher20	chr10	5856190	5857096	+	GDI2	NM_001494	3.26006
2mK4H3.smooth.chr10.cher200	chr10	50970918	50971502	+	OGDHL	NM_001143997	1.62616
2mK4H3.smooth.chr10.cher201	chr10	51370846	51371528	+	LOC728407	NR_029388	1.345
2mK4H3.smooth.chr10.cher202	chr10	51565497	51566992	+	NCOA4	NM_001145260	4.57913
2mK4H3.smooth.chr10.cher203	chr10	51568092	51568500	+	NCOA4	NM_001145260	1.07298
2mK4H3.smooth.chr10.cher204	chr10	51569266	51570244	+	NCOA4	NM_001145260	1.87056
2mK4H3.smooth.chr10.cher205	chr10	51571094	51573026	+	NCOA4	NM_001145260	2.97924
2mK4H3.smooth.chr10.cher206	chr10	51827716	51828186	+	FAM21A	NM_001005751	1.26892
2mK4H3.smooth.chr10.cher207	chr10	52177676	52178440	+	SGMS1	NM_147156	4.10554
2mK4H3.smooth.chr10.cher208	chr10	52381510	52382609	+	SGMS1	NM_147156	3.67611
2mK4H3.smooth.chr10.cher209	chr10	52385628	52386318	+	SGMS1	NM_147156	3.39448
2mK4H3.smooth.chr10.cher21	chr10	5927906	5928724	+	ANKRD16	NM_001009941	1.8273
2mK4H3.smooth.chr10.cher210	chr10	52499384	52499980	+	ASAH2B	NM_001079516	3.07148
2mK4H3.smooth.chr10.cher211	chr10	53458814	53460309	+	PRKG1	NM_006258	3.23002
2mK4H3.smooth.chr10.cher212	chr10	58118746	58120848	+	ZWINT	NM_001005413	4.31628
2mK4H3.smooth.chr10.cher213	chr10	60024668	60027299	+	IPMK	NM_152230	4.32735
2mK4H3.smooth.chr10.cher214	chr10	60028008	60030388	+	CISD1	NM_018464	4.1905
2mK4H3.smooth.chr10.cher215	chr10	60031194	60032208	+	CISD1	NM_018464	2.63643
2mK4H3.smooth.chr10.cher216	chr10	60032950	60033190	+	CISD1	NM_018464	1.10883
2mK4H3.smooth.chr10.cher217	chr10	60094100	60094380	+	UBE2D1	NM_003338	2.08662
2mK4H3.smooth.chr10.cher218	chr10	60095621	60097378	+	UBE2D1	NM_003338	4.56246
2mK4H3.smooth.chr10.cher219	chr10	60145509	60146658	+	TFAM	NM_003201	4.17356
2mK4H3.smooth.chr10.cher22	chr10	5929828	5930724	+	ANKRD16	NM_001009941	4.65724
2mK4H3.smooth.chr10.cher220	chr10	61468556	61469018	+	SLC16A9	NM_194298	2.35719
2mK4H3.smooth.chr10.cher221	chr10	61663818	61665407	+	CCDC6	NM_005436	4.3207
2mK4H3.smooth.chr10.cher222	chr10	61667210	61669142	+	CCDC6	NM_005436	3.83464
2mK4H3.smooth.chr10.cher223	chr10	62537014	62537754	+	CDC2	NM_001786	2.53436
2mK4H3.smooth.chr10.cher224	chr10	62538899	62542048	+	CDC2	NM_033379	4.34851
2mK4H3.smooth.chr10.cher225	chr10	63662526	63662738	+	ARID5B	NM_032199	4.33391
2mK4H3.smooth.chr10.cher226	chr10	63663418	63663736	+	ARID5B	NM_032199	3.38948
2mK4H3.smooth.chr10.cher227	chr10	64026828	64030130	+	RTKN2	NM_145307	3.36708
2mK4H3.smooth.chr10.cher228	chr10	64132588	64133774	+	ZNF365	NM_014951	2.40842
2mK4H3.smooth.chr10.cher229	chr10	64563572	64564686	+	ADO	NM_032804	2.6733
2mK4H3.smooth.chr10.cher23	chr10	5934155	5934894	+	FBXO18	NM_178150	2.82057
2mK4H3.smooth.chr10.cher230	chr10	64565848	64567420	+	ADO	NM_032804	4.8845
2mK4H3.smooth.chr10.cher231	chr10	64574124	64574530	+	EGR2	NM_001136179	1.62201
2mK4H3.smooth.chr10.cher232	chr10	64575956	64576413	+	EGR2	NM_001136178	1.79613
2mK4H3.smooth.chr10.cher233	chr10	64892442	64894086	+	NRBF2	NM_030759	4.725
2mK4H3.smooth.chr10.cher234	chr10	64895050	64895370	+	NRBF2	NM_030759	1.59759
2mK4H3.smooth.chr10.cher235	chr10	65026618	65029468	+	JMJD1C	NM_004241	4.65457
2mK4H3.smooth.chr10.cher236	chr10	65221514	65222058	+	JMJD1C	NM_032776	1.6376
2mK4H3.smooth.chr10.cher237	chr10	65224036	65224973	+	JMJD1C	NM_032776	4.19697
2mK4H3.smooth.chr10.cher238	chr10	65225828	65226918	+	LOC84989	NR_027182	4.16318
2mK4H3.smooth.chr10.cher239	chr10	65275844	65276426	+	REEP3	NM_001001330	1.77399
2mK4H3.smooth.chr10.cher24	chr10	6017914	6018583	+	IL15RA	NM_002189	2.16002
2mK4H3.smooth.chr10.cher240	chr10	65279076	65280889	+	REEP3	NM_001001330	3.64309
2mK4H3.smooth.chr10.cher241	chr10	65282112	65282996	+	REEP3	NM_001001330	4.66417
2mK4H3.smooth.chr10.cher242	chr10	68686414	68686828	+	LRRTM3	NM_178011	1.67234
2mK4H3.smooth.chr10.cher243	chr10	69407324	69409496	+	CTNNA3	NM_001127384	2.38462
2mK4H3.smooth.chr10.cher244	chr10	69423206	69428008	+	CTNNA3	NM_013266	3.63724
2mK4H3.smooth.chr10.cher245	chr10	69429378	69430186	+	CTNNA3	NM_013266	2.39745
2mK4H3.smooth.chr10.cher246	chr10	69643360	69644175	+	SIRT1	NM_012238	2.87808
2mK4H3.smooth.chr10.cher247	chr10	69832642	69833978	+	HERC4	NM_015601	5.03797
2mK4H3.smooth.chr10.cher248	chr10	69835292	69835770	+	HERC4	NM_015601	1.68165
2mK4H3.smooth.chr10.cher249	chr10	69989696	69990644	+	ATOH7	NM_145178	2.64847
2mK4H3.smooth.chr10.cher25	chr10	6131778	6132816	+	RBM17	NM_001145547	4.96587
2mK4H3.smooth.chr10.cher250	chr10	69991882	69992638	+	ATOH7	NM_145178	1.95472
2mK4H3.smooth.chr10.cher251	chr10	70089116	70090030	+	PBLD	NM_001033083	2.34192
2mK4H3.smooth.chr10.cher252	chr10	70092856	70098070	+	HNRNPH3	NM_012207	5.32675
2mK4H3.smooth.chr10.cher253	chr10	70165172	70165880	+	RUFY2	NM_001042417	4.47426
2mK4H3.smooth.chr10.cher254	chr10	70286468	70286839	+	SLC25A16	NM_152707	4.35058
2mK4H3.smooth.chr10.cher255	chr10	70319254	70322852	+	TET1	NM_030625	4.61059
2mK4H3.smooth.chr10.cher256	chr10	70481750	70482804	+	CCAR1	NM_018237	5.63569
2mK4H3.smooth.chr10.cher257	chr10	70588127	70588882	+	STOX1	NM_001130162	3.43485
2mK4H3.smooth.chr10.cher258	chr10	70659434	70660450	+	DDX50	NM_024045	2.7219
2mK4H3.smooth.chr10.cher259	chr10	70715550	70716240	+	DDX21	NM_004728	2.86364
2mK4H3.smooth.chr10.cher26	chr10	6187580	6187917	+	PFKFB3	NM_001145443	1.14057
2mK4H3.smooth.chr10.cher260	chr10	70881580	70882146	+	VPS26A	NM_001035260	1.42156
2mK4H3.smooth.chr10.cher261	chr10	70883214	70883525	+	VPS26A	NM_001035260	2.67327
2mK4H3.smooth.chr10.cher262	chr10	70884500	70885904	+	VPS26A	NM_001035260	4.30023
2mK4H3.smooth.chr10.cher263	chr10	70938312	70939858	+	SUPV3L1	NM_003171	4.29857
2mK4H3.smooth.chr10.cher264	chr10	70940502	70941182	+	SUPV3L1	NM_003171	4.67101
2mK4H3.smooth.chr10.cher265	chr10	70942220	70942536	+	SUPV3L1	NM_003171	2.57976
2mK4H3.smooth.chr10.cher266	chr10	71079274	71081140	+	HK1	NM_000188	4.08346
2mK4H3.smooth.chr10.cher267	chr10	71210747	71213638	+	TSPAN15	NM_012339	3.00546
2mK4H3.smooth.chr10.cher268	chr10	71390695	71391831	+	C10orf35	NM_145306	3.42897
2mK4H3.smooth.chr10.cher269	chr10	71810862	71812188	+	H2AFY2	NM_018649	3.50821
2mK4H3.smooth.chr10.cher27	chr10	6240984	6241300	+	PFKFB3	NM_001145443	2.21888
2mK4H3.smooth.chr10.cher270	chr10	71814003	71815032	+	H2AFY2	NM_018649	3.20598
2mK4H3.smooth.chr10.cher271	chr10	71904382	71905091	+	TYSND1	NM_173555	3.19356
2mK4H3.smooth.chr10.cher272	chr10	71929116	71929543	+	SAR1A	NM_001142648	4.28052
2mK4H3.smooth.chr10.cher273	chr10	71991556	71992903	+	PPA1	NM_021129	4.41161
2mK4H3.smooth.chr10.cher274	chr10	71994004	71994460	+	PPA1	NM_021129	2.28759
2mK4H3.smooth.chr10.cher275	chr10	72138880	72141338	+	LRRC20	NM_207119	4.12589
2mK4H3.smooth.chr10.cher276	chr10	72163400	72163648	+	EIF4EBP2	NM_004096	4.16248
2mK4H3.smooth.chr10.cher277	chr10	72164841	72165718	+	EIF4EBP2	NM_004096	4.77943
2mK4H3.smooth.chr10.cher278	chr10	72166346	72166570	+	EIF4EBP2	NM_004096	4.53358
2mK4H3.smooth.chr10.cher279	chr10	72239081	72240781	+	KIAA1274	NM_014431	4.66581
2mK4H3.smooth.chr10.cher28	chr10	6241976	6243704	+	PFKFB3	NM_001145443	2.88251
2mK4H3.smooth.chr10.cher280	chr10	72433076	72433428	+	ADAMTS14	NM_080722	1.37009
2mK4H3.smooth.chr10.cher281	chr10	72576234	72576700	+	SGPL1	NM_003901	3.79835
2mK4H3.smooth.chr10.cher282	chr10	72645932	72647503	+	PCBD1	NM_000281	3.87422
2mK4H3.smooth.chr10.cher283	chr10	72970864	72971990	+	UNC5B	NM_170744	2.00219
2mK4H3.smooth.chr10.cher284	chr10	72972722	72975162	+	UNC5B	NM_170744	1.89958
2mK4H3.smooth.chr10.cher285	chr10	73608522	73609130	+	PSAP	NM_002778	4.03062
2mK4H3.smooth.chr10.cher286	chr10	73610513	73610900	+	PSAP	NM_002778	1.20271
2mK4H3.smooth.chr10.cher287	chr10	73723035	73723607	+	CHST3	NM_004273	2.62349
2mK4H3.smooth.chr10.cher288	chr10	73724968	73726300	+	CHST3	NM_004273	4.46152
2mK4H3.smooth.chr10.cher289	chr10	73972700	73973246	+	ASCC1	NM_015947	3.11295
2mK4H3.smooth.chr10.cher29	chr10	6246553	6247224	+	PFKFB3	NM_004566	2.63373
2mK4H3.smooth.chr10.cher290	chr10	73974532	73974840	+	ASCC1	NM_015947	4.05037
2mK4H3.smooth.chr10.cher291	chr10	73976396	73976916	+	C10orf104	NM_173473	4.77379
2mK4H3.smooth.chr10.cher292	chr10	73978702	73979146	+	C10orf104	NM_173473	2.64839
2mK4H3.smooth.chr10.cher293	chr10	74030741	74031306	+	DDIT4	NM_019058	1.74152
2mK4H3.smooth.chr10.cher294	chr10	74032212	74033034	+	DDIT4	NM_019058	3.05253
2mK4H3.smooth.chr10.cher295	chr10	74033902	74036413	+	DDIT4	NM_019058	2.95327
2mK4H3.smooth.chr10.cher296	chr10	74112400	74114216	+	DNAJB12	NM_017626	3.54721
2mK4H3.smooth.chr10.cher297	chr10	74384440	74385277	+	CBARA1	NM_006077	4.26137
2mK4H3.smooth.chr10.cher298	chr10	74386048	74387488	+	CBARA1	NM_006077	3.54289
2mK4H3.smooth.chr10.cher299	chr10	74450144	74451702	+	CCDC109A	NM_138357	3.74927
2mK4H3.smooth.chr10.cher3	chr10	182455	183926	+	ZMYND11	NM_212479	3.83433
2mK4H3.smooth.chr10.cher30	chr10	6620826	6621392	+	PRKCQ	NM_006257	1.23622
2mK4H3.smooth.chr10.cher300	chr10	74452704	74454308	+	CCDC109A	NM_138357	4.90557
2mK4H3.smooth.chr10.cher301	chr10	74854332	74855524	+	P4HA1	NM_000917	4.85215
2mK4H3.smooth.chr10.cher302	chr10	74857520	74857738	+	P4HA1	NM_000917	1.42749
2mK4H3.smooth.chr10.cher303	chr10	74869916	74870652	+	NUDT13	NM_015901	3.98986
2mK4H3.smooth.chr10.cher304	chr10	74871394	74871760	+	NUDT13	NM_015901	3.8874
2mK4H3.smooth.chr10.cher305	chr10	75004574	75008562	+	DNAJC9	NM_015190	4.60346
2mK4H3.smooth.chr10.cher306	chr10	75011694	75014214	+	MRPS16	NM_016065	4.26623
2mK4H3.smooth.chr10.cher307	chr10	75116290	75116510	+	TTC18	NM_145170	1.13117
2mK4H3.smooth.chr10.cher308	chr10	75117892	75118876	+	TTC18	NM_145170	4.15904
2mK4H3.smooth.chr10.cher309	chr10	75172667	75173268	+	ANXA7	NM_004034	4.70515
2mK4H3.smooth.chr10.cher31	chr10	6622595	6624218	+	PRKCQ	NM_006257	3.26097
2mK4H3.smooth.chr10.cher310	chr10	75174248	75174718	+	ANXA7	NM_004034	4.25639
2mK4H3.smooth.chr10.cher311	chr10	75253250	75253958	+	PPP3CB	NM_001142354	3.87938
2mK4H3.smooth.chr10.cher312	chr10	75254560	75257812	+	PPP3CB	NM_001142354	4.35148
2mK4H3.smooth.chr10.cher313	chr10	75385232	75386048	+	MYOZ1	NM_021245	4.09097
2mK4H3.smooth.chr10.cher314	chr10	75490073	75490580	+	BMS1P4	NR_026592	3.15027
2mK4H3.smooth.chr10.cher315	chr10	75504436	75505214	+	SEC24C	NM_004922	4.48259
2mK4H3.smooth.chr10.cher316	chr10	75506104	75506584	+	SEC24C	NM_004922	2.75702
2mK4H3.smooth.chr10.cher317	chr10	75532786	75533954	+	FUT11	NM_173540	4.6812
2mK4H3.smooth.chr10.cher318	chr10	75536990	75537246	+	FUT11	NM_173540	1.59376
2mK4H3.smooth.chr10.cher319	chr10	75539508	75539968	+	CHCHD1	NM_203298	3.03607
2mK4H3.smooth.chr10.cher32	chr10	7451595	7451862	+	SFMBT2	NM_001029880	2.52639
2mK4H3.smooth.chr10.cher320	chr10	75542796	75543330	+	CHCHD1	NM_203298	4.32506
2mK4H3.smooth.chr10.cher321	chr10	75545053	75545246	+	KIAA0913	NM_015037	3.86343
2mK4H3.smooth.chr10.cher322	chr10	75547740	75548562	+	KIAA0913	NM_015037	2.03926
2mK4H3.smooth.chr10.cher323	chr10	75568478	75569906	+	NDST2	NM_003635	1.99948
2mK4H3.smooth.chr10.cher324	chr10	75572360	75573064	+	CAMK2G	NM_172169	1.49096
2mK4H3.smooth.chr10.cher325	chr10	75631784	75633313	+	CAMK2G	NM_172169	2.62168
2mK4H3.smooth.chr10.cher326	chr10	75671651	75672299	+	PLAU	NM_002658	1.51428
2mK4H3.smooth.chr10.cher327	chr10	75757216	75757422	+	VCL	NM_003373	3.26469
2mK4H3.smooth.chr10.cher328	chr10	75758530	75759834	+	VCL	NM_003373	4.11625
2mK4H3.smooth.chr10.cher329	chr10	75906152	75906656	+	AP3M1	NM_207012	1.2159
2mK4H3.smooth.chr10.cher33	chr10	7830523	7832498	+	ATP5C1	NM_001001973	4.12187
2mK4H3.smooth.chr10.cher330	chr10	75907956	75908238	+	AP3M1	NM_207012	2.1268
2mK4H3.smooth.chr10.cher331	chr10	75909626	75910259	+	AP3M1	NM_207012	4.28373
2mK4H3.smooth.chr10.cher332	chr10	75911570	75912932	+	ADK	NM_006721	4.40089
2mK4H3.smooth.chr10.cher333	chr10	75913534	75914930	+	ADK	NM_006721	1.87603
[truncated: 15,174 more rows]

## Sheet: H3K4me2 enriched genes
Table S3.2. List of H3K4me2 enriched genes.
Symbol	Acc Number
A4GALT	NM_017436
AAAS	NM_015665
AACS	NM_023928
AADAT	NM_182662
AAGAB	NM_024666
AAK1	NM_014911
AAMP	NM_001087
AARS2	NM_020745
AARSD1	NM_001142654
AASDH	NM_181806
AASDHPPT	NM_015423
AATF	NM_012138
ABAT	NM_020686
ABCA1	NM_005502
ABCA7	NM_019112
ABCB1	NM_000927
ABCB10	NM_012089
ABCB6	NM_005689
ABCB7	NM_004299
ABCB8	NM_007188
ABCB9	NM_019625
ABCC10	NM_033450
ABCC12	NM_033226
ABCC4	NM_001105515
ABCC5	NM_001023587
ABCC6P2	NR_023387
ABCC8	NM_000352
ABCD2	NM_005164
ABCD3	NM_001122674
ABCD4	NM_005050
ABCE1	NM_002940
ABCF2	NM_007189
ABCF3	NM_018358
ABCG1	NM_207174
ABCG2	NM_004827
ABCG4	NM_001142505
ABHD1	NM_032604
ABHD10	NM_018394
ABHD11	NM_148913
ABHD12	NM_001042472
ABHD13	NM_032859
ABHD14A	NM_015407
ABHD14B	NM_001146314
ABHD15	NM_198147
ABHD2	NM_152924
ABHD3	NM_138340
ABHD4	NM_022060
ABHD5	NM_016006
ABHD6	NM_020676
ABHD8	NM_024527
ABI1	NM_005470
ABI2	NM_005759
ABL1	NM_007313
ABL2	NM_001136000
ABLIM1	NM_002313
ABLIM2	NM_001130088
ABR	NM_021962
ABT1	NM_013375
ABTB1	NM_172027
ABTB2	NM_145804
ACAA1	NM_001607
ACAA2	NM_006111
ACACA	NM_198839
ACACB	NM_001093
ACAD8	NM_014384
ACAD9	NM_014049
ACADM	NM_000016
ACADS	NM_000017
ACADSB	NM_001609
ACADVL	NM_001033859
ACAP1	NM_014716
ACAP2	NM_012287
ACAP3	NM_030649
ACAT1	NM_000019
ACAT2	NM_005891
ACBD3	NM_022735
ACBD4	NM_001135707
ACBD5	NM_001042473
ACBD6	NM_032360
ACCN2	NM_001095
ACD	NM_022914
ACE	NM_000789
ACER2	NM_001010887
ACER3	NM_018367
ACHE	NM_000665
ACIN1	NM_001164814
ACLY	NM_001096
ACN9	NM_020186
ACO1	NM_002197
ACO2	NM_001098
ACOT7	NM_007274
ACOT8	NM_005469
ACOT9	NM_001033583
ACOX1	NM_007292
ACOX3	NM_003501
ACOXL	NM_001142807
ACP1	NM_001040649
ACP2	NM_001131064
ACP6	NM_016361
ACPL2	NM_152282
ACSF2	NM_025149
ACSF3	NR_023316
ACSL1	NM_001995
ACSL3	NM_203372
ACSL4	NM_004458
ACSL6	NM_001009185
ACSS1	NM_032501
ACSS2	NM_018677
ACTA2	NM_001141945
ACTB	NM_001101
ACTG1	NM_001614
ACTL6A	NM_004301
ACTL6B	NM_016188
ACTN1	NM_001130004
ACTN2	NM_001103
ACTN4	NM_004924
ACTR10	NM_018477
ACTR1A	NM_005736
ACTR1B	NM_005735
ACTR2	NM_005722
ACTR3	NM_005721
ACTR3B	NM_001040135
ACTR5	NM_024855
ACTR6	NM_022496
ACTR8	NM_022899
ACVR1	NM_001111067
ACVR1B	NM_020328
ACVR1C	NM_001111033
ACVR2A	NM_001616
ACVR2B	NM_001106
ACY1	NM_000666
ACYP1	NM_001107
ACYP2	NM_138448
ADA	NM_000022
ADAL	NM_001012969
ADAM10	NM_001110
ADAM11	NM_002390
ADAM15	NM_207191
ADAM17	NM_003183
ADAM19	NM_033274
ADAM22	NM_004194
ADAM23	NM_003812
ADAM8	NM_001109
ADAM9	NM_003816
ADAMTS10	NM_030957
ADAMTS14	NM_080722
ADAMTS15	NM_139055
ADAMTS7	NM_014272
ADAMTS9	NM_182920
ADAMTSL3	NM_207517
ADAMTSL4	NM_019032
ADAP2	NM_018404
ADAR	NM_001025107
ADARB1	NM_015833
ADAT1	NM_012091
ADAT3	NM_138422
ADC	NM_052998
ADCK2	NM_052853
ADCK4	NM_024876
ADCK5	NM_174922
ADCY1	NM_021116
ADCY2	NM_020546
ADCY3	NM_004036
ADCY6	NM_020983
ADCY9	NM_001116
ADCYAP1	NM_001117
ADD1	NM_014190
ADD2	NM_017484
ADD3	NM_001121
ADH5	NM_000671
ADHFE1	NM_144650
ADI1	NM_018269
ADIPOR1	NM_001127687
ADIPOR2	NM_024551
ADK	NM_001123
ADM	NM_001124
ADM2	NM_024866
ADNP	NM_181442
ADNP2	NM_014913
ADO	NM_032804
ADORA2B	NM_000676
ADPGK	NM_031284
ADPRHL1	NM_199162
ADRA2A	NM_000681
ADRB1	NM_000684
ADRBK1	NM_001619
ADRBK2	NM_005160
ADRM1	NM_007002
ADSL	NM_001123378
ADSS	NM_001126
ADSSL1	NM_152328
AEBP1	NM_001129
AEBP2	NM_153207
AEN	NM_022767
AES	NM_001130
AFAP1	NM_001134647
AFAP1L1	NM_152406
AFF1	NM_005935
AFF3	NM_002285
AFF4	NM_014423
AFG3L1	NR_003226
AFG3L2	NM_006796
AFTPH	NM_203437
AGA	NM_000027
AGAP1	NM_001037131
AGAP2	NM_014770
AGAP3	NM_001042535
AGBL2	NM_024783
AGBL3	NM_178563
AGBL4	NM_032785
AGBL5	NM_001035507
AGER	NM_001136
AGFG1	NM_001135187
AGFG2	NM_006076
AGGF1	NM_018046
AGK	NM_018238
AGL	NM_000646
AGPAT1	NM_032741
AGPAT2	NM_001012727
AGPAT3	NM_020132
AGPAT4	NM_020133
AGPAT5	NM_018361
AGPAT6	NM_178819
AGPAT9	NM_032717
AGPHD1	NM_001013619
AGPS	NM_003659
AGRN	NM_198576
AGRP	NM_007316
AGTPBP1	NM_015239
AGTRAP	NM_001040197
AGXT2L1	NM_001146627
AGXT2L2	NM_153373
AHCTF1	NM_015446
AHCYL1	NM_006621
AHCYL2	NM_001130720
AHDC1	NM_001029882
AHI1	NM_001134832
AHNAK	NM_001620
AHSA1	NM_012111
AHSA2	NM_152392
AIF1L	NM_031426
AIFM1	NM_145813
AIFM3	NM_001146288
AIG1	NM_016108
AIM1	NM_001624
AIMP1	NM_001142416
AIMP2	NM_006303
AIP	NM_003977
AK1	NM_000476
AK2	NM_001625
AK3	NM_016282
AK3L1	NM_013410
AK5	NM_012093
AK7	NM_152327
AKAP1	NM_003488
AKAP10	NM_007202
AKAP11	NM_016248
AKAP12	NM_144497
AKAP13	NM_006738
AKAP4	NM_003886
AKAP5	NM_004857
AKAP8	NM_005858
AKAP8L	NM_014371
AKAP9	NM_147185
AKIRIN1	NM_024595
AKIRIN2	NM_018064
AKNA	NM_030767
AKR1A1	NM_153326
AKR1B1	NM_001628
AKR7A2	NM_003689
AKT1	NM_001014432
AKT1S1	NM_032375
AKT2	NM_001626
AKT3	NM_005465
AKTIP	NM_022476
ALAD	NM_000031
ALAS1	NM_000688
ALDH16A1	NM_001145396
ALDH18A1	NM_002860
ALDH1A3	NM_000693
ALDH1B1	NM_000692
ALDH1L2	NM_001034173
ALDH2	NM_000690
ALDH3A2	NM_001031806
ALDH4A1	NM_170726
ALDH6A1	NM_005589
ALDH7A1	NM_001182
ALDH9A1	NM_000696
ALDOA	NM_184041
ALG10	NM_032834
ALG10B	NM_001013620
ALG11	NM_001004127
ALG12	NM_024105
ALG13	NM_018466
ALG14	NM_144988
ALG2	NM_033087
ALG5	NM_013338
ALG6	NM_013339
ALG8	NM_024079
ALG9	NM_001077691
ALK	NM_004304
ALKBH1	NM_006020
ALKBH2	NM_001001655
ALKBH3	NM_139178
ALKBH4	NM_017621
ALKBH5	NM_017758
ALKBH6	NM_198867
ALKBH7	NM_032306
ALKBH8	NM_138775
ALMS1	NM_015120
ALOX12	NM_000697
ALOX15	NM_001140
ALOXE3	NM_021628
ALS2	NM_001135745
ALS2CL	NM_147129
ALS2CR4	NM_001044385
ALS2CR8	NM_024744
AMAC1L3	NM_001102614
AMACR	NM_014324
AMBRA1	NM_017749
AMD1	NM_001033059
AMDHD1	NM_152435
AMDHD2	NM_015944
AMFR	NM_001144
AMIGO1	NM_020703
AMIGO2	NM_001143668
AMMECR1	NM_001025580
AMMECR1L	NM_031445
AMN1	NM_001113402
AMOT	NM_133265
AMOTL1	NM_130847
AMOTL2	NM_016201
AMPD2	NM_004037
AMZ2	NM_001033569
ANAPC1	NM_022662
ANAPC13	NR_024401
ANAPC2	NM_013366
ANAPC4	NM_013367
ANAPC5	NM_001137559
ANAPC7	NM_001137664
ANG	NM_001145
ANGEL1	NM_015305
ANGEL2	NM_144567
ANGPTL5	NM_178127
ANKFY1	NM_020740
ANKH	NM_054027
ANKHD1	NM_024668
ANKIB1	NM_019004
ANKLE1	NM_152363
ANKMY2	NM_020319
ANKRD10	NM_017664
ANKRD11	NM_013275
ANKRD12	NM_015208
ANKRD13A	NM_033121
ANKRD13B	NM_152345
ANKRD13C	NM_030816
ANKRD13D	NM_207354
ANKRD16	NM_001009941
ANKRD17	NM_032217
ANKRD19	NR_026868
ANKRD20A2	NM_001012421
ANKRD20B	NR_003366
ANKRD24	NM_133475
ANKRD26	NM_014915
ANKRD27	NM_032139
ANKRD28	NM_015199
ANKRD32	NM_032290
ANKRD34A	NM_001039888
ANKRD35	NM_144698
ANKRD36	NM_001164315
ANKRD36B	NM_025190
ANKRD37	NM_181726
ANKRD40	NM_052855
ANKRD42	NM_182603
ANKRD45	NM_198493
ANKRD46	NM_198401
ANKRD49	NM_017704
ANKRD50	NM_020337
ANKRD53	NM_024933
ANKRD56	NM_001029870
ANKRD57	NM_023016
ANKRD6	NM_014942
ANKRD9	NM_152326
ANKS1A	NM_015245
ANKS1B	NM_152788
ANKS3	NM_133450
ANKZF1	NM_001042410
ANLN	NM_018685
ANO10	NM_018075
ANO6	NM_001025356
ANO8	NM_020959
ANP32A	NM_006305
ANP32B	NM_006401
ANP32E	NM_030920
ANTXR1	NM_018153
ANUBL1	NM_001128324
ANXA11	NM_145868
ANXA2	NM_004039
ANXA3	NM_005139
ANXA4	NM_001153
ANXA5	NM_001154
ANXA6	NM_001155
ANXA7	NM_004034
AP1AR	NM_018569
AP1B1	NM_001127
AP1G1	NM_001128
AP1G2	NM_003917
AP1M1	NM_032493
AP1S1	NM_001283
AP1S2	NM_003916
AP1S3	NM_001039569
AP2A1	NM_130787
AP2A2	NM_012305
AP2B1	NM_001030006
AP2M1	NM_004068
AP2S1	NM_004069
AP3B1	NM_003664
AP3B2	NM_004644
AP3D1	NM_003938
AP3M1	NM_207012
AP3M2	NM_001134296
AP3S1	NM_001284
AP3S2	NM_005829
AP4B1	NM_006594
AP4M1	NM_004722
AP4S1	NM_007077
APAF1	NM_181869
APBA1	NM_001163
APBB2	NM_173075
APBB3	NM_133173
APC	NM_001127510
APC2	NM_005883
APCDD1	NM_153000
APEH	NM_001640
APEX2	NM_014481
APH1A	NM_001077628
APH1B	NM_001145646
API5	NM_001142931
APIP	NM_015957
APLF	NM_173545
APLN	NM_017413
APLP1	NM_005166
APLP2	NM_001642
APOA1BP	NM_144772
APOA5	NM_001166598
APOC1	NM_001645
APOF	NM_001638
APOLD1	NM_030817
APOO	NM_024122
APOOL	NM_198450
APP	NM_001136130
APPBP2	NM_006380
APPL1	NM_012096
APPL2	NM_018171
APRT	NM_000485
APTX	NM_175069
AQP10	NM_080429
AQP11	NM_173039
AQR	NM_014691
ARAF	NM_001654
ARAP1	NM_001040118
ARAP2	NM_015230
ARCN1	NM_001655
ARD1A	NM_003491
ARF1	NM_001024228
ARF3	NM_001659
ARF4	NM_001660
ARF5	NM_001662
ARF6	NM_001663
ARFGAP1	NM_018209
ARFGAP2	NM_032389
ARFGAP3	NM_001142293
ARFGEF1	NM_006421
ARFGEF2	NM_006420
ARFIP1	NM_001025593
ARFIP2	NM_012402
ARFRP1	NM_003224
ARG2	NM_001172
ARGLU1	NM_018011
ARHGAP1	NM_004308
ARHGAP10	NM_024605
ARHGAP11A	NM_199357
ARHGAP11B	NM_001039841
ARHGAP12	NM_018287
ARHGAP17	NM_001006634
ARHGAP19	NM_032900
ARHGAP20	NM_020809
ARHGAP21	NM_020824
ARHGAP26	NM_001135608
ARHGAP27	NM_199282
ARHGAP29	NM_004815
ARHGAP4	NM_001164741
ARHGAP5	NM_001173
ARHGDIA	NM_004309
ARHGEF1	NM_199002
ARHGEF10	NM_014629
ARHGEF10L	NM_018125
ARHGEF11	NM_014784
ARHGEF12	NM_015313
ARHGEF2	NM_001162384
ARHGEF3	NM_019555
ARHGEF7	NM_003899
ARHGEF9	NM_015185
ARID1A	NM_006015
ARID1B	NM_017519
ARID2	NM_152641
ARID3A	NM_005224
ARID3B	NM_006465
ARID4A	NM_023000
ARID4B	NM_016374
ARID5A	NM_212481
ARID5B	NM_032199
ARIH1	NM_005744
ARL1	NM_001177
ARL10	NM_173664
ARL13B	NM_144996
ARL15	NM_019087
ARL16	NM_001040025
ARL17	NM_001039083
ARL17P1	NM_001113738
ARL2	NM_001667
ARL2BP	NM_012106
ARL3	NM_004311
ARL4A	NM_005738
ARL4C	NM_005737
ARL4D	NM_001661
ARL5A	NM_177985
ARL5B	NM_178815
ARL6	NM_177976
ARL6IP1	NM_015161
ARL6IP4	NM_001002252
ARL6IP5	NM_006407
ARL6IP6	NM_152522
ARL8A	NM_138795
ARL8B	NM_018184
ARL9	NM_206919
ARMC1	NM_018120
ARMC2	NM_032131
ARMC3	NM_173081
ARMC4	NM_018076
ARMC6	NM_033415
ARMC7	NM_024585
ARMC8	NM_014154
ARMCX5	NM_022838
ARNT	NM_001668
ARNT2	NM_014862
ARNTL	NM_001178
ARNTL2	NM_020183
ARPC2	NM_005731
ARPC4	NM_005718
ARPC5	NM_005717
ARPC5L	NM_030978
ARPM1	NM_032487
ARPP19	NM_006628
ARRB1	NM_004041
ARRB2	NM_199004
ARRDC1	NM_152285
ARRDC3	NM_020801
ARSB	NM_000046
ARSG	NM_014960
ARSJ	NM_024590
ARSK	NM_198150
ARV1	NM_022786
ARVCF	NM_001670
ARX	NM_139058
ASAH1	NM_001127505
ASAH2B	NM_001079516
ASAM	NM_024769
ASAP2	NM_003887
ASAP3	NM_001143778
ASB1	NM_001040445
ASB13	NM_024701
ASB3	NM_145863
ASB6	NM_017873
ASB7	NM_024708
ASB8	NM_024095
ASCC1	NM_015947
ASCC2	NM_032204
ASCC3	NM_022091
ASF1A	NM_014034
ASF1B	NM_018154
ASFMR1	NR_024499
ASGR1	NM_001671
ASH2L	NM_001105214
ASL	NM_001024943
ASMTL	NM_004192
ASNA1	NM_004317
ASNS	NM_133436
ASNSD1	NM_019048
ASPDH	NM_001114598
ASPH	NM_001164756
ASPHD2	NM_020437
ASPM	NM_018136
ASS1	NM_054012
ASTE1	NM_014065
ASTN2	NM_198188
ASXL1	NM_001164603
ASXL2	NM_018263
ATAD1	NM_032810
ATAD2	NM_014109
ATAD3B	NM_031921
ATAD5	NM_024857
ATE1	NM_001001976
ATF1	NM_005171
ATF2	NM_001880
ATF3	NM_001040619
ATF4	NM_182810
ATF5	NM_012068
ATF6	NM_007348
ATF6B	NM_001136153
ATF7	NM_006856
ATF7IP	NM_018179
ATF7IP2	NM_024997
ATG10	NM_001131028
ATG12	NM_004707
ATG16L1	NM_030803
ATG16L2	NM_033388
ATG2A	NM_015104
ATG3	NM_022488
ATG4A	NM_052936
ATG4C	NM_032852
ATG5	NM_004849
ATG7	NM_001144912
ATG9A	NM_024085
ATG9B	NM_173681
ATIC	NM_004044
ATL1	NM_181598
ATL2	NM_001135673
ATL3	NM_015459
ATM	NM_000051
ATMIN	NM_015251
ATN1	NM_001940
ATOH1	NM_005172
ATOH7	NM_145178
ATOH8	NM_032827
ATOX1	NM_004045
ATP10D	NM_020453
ATP11A	NM_015205
ATP11B	NM_014616
ATP13A2	NM_001141974
ATP1A1	NM_001160233
ATP1A3	NM_152296
ATP1B1	NM_001677
ATP1B2	NM_001678
ATP1B3	NM_001679
ATP2A1	NM_004320
ATP2A2	NM_001135765
ATP2B4	NM_001001396
ATP2C1	NM_014382
ATP5A1	NM_004046
ATP5B	NM_001686
ATP5C1	NM_001001973
ATP5D	NM_001001975
ATP5E	NM_006886
ATP5EP2	NR_002162
ATP5F1	NM_001688
ATP5G1	NM_001002027
ATP5G2	NM_005176
ATP5G3	NM_001689
ATP5H	NM_001003785
ATP5I	NM_007100
ATP5J	NM_001003703
ATP5J2	NM_001039178
ATP5L	NM_006476
ATP5O	NM_001697
ATP5S	NM_015684
ATP5SL	NM_018035
ATP6AP1	NM_001183
ATP6AP2	NM_005765
ATP6V0A1	NM_001130021
ATP6V0A2	NM_012463
ATP6V0B	NM_004047
ATP6V0C	NM_001694
ATP6V0D1	NM_004691
ATP6V0E1	NM_003945
ATP6V0E2	NM_145230
ATP6V1A	NM_001690
ATP6V1B2	NM_001693
ATP6V1C1	NM_001695
ATP6V1C2	NM_144583
ATP6V1D	NM_015994
ATP6V1E2	NM_080653
ATP6V1F	NM_004231
ATP6V1G1	NM_004888
ATP6V1G2	NM_138282
ATP6V1H	NM_015941
ATP7A	NM_000052
ATP8A1	NM_006095
ATP8B1	NM_005603
ATP8B2	NM_001005855
ATP8B3	NM_138813
ATP9A	NM_006045
ATPAF1	NM_001042546
ATPAF2	NM_145691
ATPBD4	NM_001141972
ATPIF1	NM_178191
ATR	NM_001184
ATRIP	NM_032166
ATRN	NM_139322
ATRNL1	NM_207303
ATXN1	NM_001128164
ATXN10	NM_013236
ATXN1L	NR_024612
ATXN2	NM_002973
ATXN2L	NM_145714
ATXN3	NM_001164775
ATXN7	NM_000333
ATXN7L1	NM_152749
ATXN7L2	NM_153340
AUH	NM_001698
AUP1	NM_181575
AURKA	NM_198435
AURKAIP1	NM_001127230
AURKB	NM_004217
AUTS2	NM_001127231
AVL9	NM_015060
AVPI1	NM_021732
AVPR1A	NM_000706
AXIN1	NM_003502
AXIN2	NM_004655
AXL	NM_021913
AZI1	NM_001009811
AZI2	NM_001134432
AZIN1	NM_015878
B2M	NM_004048
B3GALNT2	NM_152490
B3GALT2	NM_003783
B3GALT6	NM_080605
B3GALTL	NM_194318
B3GAT1	NM_054025
B3GAT2	NM_080742
B3GAT3	NM_012200
B3GNT1	NM_006876
B3GNT2	NM_006577
B3GNT4	NM_030765
B3GNT5	NM_032047
B3GNT9	NM_033309
B4GALNT1	NM_001478
B4GALNT3	NM_173593
B4GALNT4	NM_178537
B4GALT1	NM_001497
B4GALT2	NM_001005417
B4GALT3	NM_003779
B4GALT4	NM_003778
B4GALT5	NM_004776
B4GALT6	NM_004775
B4GALT7	NM_007255
B9D1	NM_015681
BACE1	NM_138973
BACH1	NM_206866
BACH2	NM_021813
BAD	NM_032989
BAG1	NM_004323
BAG2	NM_004282
BAG3	NM_004281
BAG4	NM_004874
BAG5	NM_001015049
BAHCC1	NM_001080519
BAHD1	NM_014952
BAI2	NM_001703
BAI3	NM_001704
BAIAP2	NM_017450
BAIAP2L1	NM_018842
BAK1	NM_001188
BAMBI	NM_012342
BANF1	NM_001143985
BANP	NM_079837
BAP1	NM_004656
BARD1	NM_000465
BARHL1	NM_020064
BARHL2	NM_020063
BARX1	NM_021570
BARX2	NM_003658
BAT1	NM_080598
BAT2	NM_080686
BAT2D1	NM_015172
BAT2L	NM_013318
BAT3	NM_080702
BAT4	NM_033177
BAT5	NM_021160
BATF3	NM_018664
BAX	NM_004324
BAZ1A	NM_013448
BAZ1B	NM_032408
BAZ2B	NM_013450
BBC3	NM_001127240
BBS1	NM_024649
BBS10	NM_024685
BBS12	NM_152618
BBS2	NM_031885
BBS4	NM_033028
BBS5	NM_152384
BBS7	NM_018190
BBS9	NM_001033605
BBX	NM_001142568
BCAN	NM_198427
BCAP29	NM_001008405
BCAP31	NM_001139457
BCAR1	NM_014567
BCAR3	NM_003567
BCAS2	NM_005872
BCAS3	NM_017679
BCAS4	NM_017843
BCAT1	NM_005504
BCAT2	NR_028451
BCCIP	NM_078468
BCDIN3D	NM_181708
BCKDHA	NM_001164783
BCKDHB	NM_183050
BCKDK	NM_001122957
BCL10	NM_003921
BCL11A	NM_022893
BCL11B	NM_022898
BCL2	NM_000657
BCL2L1	NM_138578
BCL2L11	NM_207002
BCL2L12	NM_138639
BCL2L13	NM_015367
BCL2L2	NM_004050
BCL3	NM_005178
BCL6	NM_001706
BCL6B	NM_181844
BCL7A	NM_020993
BCL7C	NM_004765
BCL8	NR_027992
BCL9	NM_004326
BCL9L	NM_182557
BCLAF1	NM_014739
BCO2	NM_031938
BCOR	NM_001123384
BCORL1	NM_021946
BCR	NM_021574
BCS1L	NM_004328
BCYRN1	NR_001568
BDH2	NM_020139
BDNF	NM_170731
BDP1	NM_018429
BEND4	NM_207406
BEND6	NM_152731
BEND7	NM_001100912
BET1	NM_005868
BET1L	NM_001098787
BEX1	NM_018476
BFAR	NM_016561
BFSP1	NM_001161705
BHLHB9	NM_001142530
BHLHE40	NM_003670
BHLHE41	NM_030762
BICD1	NM_001003398
BICD2	NM_015250
BID	NM_197966
BIK	NM_001197
BIN1	NM_139344
BIN3	NM_018688
BIRC2	NM_001166
BIRC3	NM_182962
BIRC6	NM_016252
BIVM	NM_017693
BLCAP	NM_006698
BLM	NM_000057
BLMH	NM_000386
BLOC1S1	NM_001487
BLOC1S2	NM_001001342
BLOC1S3	NM_212550
BLVRA	NM_000712
BLVRB	NM_000713
BLZF1	NM_003666
BMF	NM_001003940
BMI1	NM_005180
BMP1	NM_006128
BMP2K	NM_017593
BMP4	NM_130850
BMP6	NM_001718
BMP7	NM_001719
BMPER	NM_133468
BMPR1A	NM_004329
BMPR1B	NM_001203
BMPR2	NM_001204
BMS1	NM_014753
BMS1P4	NR_026592
BMS1P5	NR_003611
BNC2	NM_017637
BNIP1	NM_013980
BNIP2	NM_004330
BNIP3	NM_004052
BNIP3L	NM_004331
BNIPL	NM_138278
BOC	NM_033254
BOD1	NM_001159651
BOD1L	NM_148894
BOLA1	NM_016074
BOLA2	NM_001031827
BOLA3	NM_001035505
BOP1	NM_015201
BPGM	NM_199186
BPHL	NM_004332
BPNT1	NM_006085
BPTF	NM_004459
BRAF	NM_004333
BRAP	NM_006768
BRCA1	NM_007297
BRCA2	NM_000059
BRCC3	NM_024332
BRD1	NM_014577
BRD2	NM_001113182
BRD3	NM_007371
BRD7	NM_013263
BRD9	NM_001009877
BRE	NM_199192
BRF1	NM_001519
BRF2	NM_018310
BRI3	NM_015379
BRI3BP	NM_080626
BRIP1	NM_032043
BRIX1	NM_018321
BRMS1	NM_001024957
BRMS1L	NM_032352
BRP44	NM_001143674
BRP44L	NM_016098
BRPF1	NM_004634
BRPF3	NM_015695
BRSK1	NM_032430
BRSK2	NM_003957
BRUNOL4	NM_020180
BRUNOL6	NM_052840
BRWD1	NM_001007246
BRWD2	NM_018117
BRWD3	NM_153252
BSCL2	NM_032667
BSDC1	NM_018045
BSG	NM_001728
BSN	NM_003458
BSX	NM_001098169
BTAF1	NM_003972
BTBD1	NM_025238
BTBD10	NM_032320
BTBD12	NM_032444
BTBD19	NM_001136537
BTBD3	NM_181443
BTBD6	NM_033271
BTBD7	NM_018167
BTD	NM_000060
BTF3	NM_001037637
BTF3L4	NM_152265
BTG1	NM_001731
BTG2	NM_006763
BTG3	NM_001130914
BTN2A1	NM_078476
BTN2A3	NR_027795
BTN3A1	NM_001145009
BTN3A2	NM_007047
BTNL9	NM_152547
BTRC	NM_003939
BUB1	NM_004336
BUB1B	NM_001211
BUB3	NM_004725
BUD13	NM_032725
BUD31	NM_003910
BVES	NM_007073
BYSL	NM_004053
BZW1	NM_014670
BZW2	NM_001159767
C10orf104	NM_173473
C10orf111	NM_153244
C10orf114	NM_001010911
C10orf118	NM_018017
C10orf119	NM_024834
C10orf137	NM_015608
C10orf140	NM_207371
C10orf18	NM_017782
C10orf2	NM_001163812
C10orf28	NM_014472
C10orf32	NM_001136200
C10orf35	NM_145306
C10orf4	NM_145246
C10orf41	NR_024422
C10orf46	NM_153810
C10orf47	NM_153256
C10orf57	NM_025125
C10orf75	NR_026762
C10orf78	NM_145247
C10orf79	NM_025145
C10orf84	NM_022063
C10orf88	NM_024942
C10orf95	NM_024886
C11orf10	NM_014206
C11orf17	NM_182901
C11orf2	NM_013265
C11orf20	NM_001039496
C11orf24	NM_022338
C11orf30	NM_020193
C11orf31	NM_170746
C11orf34	NM_001145024
C11orf35	NM_173573
C11orf46	NM_152316
C11orf48	NM_024099
C11orf49	NM_001003676
C11orf51	NM_014042
C11orf54	NM_014039
C11orf57	NM_001082969
C11orf58	NM_014267
C11orf59	NM_017907
C11orf60	NM_020153
C11orf61	NM_024631
C11orf63	NM_199124
C11orf65	NM_152587
C11orf67	NM_024684
C11orf68	NM_001135635
C11orf73	NM_016401
C11orf75	NM_020179
C11orf80	NM_024650
C11orf82	NM_145018
C11orf83	NM_001085372
C11orf84	NM_138471
C12orf10	NM_021640
C12orf11	NM_018164
C12orf23	NM_152261
C12orf26	NM_032230
C12orf29	NM_001009894
C12orf30	NM_024953
C12orf32	NR_027365
C12orf39	NM_030572
C12orf4	NM_020374
C12orf41	NM_017822
C12orf44	NM_021934
C12orf45	NM_152318
C12orf48	NM_017915
C12orf49	NM_024738
C12orf53	NM_153685
C12orf57	NM_138425
C12orf61	NM_175895
C12orf62	NM_032901
C12orf65	NM_001143905
C12orf66	NM_152440
C12orf68	NM_001013635
C12orf72	NM_001135863
C12orf73	NM_001135570
C12orf75	NM_001145199
C12orf76	NM_207435
C13orf1	NM_020456
C13orf15	NM_014059
C13orf18	NM_025113
C13orf23	NM_025138
C13orf34	NM_024808
C13orf36	NM_203451
C13orf37	NM_001071775
C14orf1	NM_007176
C14orf101	NM_017799
C14orf104	NM_001083908
C14orf106	NM_018353
C14orf109	NM_001098621
C14orf118	NM_017972
C14orf119	NM_017924
C14orf126	NM_080664
C14orf128	NR_027263
C14orf132	NR_023938
C14orf133	NM_022067
C14orf135	NM_022495
C14orf138	NM_024558
C14orf143	NM_145231
C14orf145	NM_152446
C14orf147	NM_138288
C14orf149	NM_144581
C14orf156	NM_031210
C14orf159	NM_001102367
C14orf166	NM_016039
C14orf167	NR_023921
C14orf176	NM_001146683
C14orf178	NM_174943
C14orf179	NM_001102564
C14orf181	NM_207442
C14orf2	NM_004894
C14orf21	NM_174913
C14orf33	NR_027123
C14orf37	NM_001001872
C14orf4	NM_024496
C14orf43	NM_001043318
C14orf45	NM_025057
C14orf79	NM_174891
C14orf93	NM_001130706
C15orf17	NM_020447
C15orf21	NR_022014
C15orf23	NM_001142762
C15orf24	NM_020154
C15orf27	NM_152335
C15orf29	NM_024713
C15orf34	NR_027262
C15orf37	NR_028330
C15orf39	NM_015492
C15orf40	NM_001160113
C15orf41	NM_001130010
C15orf42	NM_152259
C15orf44	NM_001136043
C15orf51	NR_003260
C15orf52	NM_207380
C15orf57	NM_001080792
C15orf63	NM_016400
C16orf10	NR_024121
C16orf35	NM_001039476
C16orf42	NM_001001410
C16orf45	NM_033201
C16orf46	NM_152337
C16orf48	NM_032140
C16orf5	NM_013399
C16orf52	NM_001164579
C16orf53	NM_024516
C16orf55	NM_153025
C16orf57	NM_024598
C16orf58	NM_022744
C16orf59	NM_025108
C16orf61	NM_020188
C16orf62	NM_020314
C16orf63	NM_144600
C16orf67	NR_024034
C16orf68	NM_024109
C16orf7	NM_004913
C16orf70	NM_025187
C16orf71	NM_139170
C16orf72	NM_014117
C16orf74	NM_206967
C16orf75	NM_152308
C16orf80	NM_013242
C16orf87	NM_001001436
C16orf88	NM_001012991
C16orf90	NM_001080524
C16orf91	NM_001010878
C16orf93	NM_001014979
C17orf100	NM_001105520
C17orf105	NM_001136483
C17orf106	NM_001113324
C17orf37	NM_032339
C17orf39	NM_024052
C17orf42	NM_024683
C17orf44	NR_026951
C17orf48	NM_020233
C17orf49	NM_001142799
C17orf51	NM_001113434
C17orf53	NM_024032
C17orf56	NM_144679
C17orf58	NM_181655
C17orf59	NM_017622
C17orf61	NM_152766
C17orf62	NM_001100408
C17orf63	NM_018182
C17orf65	NM_178542
C17orf68	NM_025099
C17orf70	NM_025161
C17orf71	NM_018149
C17orf75	NM_022344
C17orf76	NM_001113567
C17orf79	NM_018405
C17orf80	NM_001100622
C17orf81	NM_203413
C17orf82	NM_203425
C17orf89	NM_001086521
C17orf90	NM_001039842
C17orf91	NM_032895
C17orf95	NM_001080510
C17orf97	NM_001013672
C18orf1	NM_181482
C18orf19	NM_001098801
C18orf21	NM_031446
C18orf22	NM_024805
C18orf25	NM_145055
C18orf32	NM_001035005
C18orf45	NM_032933
C18orf54	NM_173529
C18orf55	NM_014177
C18orf8	NM_013326
C19orf12	NM_031448
C19orf2	NM_003796
C19orf20	NM_033513
C19orf22	NM_138774
C19orf24	NM_017914
C19orf26	NM_152769
C19orf28	NM_174983
C19orf39	NM_175871
C19orf40	NM_152266
C19orf42	NM_024104
C19orf43	NM_024038
C19orf48	NM_199250
C19orf51	NM_178837
C19orf52	NM_138358
C19orf54	NM_198476
C19orf55	NM_001039887
C19orf56	NM_016145
C19orf59	NM_174918
C19orf6	NM_001033026
C19orf60	NM_001100419
C19orf61	NM_019108
C19orf62	NM_014173
C19orf63	NM_175063
C19orf66	NM_018381
C19orf70	NM_205767
C19orf76	NM_001101340
C1D	NM_006333
C1GALT1C1	NM_152692
C1orf103	NM_001006945
C1orf104	NM_001039517
C1orf106	NM_018265
C1orf107	NM_014388
C1orf109	NM_017850
C1orf112	NM_018186
C1orf113	NM_024676
C1orf115	NM_024709
C1orf123	NM_017887
C1orf124	NM_001010984
C1orf125	NM_182766
C1orf128	NM_020362
C1orf131	NM_152379
C1orf133	NR_024337
C1orf135	NM_024037
C1orf144	NM_001114600
C1orf151	NM_001032363
C1orf152	NR_003242
C1orf156	NM_033418
C1orf159	NM_017891
C1orf174	NM_207356
C1orf182	NM_144627
C1orf183	NM_198926
C1orf187	NM_198545
C1orf192	NM_001013625
C1orf198	NM_001136494
C1orf200	NR_027045
C1orf21	NM_030806
C1orf212	NM_001164824
C1orf213	NM_138479
C1orf216	NM_152374
C1orf220	NM_207467
C1orf230	NM_001144956
C1orf231	NM_001102601
C1orf25	NM_030934
C1orf27	NM_017847
C1orf31	NM_001012985
C1orf35	NM_024319
C1orf43	NM_001098616
C1orf50	NM_024097
C1orf52	NM_198077
C1orf55	NM_152608
C1orf56	NM_017860
C1orf57	NM_032324
C1orf58	NM_144695
C1orf59	NM_001102592
C1orf61	NM_006365
C1orf63	NM_020317
C1orf69	NM_001010867
C1orf71	NM_001139459
C1orf74	NM_152485
C1orf77	NM_015607
C1orf83	NM_153035
C1orf88	NM_181643
C1orf89	NM_030907
C1orf9	NM_016227
C1orf91	NM_019118
C1orf93	NM_152371
C1orf96	NM_145257
C1orf97	NR_026761
C1QBP	NM_001212
C1QL1	NM_006688
C1QL4	NM_001008223
C1QTNF1	NM_030968
C1QTNF4	NM_031909
C1QTNF5	NM_015645
C1QTNF9B	NM_001007537
C20orf108	NM_080821
C20orf11	NM_017896
C20orf111	NM_016470
C20orf112	NM_080616
C20orf117	NM_080627
C20orf12	NM_001099407
C20orf177	NM_022106
C20orf199	NR_003606
C20orf20	NM_018270
C20orf24	NR_026562
C20orf27	NM_001039140
C20orf29	NM_018347
C20orf3	NM_020531
C20orf30	NM_014145
C20orf4	NM_015511
C20orf43	NM_016407
C20orf46	NM_018354
C20orf54	NM_033409
C20orf7	NM_001039375
C20orf72	NM_052865
C20orf94	NM_001009608
C20orf96	NM_153269
C21orf119	NR_026845
C21orf122	NR_027292
C21orf2	NM_004928
C21orf33	NM_004649
C21orf34	NR_027791
C21orf45	NM_018944
C21orf49	NR_024622
C21orf57	NM_001006114
C21orf58	NM_058180
C21orf63	NM_058187
C21orf66	NM_013329
C21orf67	NR_027129
C21orf70	NM_058190
C21orf91	NM_001100420
C22orf13	NM_031444
C22orf25	NM_152906
C22orf28	NM_014306
C22orf29	NM_024627
C22orf30	NM_173566
C22orf32	NM_033318
C22orf34	NR_026997
C22orf36	NM_207644
C22orf39	NM_173793
C22orf40	NM_207327
C22orf41	NM_001123225
C22orf46	NM_001142964
C22orf9	NM_001009880
C2CD2L	NM_014807
C2CD3	NM_015531
C2CD4B	NM_001007595
C2orf14	NR_023391
C2orf15	NM_144706
C2orf18	NM_017877
C2orf24	NM_015680
C2orf27A	NM_013310
C2orf28	NM_080592
C2orf29	NM_017546
C2orf3	NM_003203
C2orf34	NM_024766
C2orf42	NM_017880
C2orf43	NM_021925
C2orf44	NM_025203
C2orf47	NM_024520
C2orf49	NM_024093
C2orf50	NM_182500
C2orf52	NR_024079
C2orf55	NM_207362
C2orf56	NM_001083946
C2orf64	NM_001008215
C2orf67	NM_152519
C2orf68	NM_001013649
C2orf69	NM_153689
C2orf73	NM_001100396
C2orf77	NM_001085447
C2orf79	NM_001013663
C2orf88	NM_032321
C3orf1	NM_016589
C3orf14	NM_020685
C3orf15	NM_033364
C3orf17	NM_015412
C3orf18	NM_016210
C3orf19	NM_016474
C3orf21	NM_152531
C3orf23	NM_001029839
C3orf25	NM_207307
C3orf26	NM_032359
C3orf31	NM_138807
C3orf33	NM_173657
C3orf37	NM_020187
C3orf39	NM_032806
C3orf47	NR_026991
C3orf57	NM_001040100
C3orf58	NM_001134470
C3orf59	NM_178496
C3orf64	NM_173654
C3orf70	NM_001025266
C3orf75	NM_001031703
C4orf10	NR_015453
C4orf12	NR_015359
C4orf14	NM_032313
C4orf21	NM_018392
C4orf27	NM_017867
C4orf29	NM_001039717
C4orf3	NM_001001701
C4orf31	NM_024574
C4orf32	NM_152400
C4orf33	NM_173487
C4orf34	NM_174921
C4orf36	NM_144645
C4orf37	NM_174952
C4orf38	NR_024008
C4orf41	NM_199053
C4orf42	NM_052861
C4orf43	NM_018352
C4orf46	NM_001008393
C4orf49	NM_032623
C5orf13	NM_004772
C5orf15	NM_020199
C5orf22	NM_018356
C5orf24	NM_001135586
C5orf26	NR_015370
C5orf28	NM_022483
C5orf30	NM_033211
C5orf32	NM_032412
C5orf33	NM_001085411
C5orf34	NM_198566
C5orf35	NM_153706
C5orf36	NM_173665
C5orf37	NM_001099271
C5orf39	NM_001014279
C5orf41	NM_153607
C5orf43	NM_001048249
C5orf44	NR_003545
C5orf45	NM_001017987
C5orf51	NM_175921
C5orf54	NM_022090
C5orf55	NM_138464
C5orf56	NM_001013717
C5orf60	NM_001142306
C5orf62	NM_032947
C6orf1	NM_178508
C6orf106	NM_022758
C6orf114	NM_033069
C6orf115	NM_021243
C6orf120	NM_001029863
C6orf122	NR_026781
C6orf124	NR_027906
C6orf125	NM_032340
C6orf129	NM_138493
C6orf130	NM_145063
C6orf134	NM_024909
C6orf136	NM_001109938
C6orf142	NM_138569
C6orf145	NM_183373
C6orf155	NR_026807
C6orf162	NM_001042493
C6orf165	NM_178823
C6orf167	NM_198468
C6orf168	NM_032511
C6orf173	NM_001012507
C6orf174	NM_001012279
C6orf182	NM_001083535
C6orf192	NM_052831
C6orf195	NM_152554
C6orf203	NM_001142470
C6orf204	NM_206921
C6orf211	NM_024573
C6orf217	NR_026805
C6orf226	NM_001008739
C6orf35	NM_018452
C6orf47	NM_021184
C6orf52	NM_001145020
C6orf57	NM_145267
C6orf62	NM_030939
C6orf64	NM_018322
C6orf70	NM_018341
C6orf89	NM_152734
C6orf97	NM_025059
C7orf10	NM_024728
C7orf11	NM_138701
C7orf23	NM_024315
C7orf25	NM_024054
C7orf27	NM_152743
C7orf28A	NM_015622
C7orf30	NM_138446
C7orf31	NM_138811
C7orf36	NM_020192
C7orf38	NM_145111
C7orf40	NR_003697
C7orf42	NM_017994
C7orf43	NM_018275
C7orf44	NM_018224
C7orf49	NM_024033
C7orf50	NM_001134396
C7orf52	NM_198571
C7orf55	NM_197964
C7orf59	NM_001008395
C7orf60	NM_152556
C7orf63	NM_001039706
C7orf68	NM_001098786
C7orf70	NM_001037163
C8orf33	NM_023080
C8orf37	NM_177965
C8orf38	NM_152416
C8orf40	NM_001135675
C8orf41	NM_025115
C8orf42	NM_175075
C8orf45	NM_001136161
C8orf47	NM_173549
C8orf51	NR_026785
C8orf55	NM_016647
C8orf58	NM_001013842
C8orf59	NM_001099670
C8orf76	NM_032847
C8orf83	NR_015339
C9orf100	NM_032818
C9orf102	NM_001010895
C9orf103	NM_001001551
C9orf114	NM_016390
C9orf116	NM_001048265
C9orf119	NM_001040011
C9orf122	NR_027294
C9orf128	NM_001012446
C9orf130	NR_023389
C9orf140	NM_178448
C9orf142	NM_183241
C9orf150	NM_203403
C9orf156	NM_016481
C9orf16	NM_024112
C9orf171	NM_207417
C9orf173	NM_001004353
C9orf21	NM_153698
C9orf23	NM_148178
C9orf24	NM_032596
C9orf25	NM_147202
C9orf3	NM_032823
C9orf30	NM_080655
C9orf40	NM_017998
C9orf41	NM_152420
C9orf46	NM_018465
C9orf47	NM_001001938
C9orf5	NM_032012
C9orf50	NM_199350
C9orf6	NM_017832
C9orf64	NM_032307
C9orf66	NM_152569
C9orf68	NM_001039395
C9orf7	NM_001135775
C9orf72	NM_145005
C9orf75	NM_001128228
C9orf78	NM_016520
C9orf80	NM_021218
C9orf82	NM_024828
C9orf85	NM_182505
C9orf86	NM_024718
C9orf89	NM_032310
C9orf9	NM_018956
C9orf91	NM_153045
C9orf93	NM_173550
C9orf95	NM_001127603
C9orf96	NM_153710
CA11	NM_001217
CA12	NM_206925
CA13	NM_198584
CA14	NM_012113
CA5B	NM_007220
CA7	NM_001014435
CA8	NM_004056
CAB39	NM_001130850
CAB39L	NM_001079670
CABC1	NM_020247
CABIN1	NM_012295
CABLES2	NM_031215
CABP1	NM_001033677
CABYR	NM_138644
CACHD1	NM_020925
CACNA1C	NM_199460
CACNA1D	NM_001128839
CACNA1G	NM_198397
CACNA1S	NM_000069
CACNA2D2	NM_006030
CACNA2D3	NM_018398
CACNB1	NM_199247
CACNB3	NM_000725
CACNB4	NM_001145798
CACNG2	NM_006078
CACNG4	NM_014405
CACNG7	NM_031896
CACYBP	NM_001007214
CAD	NM_004341
CADM1	NM_001098517
CADM2	NM_153184
CADM4	NM_145296
CAGE1	NM_205864
CALCB	NM_000728
CALCOCO1	NM_020898
CALCOCO2	NM_005831
CALD1	NM_033139
CALM1	NM_006888
CALM2	NM_001743
CALM3	NM_005184
CALR	NM_004343
CALU	NM_001130674
CAMK1	NM_003656
CAMK1D	NM_020397
CAMK2D	NM_172129
CAMK2G	NM_172169
CAMK2N1	NM_018584
CAMK2N2	NM_033259
CAMKK2	NM_172215
CAMKV	NM_024046
CAMLG	NM_001745
CAMSAP1	NM_015447
CAMSAP1L1	NM_203459
CAMTA1	NM_015215
CAMTA2	NM_015099
CAND1	NM_018448
CANT1	NM_138793
CANX	NM_001746
CAP1	NM_006367
CAP2	NM_006366
CAPG	NM_001747
CAPN1	NM_005186
CAPN10	NM_023085
CAPN2	NM_001748
CAPN5	NM_004055
CAPNS1	NM_001749
CAPRIN1	NM_203364
CAPRIN2	NM_032156
CAPS2	NM_032606
CAPZA1	NM_006135
CAPZA2	NM_006136
CARD10	NM_014550
CARD8	NM_014959
CARHSP1	NM_014316
CARKD	NM_018210
CARM1	NM_199141
CARS	NM_001014438
CARS2	NM_024537
CASC2	NR_026941
CASC3	NM_007359
CASC4	NM_138423
CASC5	NM_170589
CASD1	NM_022900
CASK	NM_001126055
CASKIN2	NM_020753
CASP2	NM_032983
CASP3	NM_004346
CASP6	NM_001226
CASP7	NM_033338
CASP8AP2	NM_012115
CASP9	NM_032996
CAST	NM_001042443
CASZ1	NM_017766
CAT	NM_001752
CATSPERG	NM_021185
CBARA1	NM_006077
CBFB	NM_001755
CBL	NM_005188
CBLB	NM_170662
CBLL1	NM_024814
CBLN1	NM_004352
CBR1	NM_001757
CBR3	NM_001236
CBR4	NM_032783
CBS	NM_000071
CBWD2	NM_172003
CBWD6	NM_001085457
CBX1	NM_006807
CBX2	NM_032647
CBX3	NM_016587
CBX4	NM_003655
CBX5	NM_012117
CBX6	NM_014292
CBX7	NM_175709
CBX8	NM_020649
CBY1	NM_015373
CC2D1B	NM_032449
CCAR1	NM_018237
CCDC102A	NM_033212
CCDC102B	NM_001093729
CCDC103	NM_213607
CCDC104	NM_080667
CCDC106	NM_013301
CCDC107	NM_174923
CCDC108	NM_152389
CCDC109A	NM_138357
CCDC109B	NM_017918
CCDC11	NM_145020
CCDC110	NM_001145411
CCDC111	NM_152683
CCDC112	NM_001040440
CCDC114	NM_144577
CCDC115	NM_032357
CCDC117	NM_173510
CCDC12	NM_144716
CCDC120	NM_033626
CCDC121	NM_024584
CCDC126	NM_138771
CCDC13	NM_144719
CCDC130	NM_030818
CCDC132	NM_024553
CCDC134	NM_024821
CCDC136	NM_022742
CCDC137	NM_199287
CCDC140	NM_153038
CCDC142	NM_032779
CCDC146	NM_020879
CCDC148	NM_138803
CCDC149	NM_001130726
CCDC15	NM_025004
CCDC150	NM_001080539
CCDC157	NM_001017437
CCDC159	NM_001080503
CCDC160	NM_001101357
CCDC18	NM_206886
CCDC21	NM_022778
CCDC22	NM_014008
CCDC23	NM_199342
CCDC24	NM_152499
CCDC25	NM_018246
CCDC28A	NM_015439
CCDC28B	NM_024296
CCDC3	NM_031455
CCDC34	NM_080654
CCDC38	NM_182496
CCDC39	NM_181426
CCDC40	NM_017950
CCDC41	NM_001042399
CCDC42	NM_144681
CCDC42B	NM_001144872
CCDC43	NM_144609
CCDC45	NM_138363
CCDC47	NM_020198
CCDC49	NM_017748
CCDC50	NM_174908
CCDC53	NM_016053
CCDC55	NM_032141
CCDC56	NM_001040431
CCDC58	NM_001017928
CCDC59	NM_014167
CCDC6	NM_005436
CCDC61	NM_001080402
CCDC62	NM_201435
CCDC63	NM_152591
CCDC64	NM_207311
CCDC66	NM_001141947
CCDC69	NM_015621
CCDC7	NM_145023
CCDC71	NM_022903
CCDC72	NM_015933
CCDC74B	NM_207310
CCDC76	NM_019083
CCDC77	NM_032358
CCDC78	NM_001031737
CCDC8	NM_032040
CCDC82	NM_024725
CCDC83	NM_173556
CCDC84	NM_198489
CCDC85B	NM_006848
CCDC86	NM_024098
CCDC88A	NM_018084
CCDC9	NM_015603
CCDC90A	NM_001031713
CCDC90B	NM_021825
CCDC91	NM_018318
CCDC92	NM_025140
CCDC93	NM_019044
CCDC96	NM_153376
CCDC97	NM_052848
CCDC99	NM_017785
CCHCR1	NM_001105563
CCL27	NM_006664
CCM2	NM_031443
CCNA1	NM_001111047
CCNA2	NM_001237
CCNB1	NM_031966
CCNB1IP1	NM_021178
CCNB2	NM_004701
CCNC	NM_001013399
CCND1	NM_053056
CCND2	NM_001759
CCND3	NM_001760
CCNDBP1	NM_037370
CCNE1	NM_057182
CCNE2	NM_057749
CCNF	NM_001761
CCNG1	NM_004060
CCNG2	NM_004354
CCNH	NM_001239
CCNI	NM_006835
CCNJ	NM_019084
CCNJL	NM_024565
CCNL1	NM_020307
CCNO	NM_021147
CCNT1	NM_001240
CCNT2	NM_001241
CCNY	NM_145012
CCNYL1	NM_001142300
CCPG1	NM_020739
CCR10	NM_016602
CCRK	NM_178432
CCRN4L	NM_012118
CCS	NM_005125
CCT2	NM_006431
CCT3	NM_005998
CCT4	NM_006430
CCT5	NM_012073
CCT6A	NM_001009186
CCT6B	NM_006584
CCT6P1	NR_003110
CCT7	NM_001009570
CCT8	NM_006585
CCT8L2	NM_014406
CD151	NM_004357
CD164	NM_001142403
CD248	NM_020404
CD274	NM_014143
CD276	NM_025240
CD2AP	NM_012120
CD2BP2	NM_006110
CD320	NM_016579
CD3EAP	NM_012099
CD44	NM_001001392
CD46	NM_172357
CD47	NM_198793
CD55	NM_000574
CD58	NM_001144822
CD59	NM_000611
CD63	NM_001780
CD81	NM_004356
CD83	NM_004233
CD8A	NM_001145873
CD9	NM_001769
CD99	NM_001122898
CD99L2	NM_031462
CDADC1	NM_030911
CDAN1	NM_138477
CDC10L	NR_027269
CDC123	NM_006023
CDC14A	NM_033313
CDC14B	NM_003671
CDC16	NM_001078645
CDC2	NM_033379
CDC20	NM_001255
CDC20B	NM_001145734
CDC23	NM_004661
CDC25A	NM_001789
CDC25B	NM_004358
CDC25C	NM_022809
CDC26	NM_139286
CDC27	NM_001256
CDC2L1	NM_033487
CDC2L5	NM_003718
CDC2L6	NM_015076
CDC34	NM_004359
CDC37	NM_007065
CDC37L1	NM_017913
CDC40	NM_015891
CDC42	NM_044472
CDC42BPA	NM_003607
CDC42BPB	NM_006035
CDC42BPG	NM_017525
CDC42EP2	NM_006779
CDC42EP3	NM_006449
CDC42EP4	NM_012121
CDC42SE1	NM_001038707
CDC45L	NM_003504
CDC5L	NM_001253
CDC6	NM_001254
CDC7	NM_001134420
CDC73	NM_024529
CDCA2	NM_152562
CDCA3	NM_031299
CDCA4	NM_017955
CDCA5	NM_080668
CDCA7	NM_031942
CDGAP	NM_020754
CDH15	NM_004933
CDH24	NM_022478
CDIPT	NM_006319
CDK10	NM_052988
CDK2	NM_052827
CDK2AP1	NM_004642
CDK2AP2	NM_005851
CDK4	NM_000075
CDK5	NM_001164410
CDK5R1	NM_003885
CDK5R2	NM_003936
CDK5RAP2	NM_018249
CDK5RAP3	NM_176096
CDK6	NM_001259
CDK7	NM_001799
CDK8	NM_001260
CDK9	NM_001261
CDKAL1	NM_017774
CDKL1	NM_004196
CDKL3	NM_016508
CDKL5	NM_003159
CDKN1A	NM_000389
CDKN1B	NM_004064
CDKN1C	NM_001122631
CDKN2A	NM_058195
CDKN2AIP	NM_017632
CDKN2AIPNL	NM_080656
CDKN2B	NM_004936
CDKN2BAS	NR_003529
CDKN2C	NM_078626
CDKN2D	NM_001800
CDKN3	NM_005192
CDNF	NM_001029954
CDON	NM_016952
CDR2	NM_001802
CDR2L	NM_014603
CDS1	NM_001263
CDS2	NM_003818
CDT1	NM_030928
CDV3	NM_001134423
CDX2	NM_001265
CDYL	NM_004824
CEBPA	NM_004364
CEBPB	NM_005194
CEBPD	NM_005195
CEBPG	NM_001806
CEBPZ	NM_005760
CECR2	NM_031413
CECR4	NR_024482
CECR6	NM_001163079
CECR7	NR_015352
CELSR1	NM_014246
CELSR2	NM_001408
CELSR3	NM_001407
CEND1	NM_016564
CENPA	NM_001809
CENPB	NM_001810
CENPBD1	NM_145039
CENPC1	NM_001812
CENPE	NM_001813
CENPF	NM_016343
CENPH	NM_022909
CENPI	NM_006733
CENPJ	NM_018451
CENPK	NM_022145
CENPL	NM_033319
CENPM	NM_024053
CENPN	NM_018455
CENPO	NM_024322
CENPT	NM_025082
CENPV	NM_181716
CEP110	NM_007018
CEP120	NM_001166226
CEP135	NM_025009
CEP152	NM_014985
CEP164	NM_014956
CEP170	NM_001042405
CEP192	NM_032142
CEP250	NM_007186
CEP290	NM_025114
CEP350	NM_014810
CEP55	NM_001127182
CEP57	NM_014679
CEP63	NM_025180
CEP68	NM_015147
CEP70	NM_024491
CEP72	NM_018140
CEP76	NM_024899
CEP78	NM_032171
CEP97	NM_024548
CEPT1	NM_006090
CERCAM	NM_016174
CERK	NM_022766
CES2	NM_003869
CETN2	NM_004344
CETN3	NM_004365
CFDP1	NM_006324
CFL1	NM_005507
CFL2	NM_138638
CFLAR	NM_001127184
CFP	NM_001145252
CGB7	NM_033142
CGGBP1	NM_001008390
CGN	NM_020770
CGNL1	NM_032866
CGREF1	NM_006569
CGRRF1	NM_006568
CHAC1	NM_001142776
CHAC2	NM_001008708
CHAF1A	NM_005483
CHAF1B	NM_005441
CHAT	NM_020984
CHCHD1	NM_203298
CHCHD2	NM_016139
CHCHD3	NM_017812
CHCHD4	NM_144636
CHCHD5	NM_032309
CHCHD6	NM_032343
CHCHD7	NM_001011667
CHD1	NM_001270
CHD1L	NM_004284
CHD2	NM_001042572
CHD3	NM_001005271
CHD4	NM_001273
CHD5	NM_015557
CHD6	NM_032221
CHD7	NM_017780
CHD8	NM_020920
CHEK1	NM_001274
CHEK2	NM_145862
CHERP	NM_006387
CHFR	NM_001161344
CHGA	NM_001275
CHGB	NM_001819
CHIC2	NM_012110
CHID1	NM_001142674
CHKA	NM_001277
CHKB	NM_005198
CHM	NM_001145414
CHMP1B	NM_020412
CHMP2A	NM_198426
CHMP2B	NM_014043
CHMP4A	NM_014169
CHMP4B	NM_176812
CHMP5	NM_016410
CHMP6	NM_024591
CHMP7	NM_152272
CHN1	NM_001822
CHN2	NM_004067
CHORDC1	NM_001144073
CHP	NM_007236
CHPF2	NM_019015
CHPT1	NM_020244
CHRAC1	NR_023360
[truncated: 8,933 more rows]

## Sheet: H3K4me3 enriched regions
Table S3.3. H3K4me3 enriched regions from ChIP-chip experiment. H3K4me3 enriched genomic regions with p-value < 0.01 are listed. Human genome assembly UCSC hg19 (NCBI Build 36) genomic coordinates were used.
name	chromosome	start	end	strand	Symbol	Acc Number	maxPeak-smoothed data
3mK4H3.smooth.chr1.cher1	chr1	28674	29823	+	WASH5P	NR_024540	3.71854
3mK4H3.smooth.chr1.cher2	chr1	713866	714473	+	NCRNA00115	NR_024321	3.05241
3mK4H3.smooth.chr1.cher3	chr1	762348	763524	+	NCRNA00115	NR_024321	2.85277
3mK4H3.smooth.chr1.cher4	chr1	894288	894644	+	NOC2L	NM_015658	2.14515
3mK4H3.smooth.chr1.cher5	chr1	949099	949899	+	ISG15	NM_005101	1.53998
3mK4H3.smooth.chr1.cher6	chr1	1166298	1166773	+	SDF4	NM_016176	2.80384
3mK4H3.smooth.chr1.cher7	chr1	1205700	1208820	+	UBE2J2	NM_194457	3.74701
3mK4H3.smooth.chr1.cher8	chr1	1209842	1210370	+	UBE2J2	NM_194457	0.832448
3mK4H3.smooth.chr1.cher9	chr1	1245651	1246441	+	PUSL1	NM_153339	0.908871
3mK4H3.smooth.chr1.cher10	chr1	1259981	1260113	+	CPSF3L	NM_017871	0.750823
3mK4H3.smooth.chr1.cher11	chr1	1309134	1311054	+	AURKAIP1	NM_001127230	2.59042
3mK4H3.smooth.chr1.cher12	chr1	1333992	1335524	+	CCNL2	NM_030937	4.19999
3mK4H3.smooth.chr1.cher13	chr1	1341974	1342850	+	MRPL20	NM_017971	3.59959
3mK4H3.smooth.chr1.cher14	chr1	1406818	1406966	+	ATAD3B	NM_031921	0.995259
3mK4H3.smooth.chr1.cher15	chr1	1407550	1407902	+	ATAD3B	NM_031921	3.06035
3mK4H3.smooth.chr1.cher16	chr1	1509160	1509456	+	SSU72	NM_014188	5.24643
3mK4H3.smooth.chr1.cher17	chr1	1510316	1510716	+	SSU72	NM_014188	1.85644
3mK4H3.smooth.chr1.cher18	chr1	1551390	1551844	+	MIB2	NM_080875	1.32351
3mK4H3.smooth.chr1.cher19	chr1	1590085	1590968	+	CDC2L1	NM_033487	3.70689
3mK4H3.smooth.chr1.cher20	chr1	1623693	1625090	+	CDC2L1	NM_033487	2.72325
3mK4H3.smooth.chr1.cher21	chr1	1655653	1656253	+	CDC2L2	NM_033529	2.43532
3mK4H3.smooth.chr1.cher22	chr1	1677235	1677657	+	SLC35E2	NM_182838	0.949667
3mK4H3.smooth.chr1.cher23	chr1	1707439	1707892	+	NADK	NM_023018	1.28387
3mK4H3.smooth.chr1.cher24	chr1	1708567	1709675	+	NADK	NM_023018	3.91157
3mK4H3.smooth.chr1.cher25	chr1	1820572	1821224	+	GNB1	NM_002074	3.8254
3mK4H3.smooth.chr1.cher26	chr1	1823427	1823867	+	GNB1	NM_002074	1.58011
3mK4H3.smooth.chr1.cher27	chr1	1982760	1983677	+	PRKCZ	NM_002744	1.05281
3mK4H3.smooth.chr1.cher28	chr1	2123761	2125815	+	LOC100128003	NR_024445	3.15872
3mK4H3.smooth.chr1.cher29	chr1	2161224	2162519	+	SKI	NM_003036	3.18703
3mK4H3.smooth.chr1.cher30	chr1	2321142	2322144	+	MORN1	NM_024848	3.24495
3mK4H3.smooth.chr1.cher31	chr1	2323908	2324628	+	RER1	NM_007033	3.35617
3mK4H3.smooth.chr1.cher32	chr1	2325338	2325737	+	RER1	NM_007033	1.53529
3mK4H3.smooth.chr1.cher33	chr1	2345055	2345373	+	PEX10	NM_153818	0.89105
3mK4H3.smooth.chr1.cher34	chr1	2371895	2372103	+	PEX10	NM_153818	1.03974
3mK4H3.smooth.chr1.cher35	chr1	2455597	2457188	+	PANK4	NM_018216	2.54521
3mK4H3.smooth.chr1.cher36	chr1	2516598	2517480	+	C1orf93	NM_152371	1.6718
3mK4H3.smooth.chr1.cher37	chr1	3539515	3543070	+	TPRG1L	NM_182752	3.52257
3mK4H3.smooth.chr1.cher38	chr1	3563958	3566385	+	WDR8	NM_017818	4.15989
3mK4H3.smooth.chr1.cher39	chr1	3569458	3570360	+	TP73	NM_005427	1.28455
3mK4H3.smooth.chr1.cher40	chr1	3662304	3663244	+	KIAA0495	NM_207306	1.99331
3mK4H3.smooth.chr1.cher41	chr1	3772319	3772610	+	KIAA0562	NM_014704	2.15593
3mK4H3.smooth.chr1.cher42	chr1	3773585	3774079	+	DFFB	NM_004402	0.948983
3mK4H3.smooth.chr1.cher43	chr1	3774820	3776322	+	DFFB	NM_004402	1.95174
3mK4H3.smooth.chr1.cher44	chr1	3816016	3816285	+	C1orf174	NM_207356	2.9525
3mK4H3.smooth.chr1.cher45	chr1	6050556	6051167	+	NPHP4	NM_015102	1.22069
3mK4H3.smooth.chr1.cher46	chr1	6257646	6259632	+	RPL22	NM_000983	5.33952
3mK4H3.smooth.chr1.cher47	chr1	6293402	6295500	+	ICMT	NM_012405	3.95418
3mK4H3.smooth.chr1.cher48	chr1	6445186	6445944	+	ACOT7	NM_181864	1.92923
3mK4H3.smooth.chr1.cher49	chr1	6451985	6452907	+	ACOT7	NM_007274	2.57089
3mK4H3.smooth.chr1.cher50	chr1	6551078	6551776	+	PLEKHG5	NM_020631	1.75773
3mK4H3.smooth.chr1.cher51	chr1	6640111	6642784	+	ZBTB48	NM_005341	2.87428
3mK4H3.smooth.chr1.cher52	chr1	6660598	6662163	+	KLHL21	NM_014851	4.38584
3mK4H3.smooth.chr1.cher53	chr1	6663408	6663885	+	KLHL21	NM_014851	1.66598
3mK4H3.smooth.chr1.cher54	chr1	6761449	6761882	+	DNAJC11	NM_018198	1.02213
3mK4H3.smooth.chr1.cher55	chr1	6844040	6844611	+	CAMTA1	NM_015215	2.6463
3mK4H3.smooth.chr1.cher56	chr1	6846054	6847904	+	CAMTA1	NM_015215	2.39748
3mK4H3.smooth.chr1.cher57	chr1	7830314	7831144	+	VAMP3	NM_004781	1.02625
3mK4H3.smooth.chr1.cher58	chr1	7833100	7833898	+	VAMP3	NM_004781	2.04765
3mK4H3.smooth.chr1.cher59	chr1	8022065	8023046	+	PARK7	NM_007262	4.56049
3mK4H3.smooth.chr1.cher60	chr1	8084034	8085538	+	ERRFI1	NM_018948	3.62665
3mK4H3.smooth.chr1.cher61	chr1	8874942	8877146	+	RERE	NM_001042681	4.24097
3mK4H3.smooth.chr1.cher62	chr1	8878043	8878790	+	RERE	NM_001042681	1.71679
3mK4H3.smooth.chr1.cher63	chr1	8936226	8936602	+	ENO1	NM_001428	3.51343
3mK4H3.smooth.chr1.cher64	chr1	9295251	9295602	+	H6PD	NM_004285	1.16023
3mK4H3.smooth.chr1.cher65	chr1	9600464	9600958	+	SLC25A33	NM_032315	5.40459
3mK4H3.smooth.chr1.cher66	chr1	9649429	9651244	+	TMEM201	NM_001010866	1.04007
3mK4H3.smooth.chr1.cher67	chr1	9881570	9883717	+	CLSTN1	NM_001009566	4.81052
3mK4H3.smooth.chr1.cher68	chr1	9968982	9969982	+	CTNNBIP1	NM_020248	1.84078
3mK4H3.smooth.chr1.cher69	chr1	10002536	10003926	+	NMNAT1	NM_022787	4.40146
3mK4H3.smooth.chr1.cher70	chr1	10093584	10094978	+	UBE4B	NM_001105562	5.32208
3mK4H3.smooth.chr1.cher71	chr1	10271575	10273810	+	KIF1B	NM_183416	3.70189
3mK4H3.smooth.chr1.cher72	chr1	10459886	10460714	+	PGD	NM_002631	3.82215
3mK4H3.smooth.chr1.cher73	chr1	10531303	10531702	+	DFFA	NM_004401	3.05536
3mK4H3.smooth.chr1.cher74	chr1	10535347	10535805	+	PEX14	NM_004565	3.88462
3mK4H3.smooth.chr1.cher75	chr1	10855415	10855895	+	CASZ1	NM_017766	1.64146
3mK4H3.smooth.chr1.cher76	chr1	10856752	10857019	+	CASZ1	NM_017766	1.28999
3mK4H3.smooth.chr1.cher77	chr1	11072833	11074650	+	TARDBP	NM_007375	5.26649
3mK4H3.smooth.chr1.cher78	chr1	11120203	11121180	+	SRM	NM_003132	2.39707
3mK4H3.smooth.chr1.cher79	chr1	11158034	11159692	+	EXOSC10	NM_001001998	4.01492
3mK4H3.smooth.chr1.cher80	chr1	11321658	11323204	+	MTOR	NM_004958	4.68869
3mK4H3.smooth.chr1.cher81	chr1	11333439	11334288	+	UBIAD1	NM_013319	4.17602
3mK4H3.smooth.chr1.cher82	chr1	11796448	11797469	+	AGTRAP	NM_001040197	2.97413
3mK4H3.smooth.chr1.cher83	chr1	11864774	11865550	+	MTHFR	NM_005957	3.98106
3mK4H3.smooth.chr1.cher84	chr1	11866684	11867708	+	CLCN6	NM_021735	2.66798
3mK4H3.smooth.chr1.cher85	chr1	11984723	11985900	+	KIAA2013	NM_138346	3.42324
3mK4H3.smooth.chr1.cher86	chr1	12041733	12042946	+	MFN2	NM_014874	3.16889
3mK4H3.smooth.chr1.cher87	chr1	12290674	12291221	+	VPS13D	NM_015378	0.779441
3mK4H3.smooth.chr1.cher88	chr1	14076628	14078389	+	PRDM2	NM_001007257	3.99581
3mK4H3.smooth.chr1.cher89	chr1	15854280	15855617	+	DNAJC16	NM_015291	3.8956
3mK4H3.smooth.chr1.cher90	chr1	15944195	15945566	+	DDI2	NM_032341	4.63058
3mK4H3.smooth.chr1.cher91	chr1	16175111	16176765	+	SPEN	NM_015001	4.93884
3mK4H3.smooth.chr1.cher92	chr1	16480936	16481522	+	EPHA2	NM_004431	0.929323
3mK4H3.smooth.chr1.cher93	chr1	16562695	16563853	+	C1orf89	NM_030907	1.16558
3mK4H3.smooth.chr1.cher94	chr1	16676636	16678424	+	FBXO42	NM_018994	4.43231
3mK4H3.smooth.chr1.cher95	chr1	16694169	16695732	+	C1orf144	NM_001114600	3.58655
3mK4H3.smooth.chr1.cher96	chr1	16767365	16768376	+	NECAP2	NM_001145278	3.87592
3mK4H3.smooth.chr1.cher97	chr1	16826234	16826370	+	CROCCL2	NR_023386	1.08766
3mK4H3.smooth.chr1.cher98	chr1	16847267	16847800	+	CROCCL2	NR_023386	0.793476
3mK4H3.smooth.chr1.cher99	chr1	16939431	16940483	+	NBPF1	NM_017940	3.90863
3mK4H3.smooth.chr1.cher100	chr1	16970813	16971553	+	MSTP2	NR_027504	3.78146
3mK4H3.smooth.chr1.cher101	chr1	17337749	17338230	+	ATP13A2	NM_001141974	0.901178
3mK4H3.smooth.chr1.cher102	chr1	17378988	17380028	+	SDHB	NM_003000	4.52834
3mK4H3.smooth.chr1.cher103	chr1	17763244	17764129	+	RCC2	NM_001136204	2.01475
3mK4H3.smooth.chr1.cher104	chr1	17765110	17765574	+	RCC2	NM_018715	1.77545
3mK4H3.smooth.chr1.cher105	chr1	17866661	17867029	+	ARHGEF10L	NM_018125	1.54297
3mK4H3.smooth.chr1.cher106	chr1	19226890	19227404	+	ALDH4A1	NM_170726	2.04977
3mK4H3.smooth.chr1.cher107	chr1	19228420	19229764	+	ALDH4A1	NM_170726	2.4445
3mK4H3.smooth.chr1.cher108	chr1	19535248	19536042	+	UBR4	NM_020765	4.91338
3mK4H3.smooth.chr1.cher109	chr1	19536937	19538734	+	UBR4	NM_020765	3.13627
3mK4H3.smooth.chr1.cher110	chr1	19577398	19577870	+	KIAA0090	NM_015047	5.19903
3mK4H3.smooth.chr1.cher111	chr1	19581040	19581398	+	MRTO4	NM_016183	1.81467
3mK4H3.smooth.chr1.cher112	chr1	19637532	19638033	+	AKR7A2	NM_003689	3.38331
3mK4H3.smooth.chr1.cher113	chr1	19639305	19640786	+	PQLC2	NM_001040125	3.35132
3mK4H3.smooth.chr1.cher114	chr1	19922642	19923255	+	C1orf151	NM_001032363	3.15736
3mK4H3.smooth.chr1.cher115	chr1	19924096	19924508	+	C1orf151	NM_001032363	5.24952
3mK4H3.smooth.chr1.cher116	chr1	20832296	20832668	+	MUL1	NM_024544	1.50431
3mK4H3.smooth.chr1.cher117	chr1	20834498	20834853	+	MUL1	NM_024544	2.00582
3mK4H3.smooth.chr1.cher118	chr1	20988247	20989350	+	DDOST	NM_005216	3.47907
3mK4H3.smooth.chr1.cher119	chr1	21111898	21115000	+	HP1BP3	NM_016287	5.10677
3mK4H3.smooth.chr1.cher120	chr1	21500508	21502874	+	EIF4G3	NM_003760	4.09055
3mK4H3.smooth.chr1.cher121	chr1	21616914	21617236	+	ECE1	NM_001113348	0.991828
3mK4H3.smooth.chr1.cher122	chr1	21671855	21672335	+	ECE1	NM_001113348	1.17678
3mK4H3.smooth.chr1.cher123	chr1	21766244	21767193	+	NBPF3	NM_032264	4.53237
3mK4H3.smooth.chr1.cher124	chr1	22108442	22109254	+	USP48	NM_001032730	5.55782
3mK4H3.smooth.chr1.cher125	chr1	22109924	22110472	+	USP48	NM_001032730	1.56035
3mK4H3.smooth.chr1.cher126	chr1	22379700	22381066	+	CDC42	NM_044472	3.38942
3mK4H3.smooth.chr1.cher127	chr1	22777794	22779680	+	ZBTB40	NM_001083621	3.44751
3mK4H3.smooth.chr1.cher128	chr1	23346599	23347808	+	KDM1A	NM_001009999	5.44409
3mK4H3.smooth.chr1.cher129	chr1	23493330	23495466	+	LUZP1	NM_001142546	2.25686
3mK4H3.smooth.chr1.cher130	chr1	23668386	23670408	+	HNRNPR	NM_001102397	4.59109
3mK4H3.smooth.chr1.cher131	chr1	23671311	23671748	+	HNRNPR	NM_001102397	0.855308
3mK4H3.smooth.chr1.cher132	chr1	23692900	23696708	+	ZNF436	NM_030634	4.25124
3mK4H3.smooth.chr1.cher133	chr1	23854889	23855376	+	E2F2	NM_004091	1.14766
3mK4H3.smooth.chr1.cher134	chr1	23856010	23856580	+	E2F2	NM_004091	3.14491
3mK4H3.smooth.chr1.cher135	chr1	23883582	23884740	+	ID3	NM_002167	4.50096
3mK4H3.smooth.chr1.cher136	chr1	24018758	24020508	+	RPL11	NM_000975	5.79305
3mK4H3.smooth.chr1.cher137	chr1	24070213	24072370	+	TCEB3	NM_003198	4.51335
3mK4H3.smooth.chr1.cher138	chr1	24105454	24106948	+	C1orf128	NM_020362	4.86379
3mK4H3.smooth.chr1.cher139	chr1	24117664	24120167	+	LYPLA2	NM_007260	3.55073
3mK4H3.smooth.chr1.cher140	chr1	24125247	24125569	+	GALE	NM_001127621	0.893538
3mK4H3.smooth.chr1.cher141	chr1	24127878	24128850	+	HMGCL	NM_001166059	1.81859
3mK4H3.smooth.chr1.cher142	chr1	24150560	24151903	+	HMGCL	NM_001166059	3.0711
3mK4H3.smooth.chr1.cher143	chr1	24193408	24193858	+	FUCA1	NM_000147	0.973352
3mK4H3.smooth.chr1.cher144	chr1	24285747	24286698	+	PNRC2	NM_017761	2.62288
3mK4H3.smooth.chr1.cher145	chr1	24306283	24307046	+	SFRS13A	NM_054016	1.96409
3mK4H3.smooth.chr1.cher146	chr1	24740204	24740458	+	NIPAL3	NM_020448	1.54234
3mK4H3.smooth.chr1.cher147	chr1	24742130	24742358	+	NIPAL3	NM_020448	0.828331
3mK4H3.smooth.chr1.cher148	chr1	24743070	24743564	+	NIPAL3	NM_020448	1.27899
3mK4H3.smooth.chr1.cher149	chr1	24828044	24828644	+	RCAN3	NM_013441	1.19433
3mK4H3.smooth.chr1.cher150	chr1	24829906	24830618	+	RCAN3	NM_013441	2.51332
3mK4H3.smooth.chr1.cher151	chr1	24968123	24968521	+	SRRM1	NM_005839	2.69704
3mK4H3.smooth.chr1.cher152	chr1	24969592	24972284	+	SRRM1	NM_005839	4.78415
3mK4H3.smooth.chr1.cher153	chr1	25072553	25073130	+	CLIC4	NM_013943	4.6119
3mK4H3.smooth.chr1.cher154	chr1	25557886	25558226	+	SYF2	NM_015484	4.22757
3mK4H3.smooth.chr1.cher155	chr1	25571852	25572644	+	C1orf63	NM_020317	4.42384
3mK4H3.smooth.chr1.cher156	chr1	25573677	25574782	+	C1orf63	NM_020317	2.44117
3mK4H3.smooth.chr1.cher157	chr1	25593202	25594484	+	RHD	NM_016124	4.05115
3mK4H3.smooth.chr1.cher158	chr1	25663553	25667236	+	TMEM50A	NM_014313	4.44539
3mK4H3.smooth.chr1.cher159	chr1	25755586	25757481	+	TMEM57	NM_018202	2.92558
3mK4H3.smooth.chr1.cher160	chr1	25758222	25759634	+	TMEM57	NM_018202	2.48284
3mK4H3.smooth.chr1.cher161	chr1	25870441	25870978	+	LDLRAP1	NM_015627	2.50244
3mK4H3.smooth.chr1.cher162	chr1	26145730	26146896	+	FAM54B	NM_001099627	3.72976
3mK4H3.smooth.chr1.cher163	chr1	26148556	26149700	+	LOC646471	NR_024498	2.48975
3mK4H3.smooth.chr1.cher164	chr1	26185618	26186222	+	C1orf135	NM_024037	1.99379
3mK4H3.smooth.chr1.cher165	chr1	26200864	26201833	+	PAQR7	NM_178422	1.66038
3mK4H3.smooth.chr1.cher166	chr1	26231020	26232514	+	STMN1	NM_203401	3.10825
3mK4H3.smooth.chr1.cher167	chr1	26323346	26324402	+	PAFAH2	NM_000437	3.14495
3mK4H3.smooth.chr1.cher168	chr1	26361767	26362450	+	EXTL1	NM_004455	0.832268
3mK4H3.smooth.chr1.cher169	chr1	26436856	26437601	+	PDIK1L	NR_026685	2.63252
3mK4H3.smooth.chr1.cher170	chr1	26438662	26439630	+	PDIK1L	NM_152835	2.65401
3mK4H3.smooth.chr1.cher171	chr1	26496022	26499070	+	ZNF593	NM_015871	3.41432
3mK4H3.smooth.chr1.cher172	chr1	26562588	26563054	+	CCDC21	NM_022778	2.23314
3mK4H3.smooth.chr1.cher173	chr1	26606151	26607787	+	SH3BGRL3	NM_031286	1.43189
3mK4H3.smooth.chr1.cher174	chr1	26632324	26633602	+	UBXN11	NM_183008	3.05333
3mK4H3.smooth.chr1.cher175	chr1	26758662	26759592	+	DHDDS	NM_024887	4.45268
3mK4H3.smooth.chr1.cher176	chr1	26797490	26798400	+	DHDDS	NM_024887	1.09686
3mK4H3.smooth.chr1.cher177	chr1	26800020	26801210	+	HMGN2	NM_005517	4.06424
3mK4H3.smooth.chr1.cher178	chr1	26856638	26857080	+	RPS6KA1	NM_002953	0.939071
3mK4H3.smooth.chr1.cher179	chr1	26946504	26946937	+	RPS6KA1	NM_001006665	1.2432
3mK4H3.smooth.chr1.cher180	chr1	27021100	27021725	+	ARID1A	NM_006015	1.67112
3mK4H3.smooth.chr1.cher181	chr1	27024029	27025356	+	ARID1A	NM_006015	3.57599
3mK4H3.smooth.chr1.cher182	chr1	27113678	27114118	+	PIGV	NM_017837	1.83618
3mK4H3.smooth.chr1.cher183	chr1	27114983	27115938	+	PIGV	NM_017837	3.31121
3mK4H3.smooth.chr1.cher184	chr1	27153615	27155669	+	ZDHHC18	NM_032283	2.69171
3mK4H3.smooth.chr1.cher185	chr1	27191151	27191546	+	SFN	NM_006142	1.27661
3mK4H3.smooth.chr1.cher186	chr1	27215484	27217824	+	GPN2	NM_018066	4.33588
3mK4H3.smooth.chr1.cher187	chr1	27226038	27227072	+	GPATCH3	NM_022078	3.30129
3mK4H3.smooth.chr1.cher188	chr1	27248377	27250750	+	NUDC	NM_006600	4.32984
3mK4H3.smooth.chr1.cher189	chr1	27527856	27528057	+	WDTC1	NM_015023	0.922553
3mK4H3.smooth.chr1.cher190	chr1	27561531	27563198	+	WDTC1	NM_015023	3.79703
3mK4H3.smooth.chr1.cher191	chr1	27649089	27649550	+	TMEM222	NM_032125	5.45001
3mK4H3.smooth.chr1.cher192	chr1	27719560	27721500	+	GPR3	NM_005281	2.16735
3mK4H3.smooth.chr1.cher193	chr1	27814548	27815728	+	WASF2	NM_006990	4.1915
3mK4H3.smooth.chr1.cher194	chr1	27816677	27817052	+	WASF2	NM_006990	1.64975
3mK4H3.smooth.chr1.cher195	chr1	28053156	28053454	+	FAM76A	NM_001143915	2.89957
3mK4H3.smooth.chr1.cher196	chr1	28100155	28100976	+	STX12	NM_177424	4.70465
3mK4H3.smooth.chr1.cher197	chr1	28157050	28159758	+	PPP1R8	NM_014110	4.8564
3mK4H3.smooth.chr1.cher198	chr1	28240424	28240897	+	RPA2	NM_002946	3.74794
3mK4H3.smooth.chr1.cher199	chr1	28287341	28288116	+	XKR8	NM_018053	0.866921
3mK4H3.smooth.chr1.cher200	chr1	28413074	28415077	+	EYA3	NM_001990	5.03104
3mK4H3.smooth.chr1.cher201	chr1	28559061	28559626	+	DNAJC8	NM_014280	4.0486
3mK4H3.smooth.chr1.cher202	chr1	28562324	28564612	+	ATPIF1	NM_178191	4.1918
3mK4H3.smooth.chr1.cher203	chr1	28585198	28585592	+	SESN2	NM_031459	1.40293
3mK4H3.smooth.chr1.cher204	chr1	28587730	28588242	+	SESN2	NM_031459	3.44735
3mK4H3.smooth.chr1.cher205	chr1	28696833	28697036	+	PHACTR4	NM_001048183	2.81079
3mK4H3.smooth.chr1.cher206	chr1	28832358	28832580	+	SNHG3	NR_002909	2.09783
3mK4H3.smooth.chr1.cher207	chr1	28834736	28835018	+	SNHG3	NR_002909	5.16728
3mK4H3.smooth.chr1.cher208	chr1	28879988	28880296	+	TRNAU1AP	NM_017846	5.54598
3mK4H3.smooth.chr1.cher209	chr1	28968740	28968996	+	TAF12	NM_001135218	4.63993
3mK4H3.smooth.chr1.cher210	chr1	28995761	28996594	+	GMEB1	NM_006582	4.16681
3mK4H3.smooth.chr1.cher211	chr1	29062732	29064460	+	YTHDF2	NM_016258	3.94283
3mK4H3.smooth.chr1.cher212	chr1	29065342	29065792	+	YTHDF2	NM_016258	4.49987
3mK4H3.smooth.chr1.cher213	chr1	29242370	29242782	+	EPB41	NM_001166006	1.34455
3mK4H3.smooth.chr1.cher214	chr1	29506194	29507776	+	SFRS4	NM_005626	5.19616
3mK4H3.smooth.chr1.cher215	chr1	29555174	29555684	+	MECR	NM_001024732	1.32203
3mK4H3.smooth.chr1.cher216	chr1	29563720	29564000	+	PTPRU	NM_005704	1.27404
3mK4H3.smooth.chr1.cher217	chr1	31380052	31380472	+	SDC3	NM_014654	0.934897
3mK4H3.smooth.chr1.cher218	chr1	31536282	31538286	+	PUM1	NM_014676	4.80317
3mK4H3.smooth.chr1.cher219	chr1	31772098	31772504	+	ZCCHC17	NM_016505	1.20385
3mK4H3.smooth.chr1.cher220	chr1	32402152	32403116	+	PTP4A2	NM_080391	4.73786
3mK4H3.smooth.chr1.cher221	chr1	32478386	32478850	+	KHDRBS1	NM_006559	1.28038
3mK4H3.smooth.chr1.cher222	chr1	32480812	32481346	+	KHDRBS1	NM_006559	4.67076
3mK4H3.smooth.chr1.cher223	chr1	32645942	32647596	+	TXLNA	NM_175852	4.01117
3mK4H3.smooth.chr1.cher224	chr1	32671729	32673093	+	IQCC	NM_001160042	2.5342
3mK4H3.smooth.chr1.cher225	chr1	32686535	32686918	+	C1orf91	NM_019118	1.93688
3mK4H3.smooth.chr1.cher226	chr1	32687695	32688392	+	EIF3I	NM_003757	4.22895
3mK4H3.smooth.chr1.cher227	chr1	32689529	32690164	+	EIF3I	NM_003757	2.31668
3mK4H3.smooth.chr1.cher228	chr1	32757459	32758350	+	HDAC1	NM_004964	2.44395
3mK4H3.smooth.chr1.cher229	chr1	32799230	32800320	+	MARCKSL1	NM_023009	4.01829
3mK4H3.smooth.chr1.cher230	chr1	32858234	32860583	+	BSDC1	NM_018045	3.60174
3mK4H3.smooth.chr1.cher231	chr1	32930746	32932454	+	ZBTB8B	NM_001145720	1.84398
3mK4H3.smooth.chr1.cher232	chr1	33004514	33005089	+	ZBTB8A	NM_001040441	1.35289
3mK4H3.smooth.chr1.cher233	chr1	33005888	33006388	+	ZBTB8A	NM_001040441	1.9698
3mK4H3.smooth.chr1.cher234	chr1	33115636	33117872	+	RBBP4	NM_005610	4.76451
3mK4H3.smooth.chr1.cher235	chr1	33118772	33119200	+	RBBP4	NM_001135256	1.8002
3mK4H3.smooth.chr1.cher236	chr1	33282266	33282550	+	YARS	NM_003680	5.53877
3mK4H3.smooth.chr1.cher237	chr1	33283706	33284854	+	S100PBP	NM_001017406	3.13592
3mK4H3.smooth.chr1.cher238	chr1	33428148	33428556	+	RNF19B	NM_153341	2.49181
3mK4H3.smooth.chr1.cher239	chr1	33500820	33502753	+	AK2	NM_001625	3.8015
3mK4H3.smooth.chr1.cher240	chr1	33547159	33547864	+	ADC	NM_052998	1.03766
3mK4H3.smooth.chr1.cher241	chr1	33722984	33723126	+	ZNF362	NM_152493	1.31323
3mK4H3.smooth.chr1.cher242	chr1	33812918	33814334	+	PHC2	NM_004427	4.34066
3mK4H3.smooth.chr1.cher243	chr1	33938343	33938924	+	ZSCAN20	NM_145238	3.08856
3mK4H3.smooth.chr1.cher244	chr1	35322762	35323230	+	C1orf212	NM_001164824	1.8583
3mK4H3.smooth.chr1.cher245	chr1	35449387	35450455	+	ZMYM6	NM_007167	3.77545
3mK4H3.smooth.chr1.cher246	chr1	35496260	35497010	+	ZMYM6	NM_007167	3.56439
3mK4H3.smooth.chr1.cher247	chr1	35546246	35546458	+	ZMYM1	NM_024772	3.5103
3mK4H3.smooth.chr1.cher248	chr1	35656218	35657418	+	SFPQ	NM_005066	5.23046
3mK4H3.smooth.chr1.cher249	chr1	35658991	35659384	+	SFPQ	NM_005066	1.91787
3mK4H3.smooth.chr1.cher250	chr1	35734806	35735596	+	ZMYM4	NM_005095	4.40819
3mK4H3.smooth.chr1.cher251	chr1	35736626	35736864	+	ZMYM4	NM_005095	1.82322
3mK4H3.smooth.chr1.cher252	chr1	36020560	36024835	+	KIAA0319L	NM_024874	3.8143
3mK4H3.smooth.chr1.cher253	chr1	36105052	36107502	+	PSMB2	NM_002794	4.78602
3mK4H3.smooth.chr1.cher254	chr1	36182086	36184098	+	C1orf216	NM_152374	3.79947
3mK4H3.smooth.chr1.cher255	chr1	36274330	36275934	+	EIF2C4	NM_017629	3.20245
3mK4H3.smooth.chr1.cher256	chr1	36348967	36349197	+	EIF2C1	NM_012199	1.75877
3mK4H3.smooth.chr1.cher257	chr1	36349952	36351208	+	EIF2C1	NM_012199	2.3492
3mK4H3.smooth.chr1.cher258	chr1	36395036	36395874	+	EIF2C3	NM_024852	1.08485
3mK4H3.smooth.chr1.cher259	chr1	36397692	36399322	+	EIF2C3	NM_024852	3.70604
3mK4H3.smooth.chr1.cher260	chr1	36690430	36691808	+	THRAP3	NM_005119	4.27724
3mK4H3.smooth.chr1.cher261	chr1	36773229	36773695	+	C1orf113	NM_024676	1.41925
3mK4H3.smooth.chr1.cher262	chr1	36849230	36849596	+	STK40	NM_032017	1.2304
3mK4H3.smooth.chr1.cher263	chr1	36850538	36851087	+	STK40	NM_032017	2.57641
3mK4H3.smooth.chr1.cher264	chr1	36862838	36863236	+	LSM10	NM_032881	2.49854
3mK4H3.smooth.chr1.cher265	chr1	36927424	36928358	+	MRPS15	NM_031280	2.03499
3mK4H3.smooth.chr1.cher266	chr1	36929832	36930324	+	MRPS15	NM_031280	1.43425
3mK4H3.smooth.chr1.cher267	chr1	37939198	37939472	+	ZC3H12A	NM_025079	1.64774
3mK4H3.smooth.chr1.cher268	chr1	37978920	37980345	+	MEAF6	NM_022756	3.10919
3mK4H3.smooth.chr1.cher269	chr1	38018202	38018426	+	SNIP1	NM_024700	3.07876
3mK4H3.smooth.chr1.cher270	chr1	38059072	38059592	+	GNL2	NM_013285	1.57275
3mK4H3.smooth.chr1.cher271	chr1	38060874	38061309	+	GNL2	NM_013285	4.94097
3mK4H3.smooth.chr1.cher272	chr1	38155098	38155658	+	C1orf109	NM_017850	4.68932
3mK4H3.smooth.chr1.cher273	chr1	38156506	38157377	+	C1orf109	NM_017850	3.96536
3mK4H3.smooth.chr1.cher274	chr1	38157880	38158702	+	CDCA8	NM_018101	2.9444
3mK4H3.smooth.chr1.cher275	chr1	38271142	38273120	+	YRDC	NM_024640	3.71154
3mK4H3.smooth.chr1.cher276	chr1	38274478	38276224	+	MTF1	NM_005955	3.99661
3mK4H3.smooth.chr1.cher277	chr1	38322799	38325301	+	MTF1	NM_005955	3.9928
3mK4H3.smooth.chr1.cher278	chr1	38325905	38326476	+	INPP5B	NM_005540	1.83009
3mK4H3.smooth.chr1.cher279	chr1	38411294	38413336	+	INPP5B	NM_005540	2.33699
3mK4H3.smooth.chr1.cher280	chr1	38453246	38453868	+	SF3A3	NM_006802	2.58076
3mK4H3.smooth.chr1.cher281	chr1	38455026	38455564	+	SF3A3	NM_006802	4.52527
3mK4H3.smooth.chr1.cher282	chr1	38469735	38470954	+	FHL3	NM_004468	1.90976
3mK4H3.smooth.chr1.cher283	chr1	39174512	39174924	+	RRAGC	NM_022157	0.774952
3mK4H3.smooth.chr1.cher284	chr1	39322984	39324018	+	RRAGC	NM_022157	2.17238
3mK4H3.smooth.chr1.cher285	chr1	39325257	39326541	+	RRAGC	NM_022157	3.33483
3mK4H3.smooth.chr1.cher286	chr1	39337582	39338610	+	MYCBP	NM_012333	3.11066
3mK4H3.smooth.chr1.cher287	chr1	39339482	39340732	+	GJA9	NM_030772	3.87887
3mK4H3.smooth.chr1.cher288	chr1	39456993	39458848	+	AKIRIN1	NM_024595	5.0224
3mK4H3.smooth.chr1.cher289	chr1	39491935	39492067	+	NDUFS5	NM_004552	2.91142
3mK4H3.smooth.chr1.cher290	chr1	40039792	40041358	+	PABPC4	NM_003819	4.2606
3mK4H3.smooth.chr1.cher291	chr1	40204552	40207020	+	PPIE	NM_006112	3.3286
3mK4H3.smooth.chr1.cher292	chr1	40347048	40347946	+	TRIT1	NM_017646	3.90533
3mK4H3.smooth.chr1.cher293	chr1	40365636	40366148	+	MYCL1	NM_005376	0.782744
3mK4H3.smooth.chr1.cher294	chr1	40366712	40367299	+	MYCL1	NM_005376	1.0142
3mK4H3.smooth.chr1.cher295	chr1	40504535	40504980	+	CAP1	NM_006367	1.16685
3mK4H3.smooth.chr1.cher296	chr1	40506293	40507264	+	CAP1	NM_006367	4.61485
3mK4H3.smooth.chr1.cher297	chr1	40627766	40629476	+	RLF	NM_012421	5.42987
3mK4H3.smooth.chr1.cher298	chr1	40723719	40724502	+	ZMPSTE24	NM_005857	4.36431
3mK4H3.smooth.chr1.cher299	chr1	40838648	40838998	+	SMAP2	NM_022733	1.02762
3mK4H3.smooth.chr1.cher300	chr1	40840165	40841538	+	SMAP2	NM_022733	3.23082
3mK4H3.smooth.chr1.cher301	chr1	40915696	40916929	+	ZNF643	NM_023070	3.82988
3mK4H3.smooth.chr1.cher302	chr1	40943583	40944016	+	ZNF642	NM_198494	2.08883
3mK4H3.smooth.chr1.cher303	chr1	40973928	40974031	+	DEM1	NM_022774	3.11015
3mK4H3.smooth.chr1.cher304	chr1	40975006	40976130	+	DEM1	NM_022774	2.63624
3mK4H3.smooth.chr1.cher305	chr1	40997589	40998802	+	ZNF684	NM_152373	2.61169
3mK4H3.smooth.chr1.cher306	chr1	41131156	41131632	+	RIMS3	NM_014747	1.90375
3mK4H3.smooth.chr1.cher307	chr1	41158004	41159836	+	NFYC	NM_001142590	4.22764
3mK4H3.smooth.chr1.cher308	chr1	41446332	41447837	+	CTPS	NM_001905	4.12195
3mK4H3.smooth.chr1.cher309	chr1	41707153	41707591	+	SCMH1	NM_012236	1.43984
3mK4H3.smooth.chr1.cher310	chr1	42383560	42383845	+	HIVEP3	NM_024503	0.77392
3mK4H3.smooth.chr1.cher311	chr1	42798708	42800199	+	FOXJ3	NM_014947	4.22837
3mK4H3.smooth.chr1.cher312	chr1	42847172	42847704	+	RIMKLA	NM_173642	1.42208
3mK4H3.smooth.chr1.cher313	chr1	42921680	42923062	+	PPCS	NM_024664	3.22714
3mK4H3.smooth.chr1.cher314	chr1	42929148	42929576	+	PPCS	NM_024664	2.49491
3mK4H3.smooth.chr1.cher315	chr1	43123826	43125642	+	PPIH	NM_006347	4.36032
3mK4H3.smooth.chr1.cher316	chr1	43146942	43147434	+	YBX1	NM_004559	3.63692
3mK4H3.smooth.chr1.cher317	chr1	43149258	43150516	+	YBX1	NM_004559	4.84474
3mK4H3.smooth.chr1.cher318	chr1	43230634	43231370	+	LEPRE1	NM_022356	4.07245
3mK4H3.smooth.chr1.cher319	chr1	43233343	43234622	+	C1orf50	NM_024097	3.54163
3mK4H3.smooth.chr1.cher320	chr1	43281756	43283190	+	CCDC23	NM_199342	1.65467
3mK4H3.smooth.chr1.cher321	chr1	43311534	43312090	+	ZNF691	NM_015911	3.06201
3mK4H3.smooth.chr1.cher322	chr1	43312854	43314094	+	ZNF691	NM_015911	2.17287
3mK4H3.smooth.chr1.cher323	chr1	43390149	43390636	+	SLC2A1	NM_006516	0.784459
3mK4H3.smooth.chr1.cher324	chr1	43422890	43423242	+	SLC2A1	NM_006516	3.03758
3mK4H3.smooth.chr1.cher325	chr1	43636236	43637606	+	EBNA1BP2	NM_006824	4.91811
3mK4H3.smooth.chr1.cher326	chr1	43823858	43826729	+	CDC20	NM_001255	4.43614
3mK4H3.smooth.chr1.cher327	chr1	43831273	43831614	+	ELOVL1	NM_022821	1.04449
3mK4H3.smooth.chr1.cher328	chr1	43832333	43833098	+	ELOVL1	NM_022821	1.73514
3mK4H3.smooth.chr1.cher329	chr1	43834253	43834786	+	ELOVL1	NM_022821	3.1383
3mK4H3.smooth.chr1.cher330	chr1	43852930	43856044	+	MED8	NM_201542	4.14288
3mK4H3.smooth.chr1.cher331	chr1	43997566	43999046	+	PTPRF	NM_130440	2.07447
3mK4H3.smooth.chr1.cher332	chr1	44117258	44118164	+	KDM4A	NM_014663	3.67369
3mK4H3.smooth.chr1.cher333	chr1	44171469	44172820	+	KDM4A	NM_014663	2.72722
3mK4H3.smooth.chr1.cher334	chr1	44174020	44175024	+	ST3GAL3	NM_174967	3.24334
3mK4H3.smooth.chr1.cher335	chr1	44411573	44412269	+	IPO13	NM_014652	3.19489
3mK4H3.smooth.chr1.cher336	chr1	44412959	44414838	+	IPO13	NM_014652	3.32472
3mK4H3.smooth.chr1.cher337	chr1	44435690	44438547	+	DPH2	NM_001039589	4.0075
3mK4H3.smooth.chr1.cher338	chr1	44440845	44444267	+	ATP6V0B	NM_004047	3.89532
3mK4H3.smooth.chr1.cher339	chr1	44445843	44447330	+	B4GALT2	NM_001005417	3.61125
3mK4H3.smooth.chr1.cher340	chr1	44495920	44497184	+	SLC6A9	NM_001024845	2.09243
3mK4H3.smooth.chr1.cher341	chr1	44679646	44680700	+	DMAP1	NM_019100	3.23495
3mK4H3.smooth.chr1.cher342	chr1	44870493	44870984	+	RNF220	NM_018150	2.25619
3mK4H3.smooth.chr1.cher343	chr1	44872117	44872671	+	RNF220	NM_018150	3.26894
3mK4H3.smooth.chr1.cher344	chr1	45139258	45140048	+	TMEM53	NM_024587	1.18611
3mK4H3.smooth.chr1.cher345	chr1	45206024	45206702	+	KIF2C	NM_006845	4.35166
3mK4H3.smooth.chr1.cher346	chr1	45241770	45243182	+	RPS8	NM_001012	5.49284
3mK4H3.smooth.chr1.cher347	chr1	45451078	45451775	+	EIF2B3	NM_001166588	3.35392
3mK4H3.smooth.chr1.cher348	chr1	45473835	45476168	+	HECTD3	NM_024602	3.19972
3mK4H3.smooth.chr1.cher349	chr1	45477352	45479936	+	UROD	NM_000374	3.84835
3mK4H3.smooth.chr1.cher350	chr1	45806220	45807704	+	TOE1	NM_025077	2.83061
3mK4H3.smooth.chr1.cher351	chr1	45964156	45965450	+	C1orf231	NM_001102601	2.97737
3mK4H3.smooth.chr1.cher352	chr1	45966733	45967438	+	MMACHC	NM_015506	2.68469
3mK4H3.smooth.chr1.cher353	chr1	45986710	45987022	+	PRDX1	NM_002574	5.2812
3mK4H3.smooth.chr1.cher354	chr1	46016838	46018292	+	AKR1A1	NM_153326	3.46429
3mK4H3.smooth.chr1.cher355	chr1	46050840	46051280	+	NASP	NM_002482	3.62223
3mK4H3.smooth.chr1.cher356	chr1	46149994	46151480	+	GPBP1L1	NM_021639	4.56762
3mK4H3.smooth.chr1.cher357	chr1	46152534	46154512	+	TMEM69	NM_016486	4.61395
3mK4H3.smooth.chr1.cher358	chr1	46269764	46270638	+	MAST2	NM_015112	4.40819
3mK4H3.smooth.chr1.cher359	chr1	46595360	46598310	+	PIK3R3	NM_003629	4.59095
3mK4H3.smooth.chr1.cher360	chr1	46599087	46599890	+	PIK3R3	NM_001114172	1.25808
3mK4H3.smooth.chr1.cher361	chr1	46662555	46664513	+	POMGNT1	NM_017739	3.41622
3mK4H3.smooth.chr1.cher362	chr1	46712651	46715320	+	RAD54L	NM_001142548	2.07927
3mK4H3.smooth.chr1.cher363	chr1	46766461	46767403	+	LRRC41	NM_006369	3.29966
3mK4H3.smooth.chr1.cher364	chr1	46768136	46769871	+	LRRC41	NM_006369	5.03952
3mK4H3.smooth.chr1.cher365	chr1	46773222	46773686	+	UQCRH	NM_006004	1.31089
3mK4H3.smooth.chr1.cher366	chr1	46806288	46807034	+	NSUN4	NM_199044	3.43202
3mK4H3.smooth.chr1.cher367	chr1	46807577	46807942	+	NSUN4	NM_199044	1.03349
3mK4H3.smooth.chr1.cher368	chr1	46932665	46932874	+	DMBX1	NM_147192	1.19993
3mK4H3.smooth.chr1.cher369	chr1	47068552	47068996	+	MKNK1	NM_003684	1.36972
3mK4H3.smooth.chr1.cher370	chr1	47181975	47184472	+	KIAA0494	NM_014774	3.57444
3mK4H3.smooth.chr1.cher371	chr1	47777770	47778514	+	STIL	NM_003035	4.0469
3mK4H3.smooth.chr1.cher372	chr1	47779242	47779896	+	STIL	NM_003035	5.07563
3mK4H3.smooth.chr1.cher373	chr1	47800118	47800836	+	CMPK1	NM_016308	3.46668
3mK4H3.smooth.chr1.cher374	chr1	47902400	47902650	+	FOXD2	NM_004474	1.68266
3mK4H3.smooth.chr1.cher375	chr1	47904213	47904424	+	FOXD2	NM_004474	0.759093
3mK4H3.smooth.chr1.cher376	chr1	48936112	48937120	+	SPATA6	NM_019073	2.63676
3mK4H3.smooth.chr1.cher377	chr1	51423410	51426634	+	FAF1	NM_007051	4.49026
3mK4H3.smooth.chr1.cher378	chr1	51434070	51434761	+	CDKN2C	NM_001262	2.05455
3mK4H3.smooth.chr1.cher379	chr1	51435363	51438416	+	CDKN2C	NM_078626	3.89567
3mK4H3.smooth.chr1.cher380	chr1	51443244	51443613	+	CDKN2C	NM_078626	1.41058
3mK4H3.smooth.chr1.cher381	chr1	51701981	51703394	+	RNF11	NM_014372	4.7611
3mK4H3.smooth.chr1.cher382	chr1	51982689	51984502	+	EPS15	NM_001981	2.41124
3mK4H3.smooth.chr1.cher383	chr1	52082870	52084078	+	OSBPL9	NM_024586	3.51453
3mK4H3.smooth.chr1.cher384	chr1	52084696	52085230	+	OSBPL9	NM_024586	0.819035
3mK4H3.smooth.chr1.cher385	chr1	52194570	52195376	+	OSBPL9	NM_024586	2.97972
3mK4H3.smooth.chr1.cher386	chr1	52196168	52196796	+	OSBPL9	NM_148907	3.14615
3mK4H3.smooth.chr1.cher387	chr1	52343859	52344278	+	NRD1	NM_001101662	3.24742
3mK4H3.smooth.chr1.cher388	chr1	52344962	52345344	+	NRD1	NM_001101662	2.19226
3mK4H3.smooth.chr1.cher389	chr1	52497654	52498677	+	KTI12	NM_138417	2.49743
3mK4H3.smooth.chr1.cher390	chr1	52499552	52499836	+	TXNDC12	NM_015913	1.1715
3mK4H3.smooth.chr1.cher391	chr1	52519824	52524246	+	BTF3L4	NM_152265	4.60852
3mK4H3.smooth.chr1.cher392	chr1	52606861	52607080	+	ZFYVE9	NM_007323	0.792113
3mK4H3.smooth.chr1.cher393	chr1	52608664	52609608	+	ZFYVE9	NM_007323	3.88905
3mK4H3.smooth.chr1.cher394	chr1	52829726	52830528	+	CC2D1B	NM_032449	2.59079
3mK4H3.smooth.chr1.cher395	chr1	52867530	52868228	+	ORC1L	NM_004153	1.3309
3mK4H3.smooth.chr1.cher396	chr1	52869138	52869687	+	ORC1L	NM_004153	3.73935
3mK4H3.smooth.chr1.cher397	chr1	52870531	52871240	+	PRPF38A	NM_032864	4.48238
3mK4H3.smooth.chr1.cher398	chr1	53016856	53018434	+	ZCCHC11	NM_015269	4.16466
3mK4H3.smooth.chr1.cher399	chr1	53192345	53193898	+	ZYG11B	NM_024646	2.8109
3mK4H3.smooth.chr1.cher400	chr1	53481076	53481652	+	SCP2	NM_001007250	1.05322
3mK4H3.smooth.chr1.cher401	chr1	53662518	53664232	+	CPT2	NM_000098	3.32182
3mK4H3.smooth.chr1.cher402	chr1	53685346	53686912	+	C1orf123	NM_017887	3.69992
3mK4H3.smooth.chr1.cher403	chr1	53792490	53793097	+	LRP8	NM_004631	1.5227
3mK4H3.smooth.chr1.cher404	chr1	54303347	54304382	+	TMEM48	NM_018087	5.8566
3mK4H3.smooth.chr1.cher405	chr1	54354358	54356448	+	YIPF1	NM_018982	2.88496
3mK4H3.smooth.chr1.cher406	chr1	54410386	54411378	+	HSPB11	NM_016126	3.00305
3mK4H3.smooth.chr1.cher407	chr1	54412504	54414686	+	LRRC42	NM_052940	3.68204
3mK4H3.smooth.chr1.cher408	chr1	54517436	54518564	+	TMEM59	NM_004872	5.6005
3mK4H3.smooth.chr1.cher409	chr1	54519360	54521330	+	C1orf83	NM_153035	2.9479
3mK4H3.smooth.chr1.cher410	chr1	54666915	54667214	+	MRPL37	NM_016491	2.76523
3mK4H3.smooth.chr1.cher411	chr1	54668588	54668796	+	MRPL37	NM_016491	0.816719
3mK4H3.smooth.chr1.cher412	chr1	54870410	54871151	+	SSBP3	NM_018070	1.44837
3mK4H3.smooth.chr1.cher413	chr1	54873290	54873740	+	SSBP3	NM_001009955	1.50548
3mK4H3.smooth.chr1.cher414	chr1	55183028	55183470	+	TTC4	NM_004623	1.3494
3mK4H3.smooth.chr1.cher415	chr1	55228843	55229404	+	PARS2	NM_152268	3.1631
3mK4H3.smooth.chr1.cher416	chr1	55351587	55352208	+	DHCR24	NM_014762	3.56139
3mK4H3.smooth.chr1.cher417	chr1	57044568	57044922	+	PPAP2B	NM_003713	0.797721
3mK4H3.smooth.chr1.cher418	chr1	57110090	57110523	+	PRKAA2	NM_006252	1.24213
3mK4H3.smooth.chr1.cher419	chr1	57111982	57112388	+	PRKAA2	NM_006252	2.58851
3mK4H3.smooth.chr1.cher420	chr1	59010962	59011934	+	OMA1	NM_145243	2.33463
3mK4H3.smooth.chr1.cher421	chr1	59165547	59165812	+	MYSM1	NM_001085487	1.8959
3mK4H3.smooth.chr1.cher422	chr1	59246482	59249015	+	JUN	NM_002228	3.42401
3mK4H3.smooth.chr1.cher423	chr1	61542580	61543664	+	NFIA	NM_001145511	2.06216
3mK4H3.smooth.chr1.cher424	chr1	61546512	61547018	+	NFIA	NM_001145511	1.03905
3mK4H3.smooth.chr1.cher425	chr1	61548309	61548702	+	NFIA	NM_001134673	3.18161
3mK4H3.smooth.chr1.cher426	chr1	61549668	61550662	+	NFIA	NM_001134673	3.13255
3mK4H3.smooth.chr1.cher427	chr1	62188376	62191634	+	TM2D1	NM_032027	5.55796
3mK4H3.smooth.chr1.cher428	chr1	62207252	62207662	+	INADL	NM_176877	2.47477
3mK4H3.smooth.chr1.cher429	chr1	62209062	62209370	+	INADL	NM_176877	1.99215
3mK4H3.smooth.chr1.cher430	chr1	62901428	62901804	+	USP1	NM_001017416	2.41677
3mK4H3.smooth.chr1.cher431	chr1	62903265	62904686	+	USP1	NM_003368	4.99671
3mK4H3.smooth.chr1.cher432	chr1	63152828	63153116	+	DOCK7	NM_033407	3.0737
3mK4H3.smooth.chr1.cher433	chr1	63249425	63251728	+	ATG4C	NM_032852	4.79842
3mK4H3.smooth.chr1.cher434	chr1	63833532	63833858	+	ALG6	NM_013339	2.11919
3mK4H3.smooth.chr1.cher435	chr1	63987142	63990741	+	EFCAB7	NM_032437	3.81778
3mK4H3.smooth.chr1.cher436	chr1	64059980	64061188	+	PGM1	NM_002633	2.11933
3mK4H3.smooth.chr1.cher437	chr1	64936561	64937422	+	CACHD1	NM_020925	1.1233
3mK4H3.smooth.chr1.cher438	chr1	64970226	64970538	+	CACHD1	NM_020925	0.954825
3mK4H3.smooth.chr1.cher439	chr1	65209858	65210355	+	RAVER2	NM_018211	1.7809
3mK4H3.smooth.chr1.cher440	chr1	65211085	65213090	+	RAVER2	NM_018211	3.21682
3mK4H3.smooth.chr1.cher441	chr1	65613918	65615746	+	AK3L1	NM_013410	1.61106
3mK4H3.smooth.chr1.cher442	chr1	65721588	65721966	+	DNAJC6	NM_014787	1.36623
3mK4H3.smooth.chr1.cher443	chr1	65886360	65887710	+	LEPROT	NM_017526	3.48704
3mK4H3.smooth.chr1.cher444	chr1	67390706	67393272	+	MIER1	NM_001077700	3.60667
3mK4H3.smooth.chr1.cher445	chr1	67395606	67398428	+	MIER1	NM_001077701	4.02448
3mK4H3.smooth.chr1.cher446	chr1	67517432	67519402	+	SLC35D1	NM_015139	3.19428
3mK4H3.smooth.chr1.cher447	chr1	67520185	67520770	+	SLC35D1	NM_015139	1.58748
3mK4H3.smooth.chr1.cher448	chr1	67893510	67895147	+	SERBP1	NM_001018067	5.30142
3mK4H3.smooth.chr1.cher449	chr1	67895766	67897486	+	SERBP1	NM_001018067	2.25229
3mK4H3.smooth.chr1.cher450	chr1	68150530	68150910	+	GADD45A	NM_001924	1.06031
3mK4H3.smooth.chr1.cher451	chr1	68152167	68153276	+	GADD45A	NM_001924	5.12579
3mK4H3.smooth.chr1.cher452	chr1	68296914	68299016	+	GNG12	NM_018841	3.38273
3mK4H3.smooth.chr1.cher453	chr1	68695564	68697148	+	GPR177	NM_024911	4.30153
3mK4H3.smooth.chr1.cher454	chr1	68697772	68698898	+	GPR177	NM_024911	3.21778
3mK4H3.smooth.chr1.cher455	chr1	70670358	70672460	+	SFRS11	NM_004768	5.07156
3mK4H3.smooth.chr1.cher456	chr1	70686830	70687116	+	SFRS11	NM_004768	1.94352
3mK4H3.smooth.chr1.cher457	chr1	70818204	70819703	+	ANKRD13C	NM_030816	4.14732
3mK4H3.smooth.chr1.cher458	chr1	70820713	70821664	+	HHLA3	NM_001036646	2.04625
3mK4H3.smooth.chr1.cher459	chr1	70876659	70877632	+	CTH	NM_153742	2.34398
3mK4H3.smooth.chr1.cher460	chr1	71544253	71547326	+	ZRANB2	NM_203350	4.78327
3mK4H3.smooth.chr1.cher461	chr1	74662840	74665258	+	FPGT	NM_003838	2.6658
3mK4H3.smooth.chr1.cher462	chr1	75196956	75197642	+	CRYZ	NM_001134759	2.65611
3mK4H3.smooth.chr1.cher463	chr1	75198247	75199190	+	CRYZ	NM_001134759	3.02544
3mK4H3.smooth.chr1.cher464	chr1	76189438	76191682	+	ACADM	NM_000016	5.13502
3mK4H3.smooth.chr1.cher465	chr1	76251838	76253956	+	RABGGTB	NM_004582	5.26677
3mK4H3.smooth.chr1.cher466	chr1	76257172	76257686	+	RABGGTB	NM_004582	1.80263
3mK4H3.smooth.chr1.cher467	chr1	76540893	76542004	+	ST6GALNAC3	NM_001160011	2.21655
3mK4H3.smooth.chr1.cher468	chr1	77332948	77333940	+	ST6GALNAC5	NM_030965	1.08505
3mK4H3.smooth.chr1.cher469	chr1	77684810	77686402	+	PIGK	NM_005482	3.70244
3mK4H3.smooth.chr1.cher470	chr1	78146075	78148446	+	ZZZ3	NM_015534	4.60379
3mK4H3.smooth.chr1.cher471	chr1	78223050	78224694	+	USP33	NM_201626	3.63803
3mK4H3.smooth.chr1.cher472	chr1	78225682	78226156	+	USP33	NM_201626	1.17774
3mK4H3.smooth.chr1.cher473	chr1	78244882	78246476	+	FAM73A	NM_198549	3.88134
3mK4H3.smooth.chr1.cher474	chr1	78353544	78355972	+	NEXN	NM_144573	3.04686
3mK4H3.smooth.chr1.cher475	chr1	78442508	78442864	+	FUBP1	NM_003902	3.92658
3mK4H3.smooth.chr1.cher476	chr1	78443482	78446814	+	FUBP1	NM_003902	5.14725
3mK4H3.smooth.chr1.cher477	chr1	78470006	78472164	+	DNAJB4	NM_007034	1.93077
3mK4H3.smooth.chr1.cher478	chr1	84463004	84464041	+	TTLL7	NM_024686	2.16681
3mK4H3.smooth.chr1.cher479	chr1	84465332	84465782	+	TTLL7	NM_024686	1.07163
3mK4H3.smooth.chr1.cher480	chr1	84542004	84543242	+	PRKACB	NM_207578	3.48711
3mK4H3.smooth.chr1.cher481	chr1	84544584	84546324	+	PRKACB	NM_207578	2.83329
3mK4H3.smooth.chr1.cher482	chr1	84764381	84764753	+	SAMD13	NM_001010971	1.05837
3mK4H3.smooth.chr1.cher483	chr1	84945144	84947388	+	RPF1	NM_025065	3.649
3mK4H3.smooth.chr1.cher484	chr1	84970282	84971158	+	GNG5	NM_005274	4.40844
3mK4H3.smooth.chr1.cher485	chr1	84972528	84973652	+	SPATA1	NM_001081472	3.41697
3mK4H3.smooth.chr1.cher486	chr1	85153636	85155316	+	SSX2IP	NM_001166295	2.89609
3mK4H3.smooth.chr1.cher487	chr1	85156573	85157380	+	SSX2IP	NM_001166294	1.87213
3mK4H3.smooth.chr1.cher488	chr1	85462774	85462799	+	MCOLN2	NM_153259	0.995966
3mK4H3.smooth.chr1.cher489	chr1	85723964	85726004	+	C1orf52	NM_198077	4.40956
3mK4H3.smooth.chr1.cher490	chr1	85740070	85742766	+	BCL10	NM_003921	4.48005
3mK4H3.smooth.chr1.cher491	chr1	85928244	85930092	+	DDAH1	NM_012137	3.27364
3mK4H3.smooth.chr1.cher492	chr1	86043100	86044308	+	DDAH1	NM_001134445	2.16911
3mK4H3.smooth.chr1.cher493	chr1	86045578	86046327	+	CYR61	NM_001554	0.959586
3mK4H3.smooth.chr1.cher494	chr1	86047250	86049112	+	CYR61	NM_001554	5.0593
3mK4H3.smooth.chr1.cher495	chr1	86171978	86173716	+	ZNHIT6	NM_017953	4.65985
3mK4H3.smooth.chr1.cher496	chr1	86860920	86862686	+	ODF2L	NM_001007022	3.3183
3mK4H3.smooth.chr1.cher497	chr1	87168888	87170104	+	SH3GLB1	NM_016009	1.82119
3mK4H3.smooth.chr1.cher498	chr1	87171348	87172588	+	SH3GLB1	NM_016009	3.42096
3mK4H3.smooth.chr1.cher499	chr1	87378922	87380226	+	SEPT11	NM_004261	4.85953
3mK4H3.smooth.chr1.cher500	chr1	87381389	87382840	+	HS2ST1	NM_001134492	4.74625
3mK4H3.smooth.chr1.cher501	chr1	87795254	87797142	+	LMO4	NM_006769	2.72959
3mK4H3.smooth.chr1.cher502	chr1	89148592	89150039	+	PKN2	NM_006256	2.43247
3mK4H3.smooth.chr1.cher503	chr1	89150830	89152384	+	PKN2	NM_006256	3.75984
3mK4H3.smooth.chr1.cher504	chr1	89354836	89355112	+	GTF2B	NM_001514	1.31688
3mK4H3.smooth.chr1.cher505	chr1	89356130	89356665	+	GTF2B	NM_001514	4.25258
3mK4H3.smooth.chr1.cher506	chr1	89357266	89358044	+	GTF2B	NM_001514	3.22396
3mK4H3.smooth.chr1.cher507	chr1	89359096	89359676	+	GTF2B	NM_001514	1.00919
3mK4H3.smooth.chr1.cher508	chr1	89458777	89459388	+	RBMXL1	NM_019610	2.20214
3mK4H3.smooth.chr1.cher509	chr1	90097168	90098312	+	LRRC8C	NM_032270	1.4337
3mK4H3.smooth.chr1.cher510	chr1	90099471	90100924	+	LRRC8C	NM_032270	3.48117
3mK4H3.smooth.chr1.cher511	chr1	90285200	90286318	+	LRRC8D	NM_001134479	3.02946
3mK4H3.smooth.chr1.cher512	chr1	90286709	90289520	+	LRRC8D	NM_018103	3.37526
3mK4H3.smooth.chr1.cher513	chr1	90459956	90460751	+	LOC492303	NR_002830	1.67963
3mK4H3.smooth.chr1.cher514	chr1	90461454	90462122	+	ZNF326	NM_182975	4.73871
3mK4H3.smooth.chr1.cher515	chr1	90462808	90464430	+	ZNF326	NM_182975	1.60572
3mK4H3.smooth.chr1.cher516	chr1	91316324	91316825	+	ZNF644	NM_016620	2.91239
3mK4H3.smooth.chr1.cher517	chr1	91359178	91359582	+	ZNF644	NM_016620	1.152
3mK4H3.smooth.chr1.cher518	chr1	91485062	91487011	+	ZNF644	NM_016620	3.69198
3mK4H3.smooth.chr1.cher519	chr1	91966680	91968892	+	CDC7	NM_001134420	3.45407
3mK4H3.smooth.chr1.cher520	chr1	92763156	92765326	+	GLMN	NM_053274	4.08189
3mK4H3.smooth.chr1.cher521	chr1	93249970	93250893	+	EVI5	NM_005665	2.74413
3mK4H3.smooth.chr1.cher522	chr1	93297527	93298153	+	RPL5	NM_000969	3.09279
3mK4H3.smooth.chr1.cher523	chr1	93299084	93300138	+	RPL5	NM_000969	4.3307
3mK4H3.smooth.chr1.cher524	chr1	93425852	93426326	+	FAM69A	NM_001006605	1.85298
3mK4H3.smooth.chr1.cher525	chr1	93427171	93428243	+	FAM69A	NM_001006605	1.18333
3mK4H3.smooth.chr1.cher526	chr1	93544859	93547570	+	MTF2	NM_007358	4.65911
3mK4H3.smooth.chr1.cher527	chr1	93645152	93645960	+	TMED5	NM_016040	3.25864
3mK4H3.smooth.chr1.cher528	chr1	93646775	93647092	+	CCDC18	NM_206886	3.32871
3mK4H3.smooth.chr1.cher529	chr1	93647740	93648128	+	CCDC18	NM_206886	0.970142
3mK4H3.smooth.chr1.cher530	chr1	93810648	93814598	+	DR1	NM_001938	5.01818
3mK4H3.smooth.chr1.cher531	chr1	93912220	93916294	+	FNBP1L	NM_001024948	3.16678
3mK4H3.smooth.chr1.cher532	chr1	94311771	94312527	+	MIR760	NR_030621	1.35627
3mK4H3.smooth.chr1.cher533	chr1	94342274	94344286	+	DNTTIP2	NM_014597	4.90674
3mK4H3.smooth.chr1.cher534	chr1	94345160	94345560	+	DNTTIP2	NM_014597	1.7266
3mK4H3.smooth.chr1.cher535	chr1	94373160	94373824	+	GCLM	NM_002061	3.07136
3mK4H3.smooth.chr1.cher536	chr1	94882756	94883140	+	ABCD3	NM_001122674	1.03238
3mK4H3.smooth.chr1.cher537	chr1	94884286	94886220	+	ABCD3	NM_001122674	3.97662
3mK4H3.smooth.chr1.cher538	chr1	95390452	95392491	+	CNN3	NM_001839	4.26763
3mK4H3.smooth.chr1.cher539	chr1	95393175	95394276	+	CNN3	NM_001839	1.79344
3mK4H3.smooth.chr1.cher540	chr1	95537648	95538090	+	ALG14	NM_144988	2.81255
3mK4H3.smooth.chr1.cher541	chr1	95539016	95539440	+	ALG14	NM_144988	1.29464
3mK4H3.smooth.chr1.cher542	chr1	95582232	95582582	+	TMEM56	NM_152487	1.88722
3mK4H3.smooth.chr1.cher543	chr1	95583260	95584326	+	TMEM56	NM_152487	2.62851
3mK4H3.smooth.chr1.cher544	chr1	97186320	97187195	+	PTBP2	NM_021190	1.06235
3mK4H3.smooth.chr1.cher545	chr1	97187965	97189504	+	PTBP2	NM_021190	4.39419
3mK4H3.smooth.chr1.cher546	chr1	98519773	98519859	+	MIR137	NR_029679	0.740903
3mK4H3.smooth.chr1.cher547	chr1	100314908	100315460	+	AGL	NM_000642	1.65887
3mK4H3.smooth.chr1.cher548	chr1	100316308	100317130	+	AGL	NM_000646	2.94009
3mK4H3.smooth.chr1.cher549	chr1	100503270	100503937	+	HIAT1	NM_033055	1.61742
3mK4H3.smooth.chr1.cher550	chr1	100504638	100505940	+	HIAT1	NM_033055	4.67582
3mK4H3.smooth.chr1.cher551	chr1	100598900	100600502	+	CCDC76	NM_019083	4.50508
3mK4H3.smooth.chr1.cher552	chr1	100714696	100715632	+	DBT	NM_001918	5.26327
3mK4H3.smooth.chr1.cher553	chr1	100731506	100732878	+	RTCD1	NM_003729	4.45088
3mK4H3.smooth.chr1.cher554	chr1	100816891	100820862	+	CDC14A	NM_033313	4.4366
3mK4H3.smooth.chr1.cher555	chr1	101358982	101364028	+	SLC30A7	NM_001144884	4.68091
3mK4H3.smooth.chr1.cher556	chr1	101490088	101492236	+	DPH5	NM_001077394	4.03422
3mK4H3.smooth.chr1.cher557	chr1	101702594	101703146	+	S1PR1	NM_001400	1.21627
3mK4H3.smooth.chr1.cher558	chr1	104068943	104070598	+	RNPC3	NM_017619	3.5225
3mK4H3.smooth.chr1.cher559	chr1	107600040	107601762	+	PRMT6	NM_018137	2.51132
3mK4H3.smooth.chr1.cher560	chr1	108741830	108742624	+	SLC25A24	NM_013386	4.82836
3mK4H3.smooth.chr1.cher561	chr1	108743130	108744048	+	SLC25A24	NM_013386	1.27344
3mK4H3.smooth.chr1.cher562	chr1	109103150	109103896	+	FAM102B	NM_001010883	1.81273
3mK4H3.smooth.chr1.cher563	chr1	109203158	109204472	+	C1orf59	NM_144584	2.58261
3mK4H3.smooth.chr1.cher564	chr1	109233912	109237638	+	PRPF38B	NM_018061	5.35482
3mK4H3.smooth.chr1.cher565	chr1	109290124	109290758	+	STXBP3	NM_007269	2.68647
3mK4H3.smooth.chr1.cher566	chr1	109419962	109422020	+	GPSM2	NM_013296	3.26541
3mK4H3.smooth.chr1.cher567	chr1	109504802	109505178	+	CLCC1	NM_001048210	2.92661
3mK4H3.smooth.chr1.cher568	chr1	109505840	109506290	+	CLCC1	NM_001048210	1.81321
3mK4H3.smooth.chr1.cher569	chr1	109583824	109584828	+	WDR47	NM_014969	2.15913
3mK4H3.smooth.chr1.cher570	chr1	109633162	109633668	+	TMEM167B	NM_020141	1.45889
3mK4H3.smooth.chr1.cher571	chr1	109642633	109643400	+	SCARNA2	NR_003023	3.03639
3mK4H3.smooth.chr1.cher572	chr1	109757147	109759042	+	SARS	NM_006513	4.78446
3mK4H3.smooth.chr1.cher573	chr1	109824308	109825928	+	PSRC1	NM_001005290	3.97654
3mK4H3.smooth.chr1.cher574	chr1	109939024	109939948	+	SORT1	NM_002959	2.09083
3mK4H3.smooth.chr1.cher575	chr1	109967830	109969756	+	PSMA5	NM_002790	4.14301
3mK4H3.smooth.chr1.cher576	chr1	110027318	110027942	+	ATXN7L2	NM_153340	1.13354
3mK4H3.smooth.chr1.cher577	chr1	110037676	110038128	+	CYB561D1	NM_001134404	0.865071
3mK4H3.smooth.chr1.cher578	chr1	110089378	110090868	+	GNAI3	NM_006496	3.62363
3mK4H3.smooth.chr1.cher579	chr1	110091544	110093118	+	GNAI3	NM_006496	4.13622
3mK4H3.smooth.chr1.cher580	chr1	110161278	110162123	+	AMPD2	NM_139156	0.987217
3mK4H3.smooth.chr1.cher581	chr1	110162742	110165249	+	AMPD2	NM_004037	3.07982
3mK4H3.smooth.chr1.cher582	chr1	110527513	110530134	+	AHCYL1	NM_006621	4.33671
3mK4H3.smooth.chr1.cher583	chr1	110576902	110577275	+	FAM40A	NM_033088	2.70775
3mK4H3.smooth.chr1.cher584	chr1	110578082	110578698	+	FAM40A	NM_033088	5.08454
3mK4H3.smooth.chr1.cher585	chr1	110753577	110753857	+	KCNC4	NM_153763	2.62726
3mK4H3.smooth.chr1.cher586	chr1	110879864	110881189	+	RBM15	NM_022768	3.12266
3mK4H3.smooth.chr1.cher587	chr1	110882341	110883884	+	RBM15	NM_022768	4.52803
3mK4H3.smooth.chr1.cher588	chr1	111505818	111506838	+	C1orf103	NM_001006945	1.32926
3mK4H3.smooth.chr1.cher589	chr1	111681746	111682140	+	DRAM2	NM_178454	3.4508
3mK4H3.smooth.chr1.cher590	chr1	111683026	111685086	+	CEPT1	NM_006090	4.12185
3mK4H3.smooth.chr1.cher591	chr1	111989046	111991167	+	WDR77	NM_024102	5.24298
3mK4H3.smooth.chr1.cher592	chr1	111992012	111992852	+	ATP5F1	NM_001688	5.63021
3mK4H3.smooth.chr1.cher593	chr1	112162860	112164642	+	RAP1A	NM_002884	3.71574
3mK4H3.smooth.chr1.cher594	chr1	112299140	112299528	+	DDX20	NM_007204	4.5
3mK4H3.smooth.chr1.cher595	chr1	112937796	112940840	+	CTTNBP2NL	NM_018704	4.09468
3mK4H3.smooth.chr1.cher596	chr1	113159562	113161344	+	ST7L	NM_138729	3.78391
3mK4H3.smooth.chr1.cher597	chr1	113161990	113165440	+	CAPZA1	NM_006135	4.89931
3mK4H3.smooth.chr1.cher598	chr1	113216086	113218356	+	MOV10	NM_020963	3.51795
3mK4H3.smooth.chr1.cher599	chr1	113248130	113249546	+	RHOC	NM_001042679	2.28561
3mK4H3.smooth.chr1.cher600	chr1	113496902	113498463	+	SLC16A1	NM_001166496	3.18717
3mK4H3.smooth.chr1.cher601	chr1	113615982	113617218	+	LRIG2	NM_014813	3.69722
3mK4H3.smooth.chr1.cher602	chr1	113741622	113741800	+	LRIG2	NM_014813	1.88798
3mK4H3.smooth.chr1.cher603	chr1	113933496	113936118	+	MAGI3	NM_152900	3.43
3mK4H3.smooth.chr1.cher604	chr1	114299076	114302792	+	PHTF1	NM_006608	4.52052
3mK4H3.smooth.chr1.cher605	chr1	114353068	114354083	+	RSBN1	NM_018364	3.80659
3mK4H3.smooth.chr1.cher606	chr1	114448182	114448582	+	DCLRE1B	NM_022836	3.42091
3mK4H3.smooth.chr1.cher607	chr1	114449680	114450814	+	DCLRE1B	NM_022836	1.71898
3mK4H3.smooth.chr1.cher608	chr1	114470670	114471674	+	HIPK1	NM_152696	2.18579
3mK4H3.smooth.chr1.cher609	chr1	114473076	114474458	+	HIPK1	NM_152696	4.29466
3mK4H3.smooth.chr1.cher610	chr1	115052194	115052852	+	TRIM33	NM_033020	4.92179
3mK4H3.smooth.chr1.cher611	chr1	115053920	115054594	+	TRIM33	NM_033020	2.48816
3mK4H3.smooth.chr1.cher612	chr1	115122960	115124622	+	BCAS2	NM_005872	4.58535
3mK4H3.smooth.chr1.cher613	chr1	115211538	115212336	+	DENND2C	NM_198459	2.0418
3mK4H3.smooth.chr1.cher614	chr1	115258020	115259467	+	NRAS	NM_002524	4.39536
3mK4H3.smooth.chr1.cher615	chr1	115298136	115301190	+	CSDE1	NM_001007553	4.16713
3mK4H3.smooth.chr1.cher616	chr1	115320914	115321320	+	SIKE1	NM_025073	1.41794
3mK4H3.smooth.chr1.cher617	chr1	115322004	115323067	+	SIKE1	NM_025073	3.00919
3mK4H3.smooth.chr1.cher618	chr1	116184447	116184707	+	VANGL1	NM_138959	1.1033
3mK4H3.smooth.chr1.cher619	chr1	116185794	116187174	+	VANGL1	NM_138959	2.97209
3mK4H3.smooth.chr1.cher620	chr1	116519870	116520118	+	SLC22A15	NM_018420	0.824981
3mK4H3.smooth.chr1.cher621	chr1	116914676	116915044	+	ATP1A1	NM_000701	1.0492
3mK4H3.smooth.chr1.cher622	chr1	116916732	116918536	+	ATP1A1	NM_001160233	3.42806
3mK4H3.smooth.chr1.cher623	chr1	117111586	117112167	+	CD58	NM_001144822	0.970199
3mK4H3.smooth.chr1.cher624	chr1	117601364	117602199	+	TTF2	NM_003594	1.73754
3mK4H3.smooth.chr1.cher625	chr1	117604412	117605200	+	TTF2	NM_003594	1.53034
3mK4H3.smooth.chr1.cher626	chr1	117663198	117664253	+	TRIM45	NM_001145635	2.96713
3mK4H3.smooth.chr1.cher627	chr1	117908226	117909434	+	MAN1A2	NM_006699	2.38169
3mK4H3.smooth.chr1.cher628	chr1	117910570	117912956	+	MAN1A2	NM_006699	4.44687
3mK4H3.smooth.chr1.cher629	chr1	118469416	118473349	+	GDAP2	NM_001135589	5.45884
3mK4H3.smooth.chr1.cher630	chr1	118474544	118474818	+	WDR3	NM_006784	1.92995
3mK4H3.smooth.chr1.cher631	chr1	119682504	119684470	+	WARS2	NM_015836	3.6183
3mK4H3.smooth.chr1.cher632	chr1	120254360	120254761	+	PHGDH	NM_006623	2.51864
3mK4H3.smooth.chr1.cher633	chr1	120255551	120256960	+	PHGDH	NM_006623	4.46994
3mK4H3.smooth.chr1.cher634	chr1	120611284	120612517	+	NOTCH2	NM_024408	3.83845
3mK4H3.smooth.chr1.cher635	chr1	120835936	120839429	+	FAM72B	NM_001100910	3.80678
3mK4H3.smooth.chr1.cher636	chr1	120904705	120905239	+	HIST2H2BA	NR_027337	1.77672
3mK4H3.smooth.chr1.cher637	chr1	120905930	120906412	+	HIST2H2BA	NR_027337	1.59576
3mK4H3.smooth.chr1.cher638	chr1	120925168	120926114	+	FCGR1B	NM_001017986	2.33932
3mK4H3.smooth.chr1.cher639	chr1	142618704	142619201	+	FLJ39739	NR_027468	2.95947
3mK4H3.smooth.chr1.cher640	chr1	142890624	142891082	+	FLJ39739	NR_027468	3.21503
3mK4H3.smooth.chr1.cher641	chr1	143467265	143467697	+	FLJ39739	NR_027468	4.68609
3mK4H3.smooth.chr1.cher642	chr1	143687013	143687298	+	FLJ39739	NR_027468	0.880939
3mK4H3.smooth.chr1.cher643	chr1	143743361	143744974	+	FLJ39739	NR_027468	3.52218
3mK4H3.smooth.chr1.cher644	chr1	143913387	143913565	+	FAM72D	NM_207418	2.55771
3mK4H3.smooth.chr1.cher645	chr1	144300862	144301500	+	LOC728855	NR_024510	1.20931
3mK4H3.smooth.chr1.cher646	chr1	144339703	144341370	+	LOC728855	NR_024510	3.15963
3mK4H3.smooth.chr1.cher647	chr1	144520858	144521114	+	LOC728875	NR_024584	2.42712
3mK4H3.smooth.chr1.cher648	chr1	144593392	144594352	+	C1orf152	NR_003242	3.65868
3mK4H3.smooth.chr1.cher649	chr1	144929630	144931153	+	PDE4DIP	NM_001002811	2.95889
3mK4H3.smooth.chr1.cher650	chr1	144932792	144933504	+	PDE4DIP	NM_001002812	1.95925
3mK4H3.smooth.chr1.cher651	chr1	145075012	145076746	+	PDE4DIP	NM_022359	1.55587
3mK4H3.smooth.chr1.cher652	chr1	145096778	145098528	+	SEC22B	NM_004892	4.99411
3mK4H3.smooth.chr1.cher653	chr1	145139448	145139920	+	SEC22B	NM_004892	0.799675
3mK4H3.smooth.chr1.cher654	chr1	145208955	145210065	+	NOTCH2NL	NM_203458	3.77863
3mK4H3.smooth.chr1.cher655	chr1	145397010	145397354	+	HFE2	NM_213653	1.90526
3mK4H3.smooth.chr1.cher656	chr1	145469587	145470589	+	POLR3GL	NM_032305	1.16522
3mK4H3.smooth.chr1.cher657	chr1	145471722	145472911	+	ANKRD34A	NM_001039888	1.20537
3mK4H3.smooth.chr1.cher658	chr1	145477696	145478446	+	LIX1L	NM_153713	2.99623
3mK4H3.smooth.chr1.cher659	chr1	145507202	145509112	+	RBM8A	NM_005105	5.60198
3mK4H3.smooth.chr1.cher660	chr1	145515084	145515444	+	GNRHR2	NR_002328	0.776602
3mK4H3.smooth.chr1.cher661	chr1	145516902	145517604	+	PEX11B	NM_003846	2.33438
3mK4H3.smooth.chr1.cher662	chr1	145574966	145575820	+	PIAS3	NM_006099	2.27359
3mK4H3.smooth.chr1.cher663	chr1	145576454	145577256	+	PIAS3	NM_006099	1.89094
3mK4H3.smooth.chr1.cher664	chr1	145608826	145609376	+	POLR3C	NM_006468	2.39631
3mK4H3.smooth.chr1.cher665	chr1	145610290	145611556	+	POLR3C	NM_006468	4.80719
3mK4H3.smooth.chr1.cher666	chr1	145825742	145827218	+	GPR89A	NM_001097613	4.57843
3mK4H3.smooth.chr1.cher667	chr1	145979617	145979878	+	PDZK1P1	NR_003377	0.955215
3mK4H3.smooth.chr1.cher668	chr1	146081486	146083104	+	NBPF11	NM_001101663	3.70998
3mK4H3.smooth.chr1.cher669	chr1	146642496	146643526	+	PRKAB2	NM_005399	4.17741
3mK4H3.smooth.chr1.cher670	chr1	146644914	146645216	+	PRKAB2	NM_005399	2.3082
3mK4H3.smooth.chr1.cher671	chr1	146715610	146716246	+	CHD1L	NM_004284	4.17376
3mK4H3.smooth.chr1.cher672	chr1	147140396	147141808	+	ACP6	NM_016361	2.18922
3mK4H3.smooth.chr1.cher673	chr1	147718108	147718420	+	NBPF11	NM_001101663	1.21402
3mK4H3.smooth.chr1.cher674	chr1	147999926	148000782	+	NBPF14	NM_015383	2.0409
3mK4H3.smooth.chr1.cher675	chr1	148247777	148248085	+	PPIAL4D	NM_001164261	1.12247
3mK4H3.smooth.chr1.cher676	chr1	148555602	148556622	+	NBPF15	NM_173638	3.88462
3mK4H3.smooth.chr1.cher677	chr1	148598501	148599026	+	NBPF16	NM_001102663	1.45263
3mK4H3.smooth.chr1.cher678	chr1	149137480	149138316	+	LOC388692	NR_027002	3.20281
3mK4H3.smooth.chr1.cher679	chr1	149224411	149224704	+	LOC388692	NR_027002	0.896431
3mK4H3.smooth.chr1.cher680	chr1	149230782	149231214	+	LOC388692	NR_027002	1.0548
3mK4H3.smooth.chr1.cher681	chr1	149398912	149399206	+	HIST2H2BF	NM_001024599	2.09976
3mK4H3.smooth.chr1.cher682	chr1	149399872	149400578	+	HIST2H2BF	NM_001024599	1.94455
3mK4H3.smooth.chr1.cher683	chr1	149783611	149783988	+	HIST2H2BF	NM_001024599	1.43716
3mK4H3.smooth.chr1.cher684	chr1	149803710	149804769	+	HIST2H4A	NM_003548	3.4227
3mK4H3.smooth.chr1.cher685	chr1	149811724	149816692	+	HIST2H2AA3	NM_003516	4.83073
3mK4H3.smooth.chr1.cher686	chr1	149817666	149818048	+	HIST2H2AA3	NM_003516	0.841631
3mK4H3.smooth.chr1.cher687	chr1	149819752	149820364	+	HIST2H2AA3	NM_003516	1.6835
3mK4H3.smooth.chr1.cher688	chr1	149821080	149821732	+	HIST2H2AA3	NM_003516	4.79644
3mK4H3.smooth.chr1.cher689	chr1	149855970	149858694	+	HIST2H2BE	NM_003528	3.43049
3mK4H3.smooth.chr1.cher690	chr1	149859297	149860116	+	HIST2H2AB	NM_175065	1.39032
3mK4H3.smooth.chr1.cher691	chr1	149871740	149872680	+	BOLA1	NM_016074	1.44465
3mK4H3.smooth.chr1.cher692	chr1	149897606	149898254	+	SF3B4	NM_005850	3.4739
3mK4H3.smooth.chr1.cher693	chr1	149898938	149899238	+	SF3B4	NM_005850	5.7511
3mK4H3.smooth.chr1.cher694	chr1	149899930	149901260	+	MTMR11	NM_181873	2.94352
3mK4H3.smooth.chr1.cher695	chr1	149908215	149908684	+	MTMR11	NM_001145862	1.13032
3mK4H3.smooth.chr1.cher696	chr1	149980210	149982533	+	OTUD7B	NM_020205	4.19766
3mK4H3.smooth.chr1.cher697	chr1	150038344	150038979	+	VPS45	NM_007259	2.93455
3mK4H3.smooth.chr1.cher698	chr1	150040098	150041426	+	VPS45	NM_007259	3.58897
3mK4H3.smooth.chr1.cher699	chr1	150122913	150124454	+	PLEKHO1	NM_016274	4.18475
3mK4H3.smooth.chr1.cher700	chr1	150207205	150209148	+	ANP32E	NM_030920	3.53151
3mK4H3.smooth.chr1.cher701	chr1	150238930	150241198	+	APH1A	NM_001077628	4.08954
3mK4H3.smooth.chr1.cher702	chr1	150265604	150266379	+	MRPS21	NM_018997	2.86931
3mK4H3.smooth.chr1.cher703	chr1	150294016	150294626	+	PRPF3	NM_004698	5.64194
3mK4H3.smooth.chr1.cher704	chr1	150335914	150336665	+	RPRD2	NM_015203	1.90505
3mK4H3.smooth.chr1.cher705	chr1	150337674	150339436	+	RPRD2	NM_015203	5.88167
3mK4H3.smooth.chr1.cher706	chr1	150459558	150460968	+	TARS2	NM_025150	3.89087
3mK4H3.smooth.chr1.cher707	chr1	150461610	150462104	+	TARS2	NM_025150	0.849046
3mK4H3.smooth.chr1.cher708	chr1	150549685	150551299	+	MCL1	NM_182763	5.48352
3mK4H3.smooth.chr1.cher709	chr1	150552340	150552796	+	MCL1	NM_182763	2.40425
3mK4H3.smooth.chr1.cher710	chr1	150600216	150602464	+	ENSA	NM_207168	3.9356
3mK4H3.smooth.chr1.cher711	chr1	150603630	150603878	+	ENSA	NM_207168	1.16897
3mK4H3.smooth.chr1.cher712	chr1	150668872	150669627	+	GOLPH3L	NM_018178	2.28022
3mK4H3.smooth.chr1.cher713	chr1	150846628	150848835	+	ARNT	NM_001668	3.69513
3mK4H3.smooth.chr1.cher714	chr1	150898486	150899524	+	SETDB1	NR_026977	3.54623
3mK4H3.smooth.chr1.cher715	chr1	150944686	150946362	+	LASS2	NM_022075	3.88674
3mK4H3.smooth.chr1.cher716	chr1	150980997	150982502	+	PRUNE	NM_021222	4.50206
3mK4H3.smooth.chr1.cher717	chr1	151020034	151021550	+	C1orf56	NM_017860	0.958126
3mK4H3.smooth.chr1.cher718	chr1	151028864	151029632	+	CDC42SE1	NM_001038707	1.59935
3mK4H3.smooth.chr1.cher719	chr1	151030415	151033676	+	CDC42SE1	NM_001038707	4.27467
3mK4H3.smooth.chr1.cher720	chr1	151136742	151139943	+	LYSMD1	NM_212551	4.37238
3mK4H3.smooth.chr1.cher721	chr1	151162074	151162834	+	VPS72	NM_005997	4.32757
3mK4H3.smooth.chr1.cher722	chr1	151170338	151171744	+	PIP5K1A	NM_001135636	4.5189
3mK4H3.smooth.chr1.cher723	chr1	151172367	151173210	+	PIP5K1A	NM_001135636	4.48354
3mK4H3.smooth.chr1.cher724	chr1	151227276	151227594	+	PSMD4	NM_002810	4.3807
3mK4H3.smooth.chr1.cher725	chr1	151254750	151254950	+	ZNF687	NM_020832	0.871987
3mK4H3.smooth.chr1.cher726	chr1	151255923	151257188	+	ZNF687	NM_020832	2.33495
3mK4H3.smooth.chr1.cher727	chr1	151298032	151301530	+	PI4KB	NM_002651	4.32523
3mK4H3.smooth.chr1.cher728	chr1	151318138	151320164	+	RFX5	NM_000449	3.26022
3mK4H3.smooth.chr1.cher729	chr1	151371987	151374447	+	PSMB4	NM_002796	4.82363
3mK4H3.smooth.chr1.cher730	chr1	151430009	151430987	+	POGZ	NM_145796	4.74804
3mK4H3.smooth.chr1.cher731	chr1	151484045	151485184	+	CGN	NM_020770	1.71869
3mK4H3.smooth.chr1.cher732	chr1	151513374	151514532	+	TUFT1	NM_020127	2.36903
3mK4H3.smooth.chr1.cher733	chr1	151584692	151586754	+	SNX27	NM_030918	4.15956
3mK4H3.smooth.chr1.cher734	chr1	151733566	151735342	+	MRPL9	NM_031420	2.47785
3mK4H3.smooth.chr1.cher735	chr1	151736314	151736538	+	OAZ3	NM_001134939	3.98908
3mK4H3.smooth.chr1.cher736	chr1	151761832	151762540	+	TDRKH	NM_001083963	2.18883
3mK4H3.smooth.chr1.cher737	chr1	153605955	153607128	+	C1orf77	NM_015607	3.36262
3mK4H3.smooth.chr1.cher738	chr1	153631548	153632174	+	SNAPIN	NM_012437	4.71147
3mK4H3.smooth.chr1.cher739	chr1	153641948	153643295	+	ILF2	NM_004515	5.49935
3mK4H3.smooth.chr1.cher740	chr1	153701057	153703044	+	INTS3	NM_023015	3.50282
3mK4H3.smooth.chr1.cher741	chr1	153896044	153896327	+	GATAD2B	NM_020699	1.64574
3mK4H3.smooth.chr1.cher742	chr1	153928801	153930486	+	CRTC2	NM_181715	4.52655
3mK4H3.smooth.chr1.cher743	chr1	153934150	153937106	+	SLC39A1	NM_014437	3.61669
3mK4H3.smooth.chr1.cher744	chr1	153939408	153939927	+	SLC39A1	NM_014437	1.64519
3mK4H3.smooth.chr1.cher745	chr1	153949110	153949514	+	JTB	NM_006694	5.37529
3mK4H3.smooth.chr1.cher746	chr1	153950437	153950796	+	JTB	NM_006694	2.86082
3mK4H3.smooth.chr1.cher747	chr1	153951410	153951710	+	JTB	NM_006694	1.38599
3mK4H3.smooth.chr1.cher748	chr1	153963836	153965658	+	RPS27	NM_001030	4.799
3mK4H3.smooth.chr1.cher749	chr1	154153640	154155840	+	TPM3	NM_001043351	3.14178
3mK4H3.smooth.chr1.cher750	chr1	154192022	154193082	+	C1orf43	NM_001098616	5.14316
3mK4H3.smooth.chr1.cher751	chr1	154193773	154196288	+	UBAP2L	NM_001127320	4.3818
3mK4H3.smooth.chr1.cher752	chr1	154244442	154246190	+	HAX1	NM_006118	4.44668
3mK4H3.smooth.chr1.cher753	chr1	154298701	154299796	+	ATP8B2	NM_001005855	3.14419
3mK4H3.smooth.chr1.cher754	chr1	154528770	154530891	+	UBE2Q1	NM_017582	5.10051
3mK4H3.smooth.chr1.cher755	chr1	154580152	154581406	+	ADAR	NM_001025107	4.99952
3mK4H3.smooth.chr1.cher756	chr1	154599382	154600525	+	ADAR	NM_001025107	4.18024
3mK4H3.smooth.chr1.cher757	chr1	154907729	154908046	+	PMVK	NM_006556	0.986443
3mK4H3.smooth.chr1.cher758	chr1	154940386	154943663	+	SHC1	NM_001130040	2.59489
3mK4H3.smooth.chr1.cher759	chr1	154947124	154949378	+	CKS1B	NM_001826	4.15141
3mK4H3.smooth.chr1.cher760	chr1	154950108	154950416	+	CKS1B	NM_001826	0.760582
3mK4H3.smooth.chr1.cher761	chr1	154955160	154956880	+	FLAD1	NM_025207	4.39797
3mK4H3.smooth.chr1.cher762	chr1	154975149	154975603	+	ZBTB7B	NM_015872	3.97284
3mK4H3.smooth.chr1.cher763	chr1	154976408	154977500	+	ZBTB7B	NM_015872	1.562
3mK4H3.smooth.chr1.cher764	chr1	155024012	155024289	+	ADAM15	NM_207191	1.22067
3mK4H3.smooth.chr1.cher765	chr1	155052174	155053183	+	EFNA3	NM_004952	1.84682
3mK4H3.smooth.chr1.cher766	chr1	155107469	155108710	+	RAG1AP1	NM_018845	2.94255
3mK4H3.smooth.chr1.cher767	chr1	155109408	155110900	+	RAG1AP1	NM_018845	2.13382
3mK4H3.smooth.chr1.cher768	chr1	155112190	155112714	+	DPM3	NM_018973	3.82864
3mK4H3.smooth.chr1.cher769	chr1	155144492	155145750	+	KRTCAP2	NM_173852	3.03116
3mK4H3.smooth.chr1.cher770	chr1	155165114	155166295	+	THBS3	NM_007112	3.03056
3mK4H3.smooth.chr1.cher771	chr1	155178204	155179794	+	MTX1	NM_002455	4.03564
3mK4H3.smooth.chr1.cher772	chr1	155196869	155197206	+	GBAP	NR_002188	2.51883
3mK4H3.smooth.chr1.cher773	chr1	155223278	155226592	+	FAM189B	NM_198264	3.91823
3mK4H3.smooth.chr1.cher774	chr1	155230192	155232349	+	SCAMP3	NM_052837	3.89817
3mK4H3.smooth.chr1.cher775	chr1	155242182	155243038	+	CLK2	NM_003993	4.53833
3mK4H3.smooth.chr1.cher776	chr1	155248112	155248332	+	HCN3	NM_020897	1.51023
3mK4H3.smooth.chr1.cher777	chr1	155278830	155279560	+	FDPS	NM_001135821	5.04165
3mK4H3.smooth.chr1.cher778	chr1	155280764	155281438	+	FDPS	NM_001135821	3.06407
3mK4H3.smooth.chr1.cher779	chr1	155291103	155292452	+	C1orf104	NM_001039517	1.68885
3mK4H3.smooth.chr1.cher780	chr1	155294137	155296164	+	RUSC1	NM_014328	2.10475
3mK4H3.smooth.chr1.cher781	chr1	155531871	155533289	+	LOC645676	NR_027023	2.79671
3mK4H3.smooth.chr1.cher782	chr1	155579631	155580334	+	MSTO1	NM_018116	3.09387
3mK4H3.smooth.chr1.cher783	chr1	155654812	155655118	+	YY1AP1	NM_139119	1.01015
3mK4H3.smooth.chr1.cher784	chr1	155657886	155659134	+	YY1AP1	NM_139119	3.19641
3mK4H3.smooth.chr1.cher785	chr1	155826635	155828408	+	GON4L	NM_032292	2.40157
3mK4H3.smooth.chr1.cher786	chr1	155829088	155831180	+	SYT11	NM_152280	2.05724
3mK4H3.smooth.chr1.cher787	chr1	155879886	155881852	+	RIT1	NM_006912	1.4767
3mK4H3.smooth.chr1.cher788	chr1	155903710	155904975	+	KIAA0907	NM_014949	3.8003
3mK4H3.smooth.chr1.cher789	chr1	155945603	155947489	+	ARHGEF2	NM_004723	3.95329
3mK4H3.smooth.chr1.cher790	chr1	155948382	155949296	+	ARHGEF2	NM_001162384	1.40874
3mK4H3.smooth.chr1.cher791	chr1	155989656	155990174	+	SSR2	NM_003145	4.41621
3mK4H3.smooth.chr1.cher792	chr1	156021750	156022042	+	UBQLN4	NM_020131	1.18922
3mK4H3.smooth.chr1.cher793	chr1	156023845	156025350	+	ROBLD3	NM_001145264	4.17194
3mK4H3.smooth.chr1.cher794	chr1	156051271	156051983	+	MEX3A	NM_001093725	2.74601
3mK4H3.smooth.chr1.cher795	chr1	156085039	156086296	+	LMNA	NM_005572	1.66728
3mK4H3.smooth.chr1.cher796	chr1	156163884	156164652	+	SLC25A44	NM_014655	4.29233
3mK4H3.smooth.chr1.cher797	chr1	156165311	156166300	+	SLC25A44	NM_014655	1.30152
3mK4H3.smooth.chr1.cher798	chr1	156249602	156253889	+	SMG5	NM_015327	3.50315
3mK4H3.smooth.chr1.cher799	chr1	156305018	156308400	+	CCT3	NM_005998	4.98953
3mK4H3.smooth.chr1.cher800	chr1	156468266	156469650	+	MEF2D	NM_005920	3.02197
3mK4H3.smooth.chr1.cher801	chr1	156540838	156541546	+	IQGAP3	NM_178229	3.10333
3mK4H3.smooth.chr1.cher802	chr1	156561309	156563032	+	APOA1BP	NM_144772	2.788
3mK4H3.smooth.chr1.cher803	chr1	156570864	156571694	+	GPATCH4	NM_182679	3.02136
3mK4H3.smooth.chr1.cher804	chr1	156695620	156697501	+	ISG20L2	NM_030980	4.53361
3mK4H3.smooth.chr1.cher805	chr1	156718957	156721284	+	HDGF	NM_004494	4.4127
3mK4H3.smooth.chr1.cher806	chr1	156722260	156723077	+	HDGF	NM_001126050	3.01357
3mK4H3.smooth.chr1.cher807	chr1	156735926	156736896	+	PRCC	NM_005973	3.93293
3mK4H3.smooth.chr1.cher808	chr1	156737586	156738806	+	PRCC	NM_005973	4.83941
3mK4H3.smooth.chr1.cher809	chr1	157013022	157015143	+	ARHGEF11	NM_014784	2.99454
3mK4H3.smooth.chr1.cher810	chr1	157105770	157108148	+	ETV3	NM_005240	4.71304
3mK4H3.smooth.chr1.cher811	chr1	157108806	157109606	+	ETV3	NM_001145312	1.27504
3mK4H3.smooth.chr1.cher812	chr1	159999922	160001130	+	PIGM	NM_145167	4.17768
3mK4H3.smooth.chr1.cher813	chr1	160002548	160003008	+	PIGM	NM_145167	1.51148
3mK4H3.smooth.chr1.cher814	chr1	160174215	160177656	+	PEA15	NM_003768	3.29295
3mK4H3.smooth.chr1.cher815	chr1	160229508	160232882	+	DCAF8	NR_028106	4.64385
3mK4H3.smooth.chr1.cher816	chr1	160252440	160255288	+	PEX19	NM_001131039	3.7595
3mK4H3.smooth.chr1.cher817	chr1	160312408	160312836	+	COPA	NM_001098398	5.16558
3mK4H3.smooth.chr1.cher818	chr1	160313528	160314724	+	NCSTN	NM_015331	4.2958
3mK4H3.smooth.chr1.cher819	chr1	161014154	161016262	+	USF1	NM_207005	5.06326
3mK4H3.smooth.chr1.cher820	chr1	161087128	161089194	+	NIT1	NM_005600	4.30214
3mK4H3.smooth.chr1.cher821	chr1	161099986	161101890	+	DEDD	NM_001039712	3.1529
3mK4H3.smooth.chr1.cher822	chr1	161102726	161103696	+	DEDD	NM_001039711	3.81418
3mK4H3.smooth.chr1.cher823	chr1	161123467	161124153	+	UFC1	NM_016406	3.97022
3mK4H3.smooth.chr1.cher824	chr1	161129917	161130617	+	USP21	NM_001014443	2.97663
3mK4H3.smooth.chr1.cher825	chr1	161136652	161137246	+	PPOX	NM_001122764	2.13749
3mK4H3.smooth.chr1.cher826	chr1	161137886	161138192	+	PPOX	NM_001122764	0.827269
3mK4H3.smooth.chr1.cher827	chr1	161144610	161147013	+	B4GALT3	NM_003779	2.97818
3mK4H3.smooth.chr1.cher828	chr1	161172115	161172730	+	NDUFS2	NM_001166159	3.91865
3mK4H3.smooth.chr1.cher829	chr1	161196122	161197163	+	TOMM40L	NM_032174	1.81398
3mK4H3.smooth.chr1.cher830	chr1	161283258	161285438	+	LOC642502	NM_001089593	3.91552
3mK4H3.smooth.chr1.cher831	chr1	161359845	161360240	+	C1orf192	NM_001013625	2.21281
3mK4H3.smooth.chr1.cher832	chr1	161410906	161412549	+	FCGR2A	NM_001136219	1.04084
3mK4H3.smooth.chr1.cher833	chr1	161500639	161501152	+	HSPA6	NM_002155	1.30993
3mK4H3.smooth.chr1.cher834	chr1	161696835	161697949	+	FCRLB	NM_001002901	1.66024
3mK4H3.smooth.chr1.cher835	chr1	161719750	161720312	+	DUSP12	NM_007240	4.1312
3mK4H3.smooth.chr1.cher836	chr1	161721506	161721808	+	DUSP12	NM_007240	1.89364
3mK4H3.smooth.chr1.cher837	chr1	161735170	161736904	+	ATF6	NM_007348	3.62614
3mK4H3.smooth.chr1.cher838	chr1	162467340	162468900	+	UHMK1	NM_175866	4.1996
3mK4H3.smooth.chr1.cher839	chr1	162469586	162470130	+	UHMK1	NM_175866	1.4769
3mK4H3.smooth.chr1.cher840	chr1	162530402	162531190	+	UAP1	NM_003115	1.86576
3mK4H3.smooth.chr1.cher841	chr1	162531830	162533012	+	UAP1	NM_003115	3.64502
3mK4H3.smooth.chr1.cher842	chr1	162760319	162760735	+	HSD17B7	NM_016371	1.70071
3mK4H3.smooth.chr1.cher843	chr1	163291510	163292924	+	NUF2	NM_031423	4.45205
3mK4H3.smooth.chr1.cher844	chr1	165599326	165599722	+	MGST3	NM_004528	1.19297
3mK4H3.smooth.chr1.cher845	chr1	165600791	165602522	+	MGST3	NM_004528	4.05214
3mK4H3.smooth.chr1.cher846	chr1	165667394	165668100	+	ALDH9A1	NM_000696	3.76482
3mK4H3.smooth.chr1.cher847	chr1	165737292	165738596	+	TMCO1	NM_019026	4.03961
3mK4H3.smooth.chr1.cher848	chr1	165797088	165799016	+	UCK2	NM_012474	4.46377
3mK4H3.smooth.chr1.cher849	chr1	166809103	166810958	+	POGK	NM_017542	2.69519
3mK4H3.smooth.chr1.cher850	chr1	166844088	166845382	+	TADA1	NM_053053	1.46833
3mK4H3.smooth.chr1.cher851	chr1	167188274	167189102	+	POU2F1	NM_002697	2.18247
3mK4H3.smooth.chr1.cher852	chr1	167191361	167192606	+	POU2F1	NM_002697	3.35895
3mK4H3.smooth.chr1.cher853	chr1	167689872	167693370	+	MPZL1	NM_024569	3.43596
3mK4H3.smooth.chr1.cher854	chr1	167903066	167908042	+	BRP44	NM_001143674	4.29364
3mK4H3.smooth.chr1.cher855	chr1	168104702	168105148	+	GPR161	NM_153832	1.34283
3mK4H3.smooth.chr1.cher856	chr1	168195524	168197578	+	SFT2D2	NM_199344	3.8345
3mK4H3.smooth.chr1.cher857	chr1	169076342	169078291	+	ATP1B1	NM_001677	2.96593
3mK4H3.smooth.chr1.cher858	chr1	169335864	169339090	+	BLZF1	NM_003666	4.37101
3mK4H3.smooth.chr1.cher859	chr1	169453699	169454703	+	SLC19A2	NM_006996	1.98642
3mK4H3.smooth.chr1.cher860	chr1	169762688	169763750	+	C1orf156	NM_033418	2.61239
3mK4H3.smooth.chr1.cher861	chr1	169764371	169765354	+	C1orf112	NM_018186	4.12621
3mK4H3.smooth.chr1.cher862	chr1	169860448	169863592	+	SCYL3	NM_181093	3.58039
3mK4H3.smooth.chr1.cher863	chr1	170042522	170044092	+	KIFAP3	NM_014970	2.59717
3mK4H3.smooth.chr1.cher864	chr1	170499710	170502840	+	GORAB	NM_001146039	4.27595
3mK4H3.smooth.chr1.cher865	chr1	171455204	171457110	+	BAT2D1	NM_015172	5.75105
3mK4H3.smooth.chr1.cher866	chr1	171709268	171710835	+	VAMP4	NM_003762	2.61578
3mK4H3.smooth.chr1.cher867	chr1	171711625	171712581	+	VAMP4	NM_003762	3.29273
3mK4H3.smooth.chr1.cher868	chr1	171750226	171750461	+	METTL13	NM_015935	1.2977
3mK4H3.smooth.chr1.cher869	chr1	171751064	171751394	+	METTL13	NM_015935	5.69011
3mK4H3.smooth.chr1.cher870	chr1	171752460	171753118	+	METTL13	NM_015935	2.605
3mK4H3.smooth.chr1.cher871	chr1	172412686	172412828	+	PIGC	NM_002642	3.1661
3mK4H3.smooth.chr1.cher872	chr1	172500858	172501952	+	C1orf9	NM_014283	2.62645
3mK4H3.smooth.chr1.cher873	chr1	172502636	172505050	+	C1orf9	NM_016227	4.52544
3mK4H3.smooth.chr1.cher874	chr1	173445306	173446243	+	PRDX6	NM_004905	1.41325
3mK4H3.smooth.chr1.cher875	chr1	173447339	173448998	+	PRDX6	NM_004905	3.5178
3mK4H3.smooth.chr1.cher876	chr1	173684007	173686974	+	KLHL20	NM_014458	3.87498
3mK4H3.smooth.chr1.cher877	chr1	173791310	173791700	+	CENPL	NM_033319	2.60063
3mK4H3.smooth.chr1.cher878	chr1	173792432	173793162	+	CENPL	NM_033319	5.08892
3mK4H3.smooth.chr1.cher879	chr1	173794292	173794518	+	DARS2	NM_018122	3.98311
3mK4H3.smooth.chr1.cher880	chr1	173832884	173839310	+	GAS5	NR_002578	5.52731
3mK4H3.smooth.chr1.cher881	chr1	174127428	174130252	+	RABGAP1L	NM_014857	3.23761
3mK4H3.smooth.chr1.cher882	chr1	174968206	174968664	+	CACYBP	NM_001007214	3.27741
3mK4H3.smooth.chr1.cher883	chr1	174992718	174993204	+	MRPS14	NM_022100	1.42153
3mK4H3.smooth.chr1.cher884	chr1	176173698	176177046	+	RFWD2	NM_022457	3.31407
3mK4H3.smooth.chr1.cher885	chr1	178062008	178062873	+	LOC100302401	NR_027982	2.38712
3mK4H3.smooth.chr1.cher886	chr1	178063451	178065904	+	RASAL2	NM_170692	3.27156
3mK4H3.smooth.chr1.cher887	chr1	178512274	178512706	+	C1orf220	NM_207467	0.783425
3mK4H3.smooth.chr1.cher888	chr1	178693168	178693770	+	RALGPS2	NM_152663	0.898429
3mK4H3.smooth.chr1.cher889	chr1	178694787	178696674	+	RALGPS2	NM_152663	3.24065
3mK4H3.smooth.chr1.cher890	chr1	178996104	178997264	+	FAM20B	NM_014864	3.35388
3mK4H3.smooth.chr1.cher891	chr1	179049875	179050538	+	TOR3A	NM_022371	1.01858
3mK4H3.smooth.chr1.cher892	chr1	179051773	179053337	+	TOR3A	NM_022371	3.07913
3mK4H3.smooth.chr1.cher893	chr1	179262515	179264220	+	SOAT1	NM_003101	4.16534
3mK4H3.smooth.chr1.cher894	chr1	179335275	179336000	+	C1orf125	NM_182766	2.70878
3mK4H3.smooth.chr1.cher895	chr1	179844806	179845238	+	TOR1AIP2	NM_022347	1.22505
3mK4H3.smooth.chr1.cher896	chr1	179845518	179846338	+	TOR1AIP2	NM_022347	3.29077
3mK4H3.smooth.chr1.cher897	chr1	179850674	179851246	+	TOR1AIP1	NM_015602	2.81979
3mK4H3.smooth.chr1.cher898	chr1	179852447	179854674	+	TOR1AIP1	NM_015602	4.28341
3mK4H3.smooth.chr1.cher899	chr1	179922848	179923536	+	CEP350	NM_014810	2.22369
3mK4H3.smooth.chr1.cher900	chr1	179924952	179925794	+	CEP350	NM_014810	3.38862
3mK4H3.smooth.chr1.cher901	chr1	180124844	180126158	+	QSOX1	NM_002826	3.22935
3mK4H3.smooth.chr1.cher902	chr1	180470788	180472639	+	ACBD6	NM_032360	4.48339
3mK4H3.smooth.chr1.cher903	chr1	180601350	180603714	+	XPR1	NM_004736	3.52067
3mK4H3.smooth.chr1.cher904	chr1	180990002	180991022	+	STX6	NM_005819	3.38437
3mK4H3.smooth.chr1.cher905	chr1	181057510	181058194	+	IER5	NM_016545	1.41917
3mK4H3.smooth.chr1.cher906	chr1	181059144	181060434	+	IER5	NM_016545	3.44839
3mK4H3.smooth.chr1.cher907	chr1	182358074	182359054	+	GLUL	NM_001033056	4.01614
3mK4H3.smooth.chr1.cher908	chr1	182572374	182573318	+	RGS16	NM_002928	1.29029
3mK4H3.smooth.chr1.cher909	chr1	182810642	182810960	+	DHX9	NM_001357	3.41943
3mK4H3.smooth.chr1.cher910	chr1	182991282	182991680	+	LAMC1	NM_002293	0.821935
3mK4H3.smooth.chr1.cher911	chr1	182992810	182995320	+	LAMC1	NM_002293	2.4481
3mK4H3.smooth.chr1.cher912	chr1	183439666	183441867	+	SMG7	NM_173156	2.30176
3mK4H3.smooth.chr1.cher913	chr1	183442514	183443348	+	SMG7	NM_173156	4.72002
3mK4H3.smooth.chr1.cher914	chr1	183602222	183606338	+	ARPC5	NM_005717	3.78755
3mK4H3.smooth.chr1.cher915	chr1	184020666	184022670	+	TSEN15	NM_052965	2.96494
3mK4H3.smooth.chr1.cher916	chr1	184354990	184355448	+	C1orf21	NM_030806	1.25058
3mK4H3.smooth.chr1.cher917	chr1	184356950	184358419	+	C1orf21	NM_030806	2.70129
3mK4H3.smooth.chr1.cher918	chr1	184723402	184724558	+	EDEM3	NM_025191	2.16842
3mK4H3.smooth.chr1.cher919	chr1	184942220	184942704	+	FAM129A	NM_052966	2.31814
3mK4H3.smooth.chr1.cher920	chr1	185015508	185017186	+	RNF2	NM_007212	4.8171
3mK4H3.smooth.chr1.cher921	chr1	185124166	185127702	+	C1orf25	NM_030934	4.29591
3mK4H3.smooth.chr1.cher922	chr1	185283958	185285286	+	IVNS1ABP	NM_006469	3.48621
3mK4H3.smooth.chr1.cher923	chr1	185286335	185287440	+	IVNS1ABP	NM_006469	1.33942
3mK4H3.smooth.chr1.cher924	chr1	186342500	186345842	+	TPR	NM_003292	4.61722
3mK4H3.smooth.chr1.cher925	chr1	193026558	193026986	+	UCHL5	NM_015984	3.16783
3mK4H3.smooth.chr1.cher926	chr1	193027708	193030770	+	TROVE2	NM_001042370	4.55156
3mK4H3.smooth.chr1.cher927	chr1	193072942	193073656	+	GLRX2	NM_197962	3.1188
3mK4H3.smooth.chr1.cher928	chr1	193075260	193075554	+	GLRX2	NM_016066	0.97501
3mK4H3.smooth.chr1.cher929	chr1	193091386	193092278	+	CDC73	NM_024529	5.38971
3mK4H3.smooth.chr1.cher930	chr1	193093222	193093712	+	CDC73	NM_024529	2.1429
3mK4H3.smooth.chr1.cher931	chr1	197113244	197116416	+	ASPM	NM_018136	4.88952
3mK4H3.smooth.chr1.cher932	chr1	197168142	197171818	+	ZBTB41	NM_194314	4.0281
3mK4H3.smooth.chr1.cher933	chr1	197743382	197743934	+	DENND1B	NM_144977	1.97344
3mK4H3.smooth.chr1.cher934	chr1	199997332	199999372	+	NR5A2	NM_205860	2.65746
3mK4H3.smooth.chr1.cher935	chr1	200007620	200009136	+	NR5A2	NM_205860	2.27046
3mK4H3.smooth.chr1.cher936	chr1	200010139	200011704	+	NR5A2	NM_205860	3.05287
3mK4H3.smooth.chr1.cher937	chr1	200376584	200379656	+	ZNF281	NM_012482	3.40031
3mK4H3.smooth.chr1.cher938	chr1	200589484	200589788	+	KIF14	NM_014875	2.97376
3mK4H3.smooth.chr1.cher939	chr1	200639193	200639820	+	DDX59	NM_001031725	2.04353
3mK4H3.smooth.chr1.cher940	chr1	200709150	200710866	+	CAMSAP1L1	NM_203459	4.78398
3mK4H3.smooth.chr1.cher941	chr1	201122856	201123952	+	TMEM9	NM_016456	2.33146
3mK4H3.smooth.chr1.cher942	chr1	201798562	201800792	+	IPO9	NM_018085	4.18056
3mK4H3.smooth.chr1.cher943	chr1	201924691	201926876	+	TIMM17A	NM_006335	4.8183
3mK4H3.smooth.chr1.cher944	chr1	201952352	201952942	+	RNPEP	NM_020216	2.55747
3mK4H3.smooth.chr1.cher945	chr1	202111693	202113195	+	ARL8A	NM_138795	3.31186
3mK4H3.smooth.chr1.cher946	chr1	202113980	202114872	+	ARL8A	NM_138795	2.20875
3mK4H3.smooth.chr1.cher947	chr1	202309992	202310998	+	UBE2T	NM_014176	4.51339
3mK4H3.smooth.chr1.cher948	chr1	202317940	202319364	+	PPP1R12B	NM_032105	3.99529
3mK4H3.smooth.chr1.cher949	chr1	202775073	202775866	+	KDM5B	NM_006618	3.37818
3mK4H3.smooth.chr1.cher950	chr1	202776748	202777300	+	KDM5B	NM_006618	0.976976
3mK4H3.smooth.chr1.cher951	chr1	202778934	202779374	+	KDM5B	NM_006618	2.11668
3mK4H3.smooth.chr1.cher952	chr1	202830010	202830140	+	LOC148709	NR_002929	1.59893
3mK4H3.smooth.chr1.cher953	chr1	202857302	202857730	+	RABIF	NM_002871	3.21554
3mK4H3.smooth.chr1.cher954	chr1	202895402	202896038	+	KLHL12	NM_021633	3.14792
3mK4H3.smooth.chr1.cher955	chr1	202925380	202926674	+	ADIPOR1	NM_015999	4.1251
3mK4H3.smooth.chr1.cher956	chr1	202927461	202927946	+	ADIPOR1	NM_001127687	0.851457
3mK4H3.smooth.chr1.cher957	chr1	202935198	202936128	+	CYB5R1	NM_016243	2.02572
3mK4H3.smooth.chr1.cher958	chr1	202976186	202978512	+	TMEM183B	NM_001079809	4.22064
3mK4H3.smooth.chr1.cher959	chr1	203275555	203275857	+	BTG2	NM_006763	2.22304
3mK4H3.smooth.chr1.cher960	chr1	203765728	203767318	+	ZC3H11A	NM_014827	3.14714
3mK4H3.smooth.chr1.cher961	chr1	203830793	203832196	+	SNRPE	NM_003094	5.00258
3mK4H3.smooth.chr1.cher962	chr1	204378582	204380454	+	PPP1R15B	NM_032833	5.32512
3mK4H3.smooth.chr1.cher963	chr1	204381122	204381358	+	PPP1R15B	NM_032833	0.833049
3mK4H3.smooth.chr1.cher964	chr1	204461744	204463460	+	PIK3C2B	NM_002646	2.64246
3mK4H3.smooth.chr1.cher965	chr1	205088644	205089579	+	RBBP5	NM_005057	2.52356
3mK4H3.smooth.chr1.cher966	chr1	205090334	205091860	+	RBBP5	NM_005057	4.90259
3mK4H3.smooth.chr1.cher967	chr1	205178254	205178952	+	DSTYK	NM_015375	1.99627
3mK4H3.smooth.chr1.cher968	chr1	205179648	205180341	+	DSTYK	NM_015375	3.28357
3mK4H3.smooth.chr1.cher969	chr1	205181046	205181496	+	DSTYK	NM_015375	1.1517
3mK4H3.smooth.chr1.cher970	chr1	205197355	205197687	+	TMCC2	NM_014858	2.3369
3mK4H3.smooth.chr1.cher971	chr1	205288406	205288964	+	NUAK2	NM_030952	1.41545
3mK4H3.smooth.chr1.cher972	chr1	205425037	205425788	+	MIR135B	NR_029893	1.10076
3mK4H3.smooth.chr1.cher973	chr1	205599232	205600537	+	ELK4	NM_021795	3.74003
3mK4H3.smooth.chr1.cher974	chr1	205648267	205648697	+	SLC45A3	NM_033102	1.08492
3mK4H3.smooth.chr1.cher975	chr1	205716702	205717944	+	NUCKS1	NM_022731	4.3073
3mK4H3.smooth.chr1.cher976	chr1	205719620	205719968	+	NUCKS1	NM_022731	2.1033
3mK4H3.smooth.chr1.cher977	chr1	205743158	205743830	+	RAB7L1	NM_001135664	2.99482
3mK4H3.smooth.chr1.cher978	chr1	205780610	205781707	+	SLC41A1	NM_173854	2.60551
3mK4H3.smooth.chr1.cher979	chr1	205782831	205783914	+	SLC41A1	NM_173854	2.18359
3mK4H3.smooth.chr1.cher980	chr1	206137522	206138222	+	FAM72A	NM_001123168	4.06554
3mK4H3.smooth.chr1.cher981	chr1	206808384	206810728	+	DYRK3	NM_003582	2.78891
3mK4H3.smooth.chr1.cher982	chr1	206858917	206860630	+	MAPKAPK2	NM_004759	2.71326
3mK4H3.smooth.chr1.cher983	chr1	207222358	207226984	+	YOD1	NM_018566	4.33431
3mK4H3.smooth.chr1.cher984	chr1	207495109	207496168	+	CD55	NM_000574	1.34595
3mK4H3.smooth.chr1.cher985	chr1	207818480	207819023	+	CR1L	NM_175710	2.39307
3mK4H3.smooth.chr1.cher986	chr1	207923972	207924881	+	CD46	NM_172357	3.10442
3mK4H3.smooth.chr1.cher987	chr1	207925624	207926141	+	CD46	NM_172357	3.80428
3mK4H3.smooth.chr1.cher988	chr1	209956718	209957492	+	C1orf74	NM_152485	3.04728
3mK4H3.smooth.chr1.cher989	chr1	210001048	210001687	+	C1orf107	NM_014388	3.1599
3mK4H3.smooth.chr1.cher990	chr1	210003172	210003890	+	C1orf107	NM_014388	2.31814
3mK4H3.smooth.chr1.cher991	chr1	210502665	210503626	+	HHAT	NM_018194	1.01391
3mK4H3.smooth.chr1.cher992	chr1	211380454	211380812	+	RCOR3	NM_001136225	2.55098
3mK4H3.smooth.chr1.cher993	chr1	211431032	211432166	+	RCOR3	NM_001136225	1.71342
3mK4H3.smooth.chr1.cher994	chr1	211434348	211434858	+	RCOR3	NM_001136225	3.07266
3mK4H3.smooth.chr1.cher995	chr1	211500947	211501668	+	TRAF5	NM_001033910	0.791514
3mK4H3.smooth.chr1.cher996	chr1	211555894	211556666	+	C1orf97	NR_026761	3.71929
3mK4H3.smooth.chr1.cher997	chr1	211749458	211752029	+	SLC30A1	NM_021194	3.6834
3mK4H3.smooth.chr1.cher998	chr1	211847846	211849321	+	NEK2	NM_002497	3.23433
3mK4H3.smooth.chr1.cher999	chr1	212002382	212003429	+	LPGAT1	NM_014873	1.84712
3mK4H3.smooth.chr1.cher1000	chr1	212208372	212210342	+	DTL	NM_016448	3.92206
3mK4H3.smooth.chr1.cher1001	chr1	212457748	212458774	+	PPP2R5A	NM_006243	0.812367
3mK4H3.smooth.chr1.cher1002	chr1	212459649	212461236	+	PPP2R5A	NM_006243	5.08182
3mK4H3.smooth.chr1.cher1003	chr1	212586516	212587200	+	TMEM206	NM_018252	2.37766
3mK4H3.smooth.chr1.cher1004	chr1	212607128	212607563	+	NENF	NM_013349	2.22818
3mK4H3.smooth.chr1.cher1005	chr1	212783376	212783766	+	ATF3	NM_001040619	1.61204
3mK4H3.smooth.chr1.cher1006	chr1	212962972	212963309	+	NSL1	NM_015471	0.801964
3mK4H3.smooth.chr1.cher1007	chr1	212964918	212965663	+	TATDN3	NM_001146169	3.50769
3mK4H3.smooth.chr1.cher1008	chr1	213029704	213030428	+	LQK1	NR_027286	1.49724
3mK4H3.smooth.chr1.cher1009	chr1	213032403	213032710	+	FLVCR1	NM_014053	4.76838
3mK4H3.smooth.chr1.cher1010	chr1	213186954	213188797	+	ANGEL2	NM_144567	3.54657
3mK4H3.smooth.chr1.cher1011	chr1	213223922	213225486	+	RPS6KC1	NM_012424	4.38862
3mK4H3.smooth.chr1.cher1012	chr1	213226292	213227142	+	RPS6KC1	NM_012424	1.41331
3mK4H3.smooth.chr1.cher1013	chr1	214453596	214454088	+	SMYD2	NM_020197	2.1283
3mK4H3.smooth.chr1.cher1014	chr1	214454990	214455720	+	SMYD2	NM_020197	1.66793
3mK4H3.smooth.chr1.cher1015	chr1	214722264	214724628	+	PTPN14	NM_005401	4.34336
3mK4H3.smooth.chr1.cher1016	chr1	214725660	214726080	+	PTPN14	NM_005401	2.15945
3mK4H3.smooth.chr1.cher1017	chr1	214775774	214778586	+	CENPF	NM_016343	4.37342
3mK4H3.smooth.chr1.cher1018	chr1	215739746	215740690	+	KCTD3	NM_016121	1.40586
3mK4H3.smooth.chr1.cher1019	chr1	215741390	215743512	+	KCTD3	NM_016121	3.86352
3mK4H3.smooth.chr1.cher1020	chr1	217802520	217805016	+	GPATCH2	NM_018040	3.91525
3mK4H3.smooth.chr1.cher1021	chr1	218458599	218459412	+	RRP15	NM_016052	5.12075
3mK4H3.smooth.chr1.cher1022	chr1	219347919	219348880	+	LYPLAL1	NM_138794	2.60675
3mK4H3.smooth.chr1.cher1023	chr1	220218964	220220250	+	EPRS	NM_004446	4.37521
3mK4H3.smooth.chr1.cher1024	chr1	220262638	220263478	+	BPNT1	NM_006085	4.78925
3mK4H3.smooth.chr1.cher1025	chr1	220444556	220445239	+	RAB3GAP2	NM_012414	2.66823
3mK4H3.smooth.chr1.cher1026	chr1	220700649	220701290	+	MARK1	NM_018650	2.42228
3mK4H3.smooth.chr1.cher1027	chr1	220702394	220704176	+	MARK1	NM_018650	2.12437
3mK4H3.smooth.chr1.cher1028	chr1	220864580	220865102	+	C1orf115	NM_024709	1.66652
3mK4H3.smooth.chr1.cher1029	chr1	221914330	221915744	+	DUSP10	NM_144729	2.13357
3mK4H3.smooth.chr1.cher1030	chr1	222762988	222763243	+	TAF1A	NM_139352	2.29332
3mK4H3.smooth.chr1.cher1031	chr1	222791568	222792082	+	MIA3	NM_198551	2.59887
3mK4H3.smooth.chr1.cher1032	chr1	222817446	222817705	+	MIA3	NM_198551	1.89699
3mK4H3.smooth.chr1.cher1033	chr1	222885310	222886927	+	C1orf58	NM_144695	4.8776
3mK4H3.smooth.chr1.cher1034	chr1	222988177	222988609	+	FAM177B	NM_207468	1.43395
3mK4H3.smooth.chr1.cher1035	chr1	223900701	223901408	+	CAPN2	NM_001748	3.34428
3mK4H3.smooth.chr1.cher1036	chr1	224032112	224032910	+	TP53BP2	NM_005426	2.86603
3mK4H3.smooth.chr1.cher1037	chr1	224034169	224034684	+	TP53BP2	NM_005426	0.917758
3mK4H3.smooth.chr1.cher1038	chr1	224180228	224180891	+	FBXO28	NM_001136115	3.52858
3mK4H3.smooth.chr1.cher1039	chr1	224302436	224304180	+	FBXO28	NM_001136115	4.50299
3mK4H3.smooth.chr1.cher1040	chr1	224370264	224371970	+	DEGS1	NM_003676	4.07469
3mK4H3.smooth.chr1.cher1041	chr1	224517270	224518648	+	NVL	NM_206840	5.15017
3mK4H3.smooth.chr1.cher1042	chr1	224544890	224546956	+	CNIH4	NM_014184	4.55394
3mK4H3.smooth.chr1.cher1043	chr1	224618976	224621400	+	WDR26	NM_025160	5.06163
3mK4H3.smooth.chr1.cher1044	chr1	224622555	224624474	+	WDR26	NM_025160	2.83248
3mK4H3.smooth.chr1.cher1045	chr1	225613516	225614626	+	LBR	NM_002296	4.63596
3mK4H3.smooth.chr1.cher1046	chr1	225616154	225616914	+	LBR	NM_194442	2.21586
3mK4H3.smooth.chr1.cher1047	chr1	225838726	225840679	+	ENAH	NM_018212	4.04915
3mK4H3.smooth.chr1.cher1048	chr1	225842000	225842878	+	ENAH	NM_018212	1.2882
3mK4H3.smooth.chr1.cher1049	chr1	225964571	225967708	+	SRP9	NM_001130440	4.82613
3mK4H3.smooth.chr1.cher1050	chr1	226068320	226069291	+	TMEM63A	NM_014698	1.57085
3mK4H3.smooth.chr1.cher1051	chr1	226070076	226070870	+	TMEM63A	NM_014698	1.31303
3mK4H3.smooth.chr1.cher1052	chr1	226110258	226110680	+	PYCR2	NM_013328	1.48456
3mK4H3.smooth.chr1.cher1053	chr1	226111448	226111861	+	PYCR2	NM_013328	1.36669
3mK4H3.smooth.chr1.cher1054	chr1	226186064	226186616	+	C1orf55	NM_152608	5.72898
3mK4H3.smooth.chr1.cher1055	chr1	226187390	226187802	+	C1orf55	NM_152608	1.00376
3mK4H3.smooth.chr1.cher1056	chr1	226248710	226253452	+	LOC440926	NR_002315	5.11394
3mK4H3.smooth.chr1.cher1057	chr1	226372270	226374218	+	ACBD3	NM_022735	3.02059
3mK4H3.smooth.chr1.cher1058	chr1	226494570	226494964	+	LIN9	NM_173083	1.3783
3mK4H3.smooth.chr1.cher1059	chr1	226495882	226496597	+	LIN9	NM_173083	3.55828
3mK4H3.smooth.chr1.cher1060	chr1	226497688	226498054	+	LIN9	NM_173083	0.785464
3mK4H3.smooth.chr1.cher1061	chr1	226594386	226595798	+	PARP1	NM_001618	4.62372
3mK4H3.smooth.chr1.cher1062	chr1	227128321	227129019	+	CABC1	NM_020247	1.68399
3mK4H3.smooth.chr1.cher1063	chr1	227502548	227505599	+	CDC42BPA	NM_003607	3.57824
3mK4H3.smooth.chr1.cher1064	chr1	227750796	227751671	+	ZNF678	NM_178549	1.37037
3mK4H3.smooth.chr1.cher1065	chr1	227921165	227922268	+	JMJD4	NM_001161465	2.59887
3mK4H3.smooth.chr1.cher1066	chr1	228268904	228269871	+	ARF1	NM_001658	1.37713
3mK4H3.smooth.chr1.cher1067	chr1	228271431	228273253	+	ARF1	NM_001024228	4.02123
3mK4H3.smooth.chr1.cher1068	chr1	228288582	228289443	+	C1orf35	NM_024319	2.90126
3mK4H3.smooth.chr1.cher1069	chr1	228290400	228290861	+	C1orf35	NM_024319	1.45612
3mK4H3.smooth.chr1.cher1070	chr1	228293841	228296475	+	MRPL55	NM_181441	4.66615
3mK4H3.smooth.chr1.cher1071	chr1	228297460	228298120	+	MRPL55	NM_181441	1.28196
3mK4H3.smooth.chr1.cher1072	chr1	228327523	228327986	+	GUK1	NM_001159390	1.15718
3mK4H3.smooth.chr1.cher1073	chr1	228328658	228330164	+	GUK1	NM_001159390	4.44941
3mK4H3.smooth.chr1.cher1074	chr1	228353126	228353501	+	C1orf69	NM_001010867	1.49911
3mK4H3.smooth.chr1.cher1075	chr1	228592734	228593566	+	TRIM11	NM_145214	4.80001
3mK4H3.smooth.chr1.cher1076	chr1	228594948	228596438	+	TRIM17	NM_001024941	2.2784
3mK4H3.smooth.chr1.cher1077	chr1	228643104	228647652	+	HIST3H2A	NM_033445	3.16098
3mK4H3.smooth.chr1.cher1078	chr1	228651586	228652244	+	HIST3H2BB	NM_175055	2.68373
3mK4H3.smooth.chr1.cher1079	chr1	228744075	228745666	+	DUSP5P	NR_002834	1.7841
3mK4H3.smooth.chr1.cher1080	chr1	228756354	228756845	+	DUSP5P	NR_002834	1.57146
3mK4H3.smooth.chr1.cher1081	chr1	228782958	228783248	+	DUSP5P	NR_002834	2.73673
3mK4H3.smooth.chr1.cher1082	chr1	229408490	229409170	+	RAB4A	NM_004578	1.78245
3mK4H3.smooth.chr1.cher1083	chr1	229475822	229476580	+	C1orf96	NM_145257	2.5487
3mK4H3.smooth.chr1.cher1084	chr1	229477191	229478039	+	C1orf96	NM_145257	4.48364
3mK4H3.smooth.chr1.cher1085	chr1	229478978	229479364	+	C1orf96	NM_145257	1.36889
3mK4H3.smooth.chr1.cher1086	chr1	229567626	229568865	+	ACTA1	NM_001100	2.60334
3mK4H3.smooth.chr1.cher1087	chr1	229641704	229643050	+	NUP133	NM_018230	2.40137
3mK4H3.smooth.chr1.cher1088	chr1	229643873	229644366	+	NUP133	NM_018230	1.58472
3mK4H3.smooth.chr1.cher1089	chr1	229692942	229693654	+	ABCB10	NM_012089	2.47066
3mK4H3.smooth.chr1.cher1090	chr1	229695531	229695950	+	ABCB10	NM_012089	1.47195
3mK4H3.smooth.chr1.cher1091	chr1	229760146	229761200	+	TAF5L	NM_001025247	2.73571
3mK4H3.smooth.chr1.cher1092	chr1	229762493	229763576	+	URB2	NM_014777	4.81859
3mK4H3.smooth.chr1.cher1093	chr1	229764602	229765074	+	URB2	NM_014777	0.71549
3mK4H3.smooth.chr1.cher1094	chr1	230201970	230202240	+	GALNT2	NM_004481	0.835934
3mK4H3.smooth.chr1.cher1095	chr1	230203797	230205436	+	GALNT2	NM_004481	2.83353
3mK4H3.smooth.chr1.cher1096	chr1	230778480	230780758	+	COG2	NM_007357	4.71514
3mK4H3.smooth.chr1.cher1097	chr1	231001783	231003652	+	C1orf198	NM_032800	2.82496
3mK4H3.smooth.chr1.cher1098	chr1	231111400	231114086	+	TTC13	NM_024525	3.23408
3mK4H3.smooth.chr1.cher1099	chr1	231115000	231115304	+	ARV1	NM_022786	4.64916
3mK4H3.smooth.chr1.cher1100	chr1	231174266	231174900	+	FAM89A	NM_198552	2.11543
3mK4H3.smooth.chr1.cher1101	chr1	231375194	231375664	+	C1orf131	NM_152379	1.2172
3mK4H3.smooth.chr1.cher1102	chr1	231376266	231378834	+	GNPAT	NM_014236	4.51151
3mK4H3.smooth.chr1.cher1103	chr1	231469088	231470734	+	EXOC8	NM_175876	2.3524
3mK4H3.smooth.chr1.cher1104	chr1	231471705	231473587	+	EXOC8	NM_175876	4.06193
3mK4H3.smooth.chr1.cher1105	chr1	231474628	231475768	+	C1orf124	NM_001010984	4.4734
3mK4H3.smooth.chr1.cher1106	chr1	231554880	231556514	+	EGLN1	NM_022051	4.56308
3mK4H3.smooth.chr1.cher1107	chr1	231558732	231559196	+	EGLN1	NM_022051	0.875973
3mK4H3.smooth.chr1.cher1108	chr1	231664642	231665602	+	TSNAX	NM_005999	4.44896
3mK4H3.smooth.chr1.cher1109	chr1	233086132	233086511	+	C1orf57	NM_032324	1.42407
3mK4H3.smooth.chr1.cher1110	chr1	233431286	233431498	+	PCNXL2	NM_014801	0.756299
3mK4H3.smooth.chr1.cher1111	chr1	234492456	234492936	+	C1orf31	NM_001012985	1.17741
3mK4H3.smooth.chr1.cher1112	chr1	234508204	234508714	+	C1orf31	NM_001012985	3.35401
3mK4H3.smooth.chr1.cher1113	chr1	234509916	234510540	+	C1orf31	NM_001012985	3.38258
3mK4H3.smooth.chr1.cher1114	chr1	234612990	234613822	+	TARBP1	NM_005646	1.26709
3mK4H3.smooth.chr1.cher1115	chr1	234742842	234744279	+	IRF2BP2	NM_001077397	3.72757
3mK4H3.smooth.chr1.cher1116	chr1	235291710	235292409	+	TOMM20	NM_014765	2.42838
3mK4H3.smooth.chr1.cher1117	chr1	235324202	235325194	+	RBM34	NM_001161533	4.52622
3mK4H3.smooth.chr1.cher1118	chr1	235488472	235491532	+	ARID4B	NM_016374	3.82588
3mK4H3.smooth.chr1.cher1119	chr1	235492159	235493360	+	GGPS1	NM_004837	4.62961
3mK4H3.smooth.chr1.cher1120	chr1	235493976	235495258	+	GGPS1	NM_004837	1.84674
3mK4H3.smooth.chr1.cher1121	chr1	235530522	235531192	+	TBCE	NM_003193	2.942
3mK4H3.smooth.chr1.cher1122	chr1	235665794	235667167	+	B3GALNT2	NM_152490	4.68436
3mK4H3.smooth.chr1.cher1123	chr1	236028848	236030330	+	LYST	NM_000081	2.5861
3mK4H3.smooth.chr1.cher1124	chr1	236030808	236031398	+	LYST	NM_000081	0.823223
3mK4H3.smooth.chr1.cher1125	chr1	236443268	236444480	+	ERO1LB	NM_019891	1.77837
3mK4H3.smooth.chr1.cher1126	chr1	236766370	236767228	+	HEATR1	NM_018072	5.45901
3mK4H3.smooth.chr1.cher1127	chr1	236959085	236960724	+	MTR	NM_000254	4.93075
3mK4H3.smooth.chr1.cher1128	chr1	241680722	241683756	+	FH	NM_000143	3.5889
3mK4H3.smooth.chr1.cher1129	chr1	241801227	241803006	+	OPN3	NM_014322	3.5156
3mK4H3.smooth.chr1.cher1130	chr1	242010702	242013906	+	EXO1	NM_003686	4.53922
3mK4H3.smooth.chr1.cher1131	chr1	243264970	243265179	+	LOC731275	NR_029401	2.1267
3mK4H3.smooth.chr1.cher1132	chr1	243414996	243420932	+	CEP170	NM_001042405	4.54857
3mK4H3.smooth.chr1.cher1133	chr1	244011154	244011952	+	AKT3	NM_005465	1.24562
3mK4H3.smooth.chr1.cher1134	chr1	244210244	244211363	+	ZNF238	NM_205768	1.70799
3mK4H3.smooth.chr1.cher1135	chr1	244212870	244214212	+	ZNF238	NM_205768	2.06403
3mK4H3.smooth.chr1.cher1136	chr1	244612830	244615812	+	ADSS	NM_001126	4.48929
3mK4H3.smooth.chr1.cher1137	chr1	244817123	244818986	+	PPPDE1	NM_016076	4.45357
3mK4H3.smooth.chr1.cher1138	chr1	244998996	245001278	+	FAM36A	NM_198076	4.04896
3mK4H3.smooth.chr1.cher1139	chr1	245024970	245026513	+	HNRNPU	NM_031844	4.37688
3mK4H3.smooth.chr1.cher1140	chr1	245027033	245028754	+	HNRNPU	NM_031844	2.64232
3mK4H3.smooth.chr1.cher1141	chr1	245132226	245133394	+	EFCAB2	NM_032328	2.34267
3mK4H3.smooth.chr1.cher1142	chr1	245134714	245135664	+	EFCAB2	NR_026588	3.36637
3mK4H3.smooth.chr1.cher1143	chr1	246668156	246668420	+	TFB2M	NM_022366	1.9387
3mK4H3.smooth.chr1.cher1144	chr1	246669150	246670769	+	TFB2M	NM_022366	3.81139
3mK4H3.smooth.chr1.cher1145	chr1	246727292	246731708	+	TFB2M	NM_022366	4.85947
3mK4H3.smooth.chr1.cher1146	chr1	246886864	246887356	+	SCCPDH	NM_016002	1.38867
3mK4H3.smooth.chr1.cher1147	chr1	246888230	246888496	+	SCCPDH	NM_016002	2.67122
3mK4H3.smooth.chr1.cher1148	chr1	247093852	247094899	+	AHCTF1	NM_015446	4.66481
3mK4H3.smooth.chr1.cher1149	chr1	247095649	247096134	+	AHCTF1	NM_015446	0.852202
3mK4H3.smooth.chr1.cher1150	chr1	247170863	247171423	+	ZNF695	NM_020394	1.92299
3mK4H3.smooth.chr1.cher1151	chr1	247240290	247242462	+	ZNF670	NM_033213	2.55576
3mK4H3.smooth.chr1.cher1152	chr1	247265126	247265708	+	ZNF669	NM_024804	1.21574
3mK4H3.smooth.chr1.cher1153	chr1	247267147	247267908	+	ZNF669	NM_024804	3.03872
3mK4H3.smooth.chr1.cher1154	chr1	247373888	247374327	+	ZNF124	NM_003431	0.773125
3mK4H3.smooth.chr1.cher1155	chr1	247492834	247493993	+	ZNF496	NM_032752	2.45687
3mK4H3.smooth.chr1.cher1156	chr1	247494611	247494856	+	ZNF496	NM_032752	2.57055
3mK4H3.smooth.chr1.cher1157	chr1	247495507	247496986	+	ZNF496	NM_032752	3.13255
3mK4H3.smooth.chr1.cher1158	chr1	249117960	249120988	+	SH3BP5L	NM_030645	3.46506
3mK4H3.smooth.chr1.cher1159	chr1	249151471	249152415	+	ZNF692	NM_001136036	2.65381
3mK4H3.smooth.chr10.cher1	chr10	179226	180725	+	ZMYND11	NM_212479	1.44262
3mK4H3.smooth.chr10.cher2	chr10	182455	183124	+	ZMYND11	NM_212479	3.13044
3mK4H3.smooth.chr10.cher3	chr10	733216	734462	+	DIP2C	NM_014974	2.39494
3mK4H3.smooth.chr10.cher4	chr10	735063	735452	+	DIP2C	NM_014974	1.08063
3mK4H3.smooth.chr10.cher5	chr10	1034556	1034841	+	GTPBP4	NM_012341	1.44157
3mK4H3.smooth.chr10.cher6	chr10	1100360	1100582	+	WDR37	NM_014023	1.29741
3mK4H3.smooth.chr10.cher7	chr10	1101334	1102116	+	WDR37	NM_014023	4.02935
3mK4H3.smooth.chr10.cher8	chr10	1103148	1103872	+	WDR37	NM_014023	4.14299
3mK4H3.smooth.chr10.cher9	chr10	3214206	3214916	+	PITRM1	NM_014889	3.25954
3mK4H3.smooth.chr10.cher10	chr10	3823760	3824102	+	KLF6	NM_001300	0.997048
3mK4H3.smooth.chr10.cher11	chr10	3824799	3826652	+	KLF6	NM_001300	5.15893
3mK4H3.smooth.chr10.cher12	chr10	5454769	5455880	+	NET1	NM_001047160	3.76095
3mK4H3.smooth.chr10.cher13	chr10	5456520	5457116	+	NET1	NM_001047160	1.40676
3mK4H3.smooth.chr10.cher14	chr10	5707332	5708466	+	ASB13	NM_024701	3.07118
3mK4H3.smooth.chr10.cher15	chr10	5727654	5727780	+	C10orf18	NM_017782	4.26594
3mK4H3.smooth.chr10.cher16	chr10	5853002	5855200	+	GDI2	NM_001494	4.5519
3mK4H3.smooth.chr10.cher17	chr10	5856190	5856608	+	GDI2	NM_001494	1.74744
3mK4H3.smooth.chr10.cher18	chr10	5929828	5930724	+	ANKRD16	NM_001009941	3.42136
3mK4H3.smooth.chr10.cher19	chr10	5932599	5933352	+	FBXO18	NM_178150	3.47965
3mK4H3.smooth.chr10.cher20	chr10	5934155	5934894	+	FBXO18	NM_178150	1.83013
3mK4H3.smooth.chr10.cher21	chr10	6131778	6132816	+	RBM17	NM_001145547	4.94108
3mK4H3.smooth.chr10.cher22	chr10	6187580	6187917	+	PFKFB3	NM_001145443	0.826743
3mK4H3.smooth.chr10.cher23	chr10	6622595	6623154	+	PRKCQ	NM_006257	1.13607
3mK4H3.smooth.chr10.cher24	chr10	7451595	7452634	+	SFMBT2	NM_001029880	1.16378
3mK4H3.smooth.chr10.cher25	chr10	7830523	7832498	+	ATP5C1	NM_001001973	4.1735
3mK4H3.smooth.chr10.cher26	chr10	11058886	11059234	+	CUGBP2	NM_001025077	1.13694
3mK4H3.smooth.chr10.cher27	chr10	11060900	11062472	+	CUGBP2	NM_006561	4.55073
3mK4H3.smooth.chr10.cher28	chr10	11651470	11652392	+	USP6NL	NM_014688	2.52541
3mK4H3.smooth.chr10.cher29	chr10	11865900	11867386	+	C10orf47	NM_153256	3.61628
3mK4H3.smooth.chr10.cher30	chr10	12082924	12083742	+	UPF2	NM_015542	3.85514
3mK4H3.smooth.chr10.cher31	chr10	12084661	12085096	+	UPF2	NM_080599	1.74921
3mK4H3.smooth.chr10.cher32	chr10	12112180	12112420	+	DHTKD1	NM_018706	1.96581
3mK4H3.smooth.chr10.cher33	chr10	12170774	12172706	+	SEC61A2	NM_001142628	3.0606
3mK4H3.smooth.chr10.cher34	chr10	12235014	12236768	+	NUDT5	NM_014142	4.52167
3mK4H3.smooth.chr10.cher35	chr10	12239894	12241096	+	CDC123	NM_006023	1.91332
3mK4H3.smooth.chr10.cher36	chr10	13142365	13143556	+	OPTN	NM_021980	2.79767
3mK4H3.smooth.chr10.cher37	chr10	13204020	13204276	+	MCM10	NM_182751	4.04312
3mK4H3.smooth.chr10.cher38	chr10	13388128	13388862	+	SEPHS1	NM_012247	3.44642
3mK4H3.smooth.chr10.cher39	chr10	13390083	13390837	+	SEPHS1	NM_012247	1.29858
3mK4H3.smooth.chr10.cher40	chr10	13570049	13570278	+	BEND7	NM_001100912	2.06864
3mK4H3.smooth.chr10.cher41	chr10	14879180	14883292	+	HSPA14	NM_016299	5.70302
3mK4H3.smooth.chr10.cher42	chr10	14919590	14920336	+	SUV39H2	NM_024670	4.03406
3mK4H3.smooth.chr10.cher43	chr10	14921027	14923340	+	SUV39H2	NM_024670	5.23895
3mK4H3.smooth.chr10.cher44	chr10	14994876	14997312	+	DCLRE1C	NM_001033858	4.07034
3mK4H3.smooth.chr10.cher45	chr10	15001722	15002124	+	MEIG1	NM_001080836	1.66014
3mK4H3.smooth.chr10.cher46	chr10	15138500	15139018	+	C10orf111	NM_153244	1.34721
3mK4H3.smooth.chr10.cher47	chr10	15142070	15142532	+	RPP38	NM_183005	1.72395
3mK4H3.smooth.chr10.cher48	chr10	15143218	15143530	+	RPP38	NM_183005	0.719564
3mK4H3.smooth.chr10.cher49	chr10	15208186	15209602	+	NMT2	NM_004808	2.60352
3mK4H3.smooth.chr10.cher50	chr10	15411919	15412310	+	FAM171A1	NM_001010924	1.41137
3mK4H3.smooth.chr10.cher51	chr10	15900172	15903156	+	FAM188A	NM_024948	3.34778
3mK4H3.smooth.chr10.cher52	chr10	16858674	16859812	+	RSU1	NM_152724	2.33869
3mK4H3.smooth.chr10.cher53	chr10	17242104	17243108	+	TRDMT1	NM_176083	1.54973
3mK4H3.smooth.chr10.cher54	chr10	17685172	17688092	+	STAM	NM_003473	4.79663
3mK4H3.smooth.chr10.cher55	chr10	18938884	18941444	+	NSUN6	NM_182543	3.37196
3mK4H3.smooth.chr10.cher56	chr10	18947040	18947562	+	ARL5B	NM_178815	2.19995
3mK4H3.smooth.chr10.cher57	chr10	18948866	18950544	+	ARL5B	NM_178815	5.40783
3mK4H3.smooth.chr10.cher58	chr10	21460820	21462384	+	NEBL	NM_213569	4.43545
3mK4H3.smooth.chr10.cher59	chr10	21463745	21463872	+	NEBL	NM_213569	0.764297
3mK4H3.smooth.chr10.cher60	chr10	21783225	21784241	+	C10orf114	NM_001010911	4.46702
3mK4H3.smooth.chr10.cher61	chr10	21785565	21786065	+	C10orf114	NM_001010911	1.07265
3mK4H3.smooth.chr10.cher62	chr10	21798024	21798246	+	C10orf140	NM_207371	1.25183
3mK4H3.smooth.chr10.cher63	chr10	21807453	21807978	+	C10orf140	NM_207371	2.23512
3mK4H3.smooth.chr10.cher64	chr10	21813206	21814512	+	C10orf140	NM_207371	2.53772
3mK4H3.smooth.chr10.cher65	chr10	21817264	21817680	+	C10orf140	NM_207371	0.872133
3mK4H3.smooth.chr10.cher66	chr10	21823407	21823560	+	MLLT10	NM_004641	3.42297
3mK4H3.smooth.chr10.cher67	chr10	21824266	21825484	+	MLLT10	NM_001009569	4.0462
3mK4H3.smooth.chr10.cher68	chr10	22290290	22292706	+	DNAJC1	NM_022365	4.26856
3mK4H3.smooth.chr10.cher69	chr10	22518307	22518407	+	COMMD3	NM_012071	1.93299
3mK4H3.smooth.chr10.cher70	chr10	22604154	22606856	+	COMMD3	NM_012071	2.44498
3mK4H3.smooth.chr10.cher71	chr10	22609192	22609358	+	COMMD3	NM_012071	1.59034
3mK4H3.smooth.chr10.cher72	chr10	22611038	22612582	+	BMI1	NM_005180	3.41505
3mK4H3.smooth.chr10.cher73	chr10	22614844	22615006	+	BMI1	NM_005180	2.64319
3mK4H3.smooth.chr10.cher74	chr10	22630424	22630936	+	SPAG6	NM_172242	1.92889
3mK4H3.smooth.chr10.cher75	chr10	23000824	23001932	+	PIP4K2A	NM_005028	3.04762
3mK4H3.smooth.chr10.cher76	chr10	23002908	23003270	+	PIP4K2A	NM_005028	1.51183
3mK4H3.smooth.chr10.cher77	chr10	23384892	23385888	+	MSRB2	NM_012228	2.96326
3mK4H3.smooth.chr10.cher78	chr10	25010252	25011851	+	ARHGAP21	NM_020824	3.03816
3mK4H3.smooth.chr10.cher79	chr10	25013134	25013688	+	ARHGAP21	NM_020824	0.919146
3mK4H3.smooth.chr10.cher80	chr10	25304542	25305088	+	ENKUR	NM_145010	1.17385
3mK4H3.smooth.chr10.cher81	chr10	25305992	25307146	+	THNSL1	NM_024838	2.09989
3mK4H3.smooth.chr10.cher82	chr10	26985865	26988122	+	PDSS1	NM_014317	5.10887
3mK4H3.smooth.chr10.cher83	chr10	27147580	27149158	+	ABI1	NM_005470	4.54767
3mK4H3.smooth.chr10.cher84	chr10	27388688	27389723	+	ANKRD26	NM_014915	2.62339
3mK4H3.smooth.chr10.cher85	chr10	27440882	27442836	+	YME1L1	NM_014263	4.80847
3mK4H3.smooth.chr10.cher86	chr10	27446086	27447094	+	MASTL	NM_032844	2.46494
3mK4H3.smooth.chr10.cher87	chr10	27529710	27532314	+	ACBD5	NM_001042473	3.47095
3mK4H3.smooth.chr10.cher88	chr10	27540879	27541757	+	LOC387646	NR_003525	2.327
3mK4H3.smooth.chr10.cher89	chr10	27793154	27794446	+	RAB18	NM_021252	4.2833
3mK4H3.smooth.chr10.cher90	chr10	28286288	28286589	+	ARMC4	NM_018076	0.886767
3mK4H3.smooth.chr10.cher91	chr10	28820182	28820656	+	WAC	NR_024557	2.96174
3mK4H3.smooth.chr10.cher92	chr10	28822365	28825404	+	WAC	NM_016628	4.67882
3mK4H3.smooth.chr10.cher93	chr10	28967342	28968143	+	BAMBI	NM_012342	1.98614
3mK4H3.smooth.chr10.cher94	chr10	29698388	29698834	+	LOC387647	NR_003930	1.5953
3mK4H3.smooth.chr10.cher95	chr10	30637138	30638424	+	MTPAP	NM_018109	4.41898
3mK4H3.smooth.chr10.cher96	chr10	30723562	30725350	+	MAP3K8	NM_005204	2.66787
3mK4H3.smooth.chr10.cher97	chr10	31606590	31607733	+	LOC220930	NR_024284	2.98945
3mK4H3.smooth.chr10.cher98	chr10	31609558	31610486	+	ZEB1	NM_030751	3.29892
3mK4H3.smooth.chr10.cher99	chr10	32215624	32216759	+	ARHGAP12	NM_018287	2.45338
3mK4H3.smooth.chr10.cher100	chr10	32218774	32219546	+	ARHGAP12	NM_018287	1.99153
3mK4H3.smooth.chr10.cher101	chr10	32342960	32344318	+	KIF5B	NM_004521	4.29599
3mK4H3.smooth.chr10.cher102	chr10	32345802	32346350	+	KIF5B	NM_004521	1.5385
3mK4H3.smooth.chr10.cher103	chr10	32633968	32634926	+	EPC1	NM_025209	3.76543
3mK4H3.smooth.chr10.cher104	chr10	32636210	32637296	+	EPC1	NM_025209	1.49513
3mK4H3.smooth.chr10.cher105	chr10	32734536	32735736	+	CCDC7	NM_145023	2.11728
3mK4H3.smooth.chr10.cher106	chr10	33244578	33247021	+	ITGB1	NM_133376	3.64156
3mK4H3.smooth.chr10.cher107	chr10	33247814	33248724	+	ITGB1	NM_002211	3.12835
3mK4H3.smooth.chr10.cher108	chr10	35101925	35103263	+	PARD3	NM_019619	3.01416
3mK4H3.smooth.chr10.cher109	chr10	35104956	35105598	+	PARD3	NM_019619	1.17166
3mK4H3.smooth.chr10.cher110	chr10	35378296	35380374	+	CUL2	NM_003591	4.37189
3mK4H3.smooth.chr10.cher111	chr10	35417902	35418794	+	CREM	NM_001881	2.55489
3mK4H3.smooth.chr10.cher112	chr10	35622424	35624428	+	CCNY	NM_181698	3.86888
3mK4H3.smooth.chr10.cher113	chr10	35626230	35628098	+	CCNY	NM_145012	3.91745
3mK4H3.smooth.chr10.cher114	chr10	35929058	35929399	+	FZD8	NM_031866	0.741883
3mK4H3.smooth.chr10.cher115	chr10	35932454	35933501	+	FZD8	NM_031866	2.73414
3mK4H3.smooth.chr10.cher116	chr10	38144722	38146625	+	ZNF248	NM_021045	3.13255
3mK4H3.smooth.chr10.cher117	chr10	38147278	38147674	+	ZNF248	NM_021045	1.75672
3mK4H3.smooth.chr10.cher118	chr10	38264468	38265854	+	ZNF25	NM_145011	3.48701
3mK4H3.smooth.chr10.cher119	chr10	38383262	38384484	+	ZNF37A	NM_001007094	2.78229
3mK4H3.smooth.chr10.cher120	chr10	38645085	38645418	+	HSD17B7P2	NR_003086	1.6475
3mK4H3.smooth.chr10.cher121	chr10	38691344	38692228	+	CDC10L	NR_027269	3.10358
3mK4H3.smooth.chr10.cher122	chr10	39023653	39024114	+	LOC399744	NR_024497	0.833669
3mK4H3.smooth.chr10.cher123	chr10	42862943	42863255	+	LOC441666	NR_024380	1.14842
3mK4H3.smooth.chr10.cher124	chr10	43047701	43048394	+	ZNF37B	NR_026777	2.32791
3mK4H3.smooth.chr10.cher125	chr10	43277834	43278558	+	BMS1	NM_014753	4.87234
3mK4H3.smooth.chr10.cher126	chr10	43634490	43634822	+	CSGALNACT2	NM_018590	4.38117
3mK4H3.smooth.chr10.cher127	chr10	43635836	43636300	+	CSGALNACT2	NM_018590	1.03935
3mK4H3.smooth.chr10.cher128	chr10	43891375	43891952	+	HNRNPF	NM_001098208	2.23799
3mK4H3.smooth.chr10.cher129	chr10	43902488	43902578	+	HNRNPF	NM_001098206	3.13746
3mK4H3.smooth.chr10.cher130	chr10	44067630	44070214	+	ZNF239	NM_001099282	4.71104
3mK4H3.smooth.chr10.cher131	chr10	44102064	44103256	+	ZNF485	NM_145312	1.7903
3mK4H3.smooth.chr10.cher132	chr10	44142982	44143669	+	ZNF32	NM_001005368	1.10702
3mK4H3.smooth.chr10.cher133	chr10	45453821	45454976	+	RASSF4	NM_032023	1.99304
3mK4H3.smooth.chr10.cher134	chr10	45497306	45497690	+	ZNF22	NM_006963	1.60029
3mK4H3.smooth.chr10.cher135	chr10	45719632	45719857	+	LOC100133308	NR_024472	1.30923
3mK4H3.smooth.chr10.cher136	chr10	46088798	46089902	+	MARCH8	NM_001002265	2.91695
3mK4H3.smooth.chr10.cher137	chr10	46167722	46168021	+	ANUBL1	NM_001128324	0.986599
3mK4H3.smooth.chr10.cher138	chr10	46222393	46223291	+	FAM21C	NM_015262	2.9315
3mK4H3.smooth.chr10.cher139	chr10	46762453	46763167	+	BMS1P5	NR_003611	4.4298
3mK4H3.smooth.chr10.cher140	chr10	47243401	47243910	+	LOC642826	NR_024495	3.63122
3mK4H3.smooth.chr10.cher141	chr10	49515326	49515393	+	FRMPD2	NM_001018071	2.46031
3mK4H3.smooth.chr10.cher142	chr10	50746194	50746714	+	ERCC6	NM_000124	2.18823
3mK4H3.smooth.chr10.cher143	chr10	51370846	51371696	+	LOC728407	NR_029388	3.36447
3mK4H3.smooth.chr10.cher144	chr10	51489230	51489556	+	AGAP7	NM_001077685	0.824291
3mK4H3.smooth.chr10.cher145	chr10	51565497	51566992	+	NCOA4	NM_001145260	3.26728
3mK4H3.smooth.chr10.cher146	chr10	51827393	51828186	+	FAM21A	NM_001005751	2.72088
3mK4H3.smooth.chr10.cher147	chr10	52177676	52178440	+	SGMS1	NM_147156	2.32606
3mK4H3.smooth.chr10.cher148	chr10	52381510	52382609	+	SGMS1	NM_147156	1.54996
3mK4H3.smooth.chr10.cher149	chr10	52385628	52386318	+	SGMS1	NM_147156	0.814462
3mK4H3.smooth.chr10.cher150	chr10	52499384	52499980	+	ASAH2B	NM_001079516	2.7323
3mK4H3.smooth.chr10.cher151	chr10	53458814	53460204	+	PRKG1	NM_006258	3.52726
3mK4H3.smooth.chr10.cher152	chr10	58118746	58120848	+	ZWINT	NM_001005413	5.22576
3mK4H3.smooth.chr10.cher153	chr10	60025052	60027299	+	IPMK	NM_152230	2.31816
3mK4H3.smooth.chr10.cher154	chr10	60028008	60028668	+	CISD1	NM_018464	1.29633
3mK4H3.smooth.chr10.cher155	chr10	60029378	60030388	+	CISD1	NM_018464	3.3259
3mK4H3.smooth.chr10.cher156	chr10	60094100	60094380	+	UBE2D1	NM_003338	1.90186
3mK4H3.smooth.chr10.cher157	chr10	60095621	60097378	+	UBE2D1	NM_003338	4.80226
3mK4H3.smooth.chr10.cher158	chr10	60145509	60146658	+	TFAM	NM_003201	5.25984
3mK4H3.smooth.chr10.cher159	chr10	61663818	61665407	+	CCDC6	NM_005436	4.58441
3mK4H3.smooth.chr10.cher160	chr10	61666116	61666318	+	CCDC6	NM_005436	0.790683
3mK4H3.smooth.chr10.cher161	chr10	61667210	61667970	+	CCDC6	NM_005436	1.59769
3mK4H3.smooth.chr10.cher162	chr10	62538899	62542048	+	CDC2	NM_033379	3.83201
3mK4H3.smooth.chr10.cher163	chr10	63662526	63662738	+	ARID5B	NM_032199	2.03755
3mK4H3.smooth.chr10.cher164	chr10	63663418	63663736	+	ARID5B	NM_032199	0.827138
3mK4H3.smooth.chr10.cher165	chr10	64026828	64029106	+	RTKN2	NM_145307	2.96562
3mK4H3.smooth.chr10.cher166	chr10	64564860	64567420	+	ADO	NM_032804	4.30709
3mK4H3.smooth.chr10.cher167	chr10	64892442	64894086	+	NRBF2	NM_030759	4.22061
3mK4H3.smooth.chr10.cher168	chr10	65026618	65028957	+	JMJD1C	NM_004241	3.85647
3mK4H3.smooth.chr10.cher169	chr10	65224036	65224973	+	JMJD1C	NM_032776	2.82049
3mK4H3.smooth.chr10.cher170	chr10	65225753	65226918	+	LOC84989	NR_027182	2.21422
3mK4H3.smooth.chr10.cher171	chr10	65279898	65280889	+	REEP3	NM_001001330	2.12249
3mK4H3.smooth.chr10.cher172	chr10	65282112	65282996	+	REEP3	NM_001001330	3.42127
3mK4H3.smooth.chr10.cher173	chr10	69425118	69425584	+	CTNNA3	NM_001127384	0.875734
3mK4H3.smooth.chr10.cher174	chr10	69832642	69833978	+	HERC4	NM_015601	4.33124
3mK4H3.smooth.chr10.cher175	chr10	70092392	70095644	+	HNRNPH3	NM_012207	5.26555
3mK4H3.smooth.chr10.cher176	chr10	70165172	70165880	+	RUFY2	NM_001042417	2.29193
3mK4H3.smooth.chr10.cher177	chr10	70231739	70231872	+	DNA2	NM_001080449	1.24348
3mK4H3.smooth.chr10.cher178	chr10	70286468	70286839	+	SLC25A16	NM_152707	4.06126
3mK4H3.smooth.chr10.cher179	chr10	70319254	70322852	+	TET1	NM_030625	2.85949
3mK4H3.smooth.chr10.cher180	chr10	70481750	70482804	+	CCAR1	NM_018237	5.10153
3mK4H3.smooth.chr10.cher181	chr10	70588127	70588882	+	STOX1	NM_001130162	1.1866
3mK4H3.smooth.chr10.cher182	chr10	70660450	70661161	+	DDX50	NM_024045	1.69502
3mK4H3.smooth.chr10.cher183	chr10	70715550	70716240	+	DDX21	NM_004728	4.41892
3mK4H3.smooth.chr10.cher184	chr10	70883214	70885904	+	VPS26A	NM_001035260	3.96564
3mK4H3.smooth.chr10.cher185	chr10	70938312	70939858	+	SUPV3L1	NM_003171	3.14977
3mK4H3.smooth.chr10.cher186	chr10	70940502	70941182	+	SUPV3L1	NM_003171	5.20957
3mK4H3.smooth.chr10.cher187	chr10	70942220	70942536	+	SUPV3L1	NM_003171	1.71132
3mK4H3.smooth.chr10.cher188	chr10	71078064	71078493	+	HK1	NM_033496	0.919477
3mK4H3.smooth.chr10.cher189	chr10	71079274	71080581	+	HK1	NM_000188	1.71117
3mK4H3.smooth.chr10.cher190	chr10	71390695	71391831	+	C10orf35	NM_145306	2.80048
3mK4H3.smooth.chr10.cher191	chr10	71811552	71812188	+	H2AFY2	NM_018649	1.59553
3mK4H3.smooth.chr10.cher192	chr10	71814003	71815032	+	H2AFY2	NM_018649	1.92363
3mK4H3.smooth.chr10.cher193	chr10	71904382	71905091	+	TYSND1	NM_173555	1.60749
3mK4H3.smooth.chr10.cher194	chr10	71929116	71929543	+	SAR1A	NM_001142648	4.64492
3mK4H3.smooth.chr10.cher195	chr10	71991556	71992903	+	PPA1	NM_021129	4.68463
3mK4H3.smooth.chr10.cher196	chr10	72139976	72141338	+	LRRC20	NM_207119	2.92804
3mK4H3.smooth.chr10.cher197	chr10	72163400	72163648	+	EIF4EBP2	NM_004096	1.61765
3mK4H3.smooth.chr10.cher198	chr10	72164425	72165718	+	EIF4EBP2	NM_004096	3.70554
3mK4H3.smooth.chr10.cher199	chr10	72166346	72166570	+	EIF4EBP2	NM_004096	2.06248
3mK4H3.smooth.chr10.cher200	chr10	72238914	72240504	+	KIAA1274	NM_014431	3.22433
3mK4H3.smooth.chr10.cher201	chr10	72575799	72576700	+	SGPL1	NM_003901	2.91264
3mK4H3.smooth.chr10.cher202	chr10	72646544	72647503	+	PCBD1	NM_000281	1.84197
3mK4H3.smooth.chr10.cher203	chr10	73608522	73609130	+	PSAP	NM_002778	1.86278
3mK4H3.smooth.chr10.cher204	chr10	73610513	73610900	+	PSAP	NM_002778	1.29183
3mK4H3.smooth.chr10.cher205	chr10	73723035	73723607	+	CHST3	NM_004273	0.879807
3mK4H3.smooth.chr10.cher206	chr10	73724968	73726300	+	CHST3	NM_004273	1.99804
3mK4H3.smooth.chr10.cher207	chr10	73974532	73974840	+	ASCC1	NM_015947	1.49802
3mK4H3.smooth.chr10.cher208	chr10	73976396	73976916	+	C10orf104	NM_173473	3.93172
3mK4H3.smooth.chr10.cher209	chr10	74033902	74035886	+	DDIT4	NM_019058	2.04686
3mK4H3.smooth.chr10.cher210	chr10	74112400	74114621	+	DNAJB12	NM_017626	3.99812
3mK4H3.smooth.chr10.cher211	chr10	74384440	74385277	+	CBARA1	NM_006077	3.59489
3mK4H3.smooth.chr10.cher212	chr10	74386048	74386386	+	CBARA1	NM_006077	0.96369
3mK4H3.smooth.chr10.cher213	chr10	74451354	74454308	+	CCDC109A	NM_138357	3.68526
3mK4H3.smooth.chr10.cher214	chr10	74854332	74855524	+	P4HA1	NM_000917	3.24218
3mK4H3.smooth.chr10.cher215	chr10	74870183	74870652	+	NUDT13	NM_015901	2.21836
3mK4H3.smooth.chr10.cher216	chr10	74928128	74928420	+	FAM149B1	NM_173348	1.72291
3mK4H3.smooth.chr10.cher217	chr10	75004574	75008052	+	DNAJC9	NM_015190	4.70392
3mK4H3.smooth.chr10.cher218	chr10	75011694	75014214	+	MRPS16	NM_016065	5.12453
3mK4H3.smooth.chr10.cher219	chr10	75172667	75174718	+	ANXA7	NM_004034	4.5659
3mK4H3.smooth.chr10.cher220	chr10	75253250	75253958	+	PPP3CB	NM_001142354	2.03108
3mK4H3.smooth.chr10.cher221	chr10	75254560	75255072	+	PPP3CB	NM_001142354	4.44368
3mK4H3.smooth.chr10.cher222	chr10	75385232	75386048	+	MYOZ1	NM_021245	3.96357
3mK4H3.smooth.chr10.cher223	chr10	75490073	75490580	+	BMS1P4	NR_026592	3.47094
3mK4H3.smooth.chr10.cher224	chr10	75504436	75505214	+	SEC24C	NM_004922	3.38212
3mK4H3.smooth.chr10.cher225	chr10	75532249	75533954	+	FUT11	NM_173540	3.86101
3mK4H3.smooth.chr10.cher226	chr10	75539508	75539968	+	CHCHD1	NM_203298	1.75814
3mK4H3.smooth.chr10.cher227	chr10	75542796	75543330	+	CHCHD1	NM_203298	3.74078
3mK4H3.smooth.chr10.cher228	chr10	75545053	75545246	+	KIAA0913	NM_015037	4.54382
3mK4H3.smooth.chr10.cher229	chr10	75547740	75548298	+	KIAA0913	NM_015037	1.10536
3mK4H3.smooth.chr10.cher230	chr10	75632267	75633414	+	CAMK2G	NM_172169	1.32998
3mK4H3.smooth.chr10.cher231	chr10	75757216	75759834	+	VCL	NM_003373	2.25194
3mK4H3.smooth.chr10.cher232	chr10	75907956	75908238	+	AP3M1	NM_207012	1.2725
3mK4H3.smooth.chr10.cher233	chr10	75909626	75912932	+	ADK	NM_006721	4.56507
3mK4H3.smooth.chr10.cher234	chr10	75935644	75938506	+	ADK	NM_001123	3.47204
3mK4H3.smooth.chr10.cher235	chr10	76586061	76586383	+	MYST4	NM_012330	1.98741
3mK4H3.smooth.chr10.cher236	chr10	76871782	76873676	+	SAMD8	NM_144660	4.13421
3mK4H3.smooth.chr10.cher237	chr10	76971204	76972086	+	VDAC2	NM_003375	5.36305
3mK4H3.smooth.chr10.cher238	chr10	79787790	79788190	+	POLR3A	NM_007055	3.3925
3mK4H3.smooth.chr10.cher239	chr10	79788827	79790172	+	POLR3A	NM_007055	4.06001
3mK4H3.smooth.chr10.cher240	chr10	79793976	79795990	+	RPS24	NM_001142283	5.31424
3mK4H3.smooth.chr10.cher241	chr10	81107733	81108716	+	PPIF	NM_005729	3.2608
3mK4H3.smooth.chr10.cher242	chr10	81444176	81444510	+	LOC650623	NR_027512	1.11558
3mK4H3.smooth.chr10.cher243	chr10	81585360	81587028	+	LOC642361	NR_029407	2.32133
3mK4H3.smooth.chr10.cher244	chr10	81664380	81665102	+	MBL1P1	NR_002724	3.76915
3mK4H3.smooth.chr10.cher245	chr10	81838833	81840370	+	C10orf57	NM_025125	3.21909
3mK4H3.smooth.chr10.cher246	chr10	81963224	81964758	+	ANXA11	NM_145868	1.34733
3mK4H3.smooth.chr10.cher247	chr10	82214427	82216444	+	TSPAN14	NM_030927	3.14729
3mK4H3.smooth.chr10.cher248	chr10	85898796	85899243	+	GHITM	NM_014394	2.3188
3mK4H3.smooth.chr10.cher249	chr10	85900646	85901764	+	GHITM	NM_014394	3.47693
3mK4H3.smooth.chr10.cher250	chr10	86088950	86090165	+	FAM190B	NM_018999	3.12684
3mK4H3.smooth.chr10.cher251	chr10	88279148	88279676	+	WAPAL	NM_015045	2.93017
3mK4H3.smooth.chr10.cher252	chr10	88280380	88281042	+	WAPAL	NM_015045	4.40124
3mK4H3.smooth.chr10.cher253	chr10	88281859	88283836	+	WAPAL	NM_015045	3.25584
3mK4H3.smooth.chr10.cher254	chr10	88514938	88515622	+	BMPR1A	NM_004329	2.57168
3mK4H3.smooth.chr10.cher255	chr10	88517192	88518800	+	BMPR1A	NM_004329	4.09045
3mK4H3.smooth.chr10.cher256	chr10	88852554	88854070	+	GLUD1	NM_005271	3.52048
3mK4H3.smooth.chr10.cher257	chr10	88856378	88857000	+	FAM35A	NM_019054	1.95888
3mK4H3.smooth.chr10.cher258	chr10	89263094	89267072	+	MINPP1	NM_004897	3.83642
3mK4H3.smooth.chr10.cher259	chr10	89575524	89579264	+	ATAD1	NM_032810	3.86007
3mK4H3.smooth.chr10.cher260	chr10	89623337	89625806	+	PTEN	NM_000314	4.43669
3mK4H3.smooth.chr10.cher261	chr10	90751065	90751626	+	FAS	NM_152872	1.6544
3mK4H3.smooth.chr10.cher262	chr10	91010238	91010558	+	LIPA	NM_000235	1.51467
3mK4H3.smooth.chr10.cher263	chr10	91175094	91175298	+	IFIT5	NM_012420	2.66692
3mK4H3.smooth.chr10.cher264	chr10	91402626	91404438	+	PANK1	NM_138316	2.62849
3mK4H3.smooth.chr10.cher265	chr10	91460858	91463032	+	KIF20B	NM_016195	4.70361
3mK4H3.smooth.chr10.cher266	chr10	92631100	92633672	+	RPP30	NM_006413	4.52767
3mK4H3.smooth.chr10.cher267	chr10	92924324	92924822	+	NUDT9P1	NR_002779	1.51582
3mK4H3.smooth.chr10.cher268	chr10	92981009	92982984	+	PCGF5	NM_032373	2.34555
3mK4H3.smooth.chr10.cher269	chr10	93168940	93169764	+	LOC100188947	NR_024467	1.6079
3mK4H3.smooth.chr10.cher270	chr10	93170536	93171688	+	HECTD2	NM_173497	3.56631
3mK4H3.smooth.chr10.cher271	chr10	93557400	93560882	+	TNKS2	NM_025235	4.59013
3mK4H3.smooth.chr10.cher272	chr10	93667344	93667854	+	FGFBP3	NM_152429	1.69505
3mK4H3.smooth.chr10.cher273	chr10	93669102	93669298	+	FGFBP3	NM_152429	0.937091
3mK4H3.smooth.chr10.cher274	chr10	93682958	93685726	+	BTAF1	NM_003972	4.69192
3mK4H3.smooth.chr10.cher275	chr10	94049826	94050769	+	CPEB3	NM_014912	2.83853
3mK4H3.smooth.chr10.cher276	chr10	94051556	94052704	+	MARCH5	NM_017824	5.29753
3mK4H3.smooth.chr10.cher277	chr10	94331332	94332872	+	IDE	NM_004969	3.9157
3mK4H3.smooth.chr10.cher278	chr10	94353347	94354704	+	KIF11	NM_004523	4.96071
3mK4H3.smooth.chr10.cher279	chr10	94607322	94608127	+	EXOC6	NM_001013848	1.23679
3mK4H3.smooth.chr10.cher280	chr10	94608970	94609374	+	EXOC6	NM_019053	3.45599
3mK4H3.smooth.chr10.cher281	chr10	94609990	94610556	+	EXOC6	NM_019053	1.7192
3mK4H3.smooth.chr10.cher282	chr10	95460900	95463378	+	C10orf4	NM_145246	4.52002
3mK4H3.smooth.chr10.cher283	chr10	95654240	95655678	+	TMEM20	NM_153226	3.90911
3mK4H3.smooth.chr10.cher284	chr10	96120922	96122114	+	NOC3L	NM_022451	4.8841
3mK4H3.smooth.chr10.cher285	chr10	96305768	96307682	+	HELLS	NM_018063	4.71689
3mK4H3.smooth.chr10.cher286	chr10	97318930	97320220	+	SORBS1	NM_024991	1.89188
3mK4H3.smooth.chr10.cher287	chr10	97414226	97415688	+	ALDH18A1	NM_002860	4.45498
3mK4H3.smooth.chr10.cher288	chr10	97416961	97417438	+	ALDH18A1	NM_002860	1.01678
3mK4H3.smooth.chr10.cher289	chr10	97451240	97451476	+	TCTN3	NM_001143973	1.32247
3mK4H3.smooth.chr10.cher290	chr10	97452871	97453610	+	TCTN3	NM_001143973	4.08705
3mK4H3.smooth.chr10.cher291	chr10	97804405	97806590	+	CCNJ	NM_019084	4.79799
3mK4H3.smooth.chr10.cher292	chr10	97890170	97890472	+	ZNF518A	NM_014803	2.89381
3mK4H3.smooth.chr10.cher293	chr10	98344644	98346189	+	TM9SF3	NM_020123	4.01338
3mK4H3.smooth.chr10.cher294	chr10	98510174	98510436	+	PIK3AP1	NM_152309	1.66727
3mK4H3.smooth.chr10.cher295	chr10	98592601	98594528	+	LCOR	NM_032440	4.03959
3mK4H3.smooth.chr10.cher296	chr10	99051438	99052728	+	ARHGAP19	NM_032900	3.71041
3mK4H3.smooth.chr10.cher297	chr10	99092284	99092977	+	FRAT2	NM_012083	2.25716
3mK4H3.smooth.chr10.cher298	chr10	99160015	99161138	+	RRP12	NM_015179	4.80132
3mK4H3.smooth.chr10.cher299	chr10	99185192	99186307	+	PGAM1	NM_002629	3.63865
3mK4H3.smooth.chr10.cher300	chr10	99187449	99188546	+	PGAM1	NM_002629	3.61863
3mK4H3.smooth.chr10.cher301	chr10	99204430	99205845	+	EXOSC1	NM_016046	4.05343
3mK4H3.smooth.chr10.cher302	chr10	99206857	99208158	+	ZDHHC16	NM_198046	3.24778
3mK4H3.smooth.chr10.cher303	chr10	99256776	99257984	+	MMS19	NM_022362	2.79187
3mK4H3.smooth.chr10.cher304	chr10	99392312	99392528	+	MORN4	NM_178832	3.89003
3mK4H3.smooth.chr10.cher305	chr10	99393145	99393734	+	MORN4	NM_001098831	1.22637
3mK4H3.smooth.chr10.cher306	chr10	99400666	99401864	+	PI4K2A	NM_018425	3.56824
3mK4H3.smooth.chr10.cher307	chr10	99444872	99445306	+	AVPI1	NM_021732	0.824641
3mK4H3.smooth.chr10.cher308	chr10	99474876	99475884	+	MARVELD1	NR_026753	2.50521
3mK4H3.smooth.chr10.cher309	chr10	99497289	99498820	+	ZFYVE27	NM_144588	3.51113
3mK4H3.smooth.chr10.cher310	chr10	99894204	99894356	+	C10orf28	NM_014472	3.15652
3mK4H3.smooth.chr10.cher311	chr10	99895362	99895684	+	C10orf28	NM_014472	4.4376
3mK4H3.smooth.chr10.cher312	chr10	100204335	100207536	+	HPS1	NM_182639	2.95466
3mK4H3.smooth.chr10.cher313	chr10	101189254	101190546	+	GOT1	NM_002079	4.4617
3mK4H3.smooth.chr10.cher314	chr10	101378650	101379300	+	SLC25A28	NM_031212	3.97502
3mK4H3.smooth.chr10.cher315	chr10	101418441	101419156	+	ENTPD7	NM_020354	2.60403
3mK4H3.smooth.chr10.cher316	chr10	101420790	101421540	+	ENTPD7	NM_020354	1.45083
3mK4H3.smooth.chr10.cher317	chr10	101943054	101945236	+	ERLIN1	NM_006459	4.27725
3mK4H3.smooth.chr10.cher318	chr10	101946090	101946542	+	ERLIN1	NM_001100626	3.61552
3mK4H3.smooth.chr10.cher319	chr10	101947328	101948108	+	CHUK	NM_001278	1.65812
3mK4H3.smooth.chr10.cher320	chr10	101987370	101987726	+	CHUK	NM_001278	2.41201
3mK4H3.smooth.chr10.cher321	chr10	101988482	101989445	+	CHUK	NM_001278	4.9538
3mK4H3.smooth.chr10.cher322	chr10	102027018	102027610	+	CWF19L1	NM_018294	5.02048
3mK4H3.smooth.chr10.cher323	chr10	102045481	102046802	+	BLOC1S2	NM_173809	4.89331
3mK4H3.smooth.chr10.cher324	chr10	102106281	102109430	+	SCD	NM_005063	5.80701
3mK4H3.smooth.chr10.cher325	chr10	102288252	102289201	+	NDUFB8	NM_005004	3.90457
3mK4H3.smooth.chr10.cher326	chr10	102290046	102290448	+	NDUFB8	NM_005004	1.26456
3mK4H3.smooth.chr10.cher327	chr10	102295788	102297838	+	HIF1AN	NM_017902	3.69599
3mK4H3.smooth.chr10.cher328	chr10	102673372	102674206	+	FAM178A	NM_001136123	3.6494
3mK4H3.smooth.chr10.cher329	chr10	102744814	102746879	+	MRPL43	NM_176793	2.90598
3mK4H3.smooth.chr10.cher330	chr10	102747665	102749628	+	C10orf2	NM_001163812	5.31963
3mK4H3.smooth.chr10.cher331	chr10	102757715	102758128	+	LZTS2	NM_032429	1.30783
3mK4H3.smooth.chr10.cher332	chr10	102759360	102760742	+	LZTS2	NM_032429	2.03526
3mK4H3.smooth.chr10.cher333	chr10	102819384	102819852	+	KAZALD1	NM_030929	3.34653
3mK4H3.smooth.chr10.cher334	chr10	102821958	102822066	+	KAZALD1	NM_030929	0.730604
3mK4H3.smooth.chr10.cher335	chr10	103114377	103115676	+	BTRC	NM_003939	5.03145
3mK4H3.smooth.chr10.cher336	chr10	103345100	103345771	+	POLL	NM_013274	1.00789
3mK4H3.smooth.chr10.cher337	chr10	103346596	103348179	+	POLL	NM_013274	4.16269
3mK4H3.smooth.chr10.cher338	chr10	103452660	103455538	+	FBXW4	NM_022039	2.10585
3mK4H3.smooth.chr10.cher339	chr10	103541128	103544648	+	NPM3	NM_006993	4.73637
3mK4H3.smooth.chr10.cher340	chr10	103576226	103577749	+	MGEA5	NM_001142434	4.80986
3mK4H3.smooth.chr10.cher341	chr10	103825596	103827123	+	HPS6	NM_024747	2.95618
3mK4H3.smooth.chr10.cher342	chr10	103872491	103874310	+	LDB1	NM_003893	2.12558
3mK4H3.smooth.chr10.cher343	chr10	103875124	103875916	+	LDB1	NM_001113407	1.79664
3mK4H3.smooth.chr10.cher344	chr10	103878067	103878491	+	LDB1	NM_001113407	0.937549
3mK4H3.smooth.chr10.cher345	chr10	103878876	103880203	+	LDB1	NM_001113407	1.10756
3mK4H3.smooth.chr10.cher346	chr10	103891958	103892514	+	PPRC1	NM_015062	1.28766
3mK4H3.smooth.chr10.cher347	chr10	103893129	103894972	+	PPRC1	NM_015062	5.11211
3mK4H3.smooth.chr10.cher348	chr10	104004893	104007672	+	GBF1	NM_004193	3.87496
3mK4H3.smooth.chr10.cher349	chr10	104154469	104155144	+	NFKB2	NM_001077494	1.57336
3mK4H3.smooth.chr10.cher350	chr10	104156106	104157326	+	NFKB2	NM_002502	1.47764
3mK4H3.smooth.chr10.cher351	chr10	104180010	104180478	+	FBXL15	NM_024326	1.98655
3mK4H3.smooth.chr10.cher352	chr10	104181777	104182136	+	FBXL15	NM_024326	1.43438
3mK4H3.smooth.chr10.cher353	chr10	104191620	104192367	+	CUEDC2	NM_024040	3.82927
3mK4H3.smooth.chr10.cher354	chr10	104209742	104210212	+	C10orf95	NM_024886	1.33304
3mK4H3.smooth.chr10.cher355	chr10	104211131	104211566	+	C10orf95	NM_024886	3.1201
3mK4H3.smooth.chr10.cher356	chr10	104212709	104213155	+	C10orf95	NM_024886	0.725944
3mK4H3.smooth.chr10.cher357	chr10	104221531	104222336	+	TMEM180	NM_024789	2.40859
3mK4H3.smooth.chr10.cher358	chr10	104262666	104263358	+	ACTR1A	NM_005736	2.22947
3mK4H3.smooth.chr10.cher359	chr10	104264493	104265634	+	SUFU	NM_016169	2.77009
3mK4H3.smooth.chr10.cher360	chr10	104404935	104406477	+	TRIM8	NM_030912	4.01802
3mK4H3.smooth.chr10.cher361	chr10	104471850	104473485	+	ARL3	NM_004311	3.84751
3mK4H3.smooth.chr10.cher362	chr10	104676958	104677224	+	CNNM2	NM_199077	1.17053
3mK4H3.smooth.chr10.cher363	chr10	104679469	104680730	+	CNNM2	NM_199077	3.41454
3mK4H3.smooth.chr10.cher364	chr10	104951196	104952612	+	NT5C2	NM_012229	4.96857
3mK4H3.smooth.chr10.cher365	chr10	105038200	105039458	+	INA	NM_032727	4.18712
3mK4H3.smooth.chr10.cher366	chr10	105110394	105110476	+	PCGF6	NM_001011663	1.49933
3mK4H3.smooth.chr10.cher367	chr10	105153970	105155927	+	USMG5	NM_032747	5.06914
3mK4H3.smooth.chr10.cher368	chr10	105156864	105158352	+	PDCD11	NM_014976	5.11045
3mK4H3.smooth.chr10.cher369	chr10	105676564	105677427	+	OBFC1	NM_024928	1.07638
3mK4H3.smooth.chr10.cher370	chr10	105727019	105728486	+	SLK	NM_014720	4.53815
3mK4H3.smooth.chr10.cher371	chr10	105880682	105882854	+	C10orf78	NM_145247	2.99996
3mK4H3.smooth.chr10.cher372	chr10	106014732	106017070	+	GSTO1	NM_004832	3.78538
3mK4H3.smooth.chr10.cher373	chr10	106026846	106027356	+	GSTO1	NM_004832	1.02372
3mK4H3.smooth.chr10.cher374	chr10	106029148	106029436	+	GSTO2	NM_183239	2.52164
3mK4H3.smooth.chr10.cher375	chr10	106096896	106097403	+	ITPRIP	NM_033397	1.2406
3mK4H3.smooth.chr10.cher376	chr10	106098238	106098335	+	ITPRIP	NM_033397	0.812552
3mK4H3.smooth.chr10.cher377	chr10	111682048	111682632	+	XPNPEP1	NM_020383	4.25331
3mK4H3.smooth.chr10.cher378	chr10	111768568	111770134	+	ADD3	NM_001121	3.00082
3mK4H3.smooth.chr10.cher379	chr10	111968328	111968529	+	MXI1	NM_130439	2.17691
3mK4H3.smooth.chr10.cher380	chr10	111970234	111971243	+	MXI1	NM_001008541	1.57015
3mK4H3.smooth.chr10.cher381	chr10	111987408	111988026	+	MXI1	NM_005962	1.68807
3mK4H3.smooth.chr10.cher382	chr10	112062370	112064002	+	SMNDC1	NM_005871	4.64758
3mK4H3.smooth.chr10.cher383	chr10	112256352	112256906	+	DUSP5	NM_004419	1.27255
3mK4H3.smooth.chr10.cher384	chr10	112326538	112327342	+	SMC3	NM_005445	1.63237
3mK4H3.smooth.chr10.cher385	chr10	112327993	112329550	+	SMC3	NM_005445	3.94805
3mK4H3.smooth.chr10.cher386	chr10	112632333	112633696	+	PDCD4	NM_014456	2.30629
3mK4H3.smooth.chr10.cher387	chr10	112678276	112678511	+	NCRNA00081	NR_024143	1.13717
3mK4H3.smooth.chr10.cher388	chr10	113941406	113943974	+	GPAM	NM_020918	2.09911
3mK4H3.smooth.chr10.cher389	chr10	114203922	114206354	+	ZDHHC6	NM_022494	5.27737
3mK4H3.smooth.chr10.cher390	chr10	114207082	114207604	+	VTI1A	NM_145206	4.3578
3mK4H3.smooth.chr10.cher391	chr10	114208330	114209192	+	VTI1A	NM_145206	2.81657
3mK4H3.smooth.chr10.cher392	chr10	114711659	114713051	+	TCF7L2	NM_001146284	2.9272
3mK4H3.smooth.chr10.cher393	chr10	115438857	115439429	+	CASP7	NM_033340	1.85055
3mK4H3.smooth.chr10.cher394	chr10	115441564	115442137	+	CASP7	NM_033338	1.26352
3mK4H3.smooth.chr10.cher395	chr10	115613296	115614772	+	DCLRE1A	NM_014881	1.93081
3mK4H3.smooth.chr10.cher396	chr10	115615950	115616586	+	NHLRC2	NM_198514	2.29312
3mK4H3.smooth.chr10.cher397	chr10	115931560	115935062	+	C10orf118	NM_018017	3.3099
3mK4H3.smooth.chr10.cher398	chr10	116582686	116583164	+	FAM160B1	NM_020940	1.96869
3mK4H3.smooth.chr10.cher399	chr10	116697228	116698626	+	TRUB1	NM_139169	3.62459
3mK4H3.smooth.chr10.cher400	chr10	116699310	116700218	+	TRUB1	NM_139169	2.5125
3mK4H3.smooth.chr10.cher401	chr10	118032729	118033107	+	GFRA1	NM_005264	1.36346
3mK4H3.smooth.chr10.cher402	chr10	118608772	118609229	+	KIAA1598	NM_001127211	1.20395
3mK4H3.smooth.chr10.cher403	chr10	118763854	118765523	+	KIAA1598	NM_001127211	3.90355
3mK4H3.smooth.chr10.cher404	chr10	119132286	119132912	+	PDZD8	NM_173791	3.29224
3mK4H3.smooth.chr10.cher405	chr10	119135700	119136172	+	PDZD8	NM_173791	2.26461
3mK4H3.smooth.chr10.cher406	chr10	119804684	119806147	+	RAB11FIP2	NM_014904	3.37844
3mK4H3.smooth.chr10.cher407	chr10	119806836	119807820	+	CASC2	NR_026941	3.33538
3mK4H3.smooth.chr10.cher408	chr10	120099716	120102574	+	C10orf84	NM_022063	3.51042
3mK4H3.smooth.chr10.cher409	chr10	120512408	120514219	+	C10orf46	NM_153810	3.66548
3mK4H3.smooth.chr10.cher410	chr10	120790237	120791016	+	NANOS1	NM_199461	1.04694
3mK4H3.smooth.chr10.cher411	chr10	120837756	120839196	+	EIF3A	NM_003750	4.75391
3mK4H3.smooth.chr10.cher412	chr10	120840237	120841018	+	EIF3A	NM_003750	3.21527
3mK4H3.smooth.chr10.cher413	chr10	120936225	120938062	+	PRDX3	NM_014098	3.52801
3mK4H3.smooth.chr10.cher414	chr10	120967558	120969244	+	GRK5	NM_005308	2.89268
3mK4H3.smooth.chr10.cher415	chr10	121352448	121354014	+	TIAL1	NM_003252	2.95328
3mK4H3.smooth.chr10.cher416	chr10	121354670	121356232	+	TIAL1	NM_003252	4.69804
3mK4H3.smooth.chr10.cher417	chr10	121410206	121411127	+	BAG3	NM_004281	1.02758
3mK4H3.smooth.chr10.cher418	chr10	121412008	121413584	+	BAG3	NM_004281	2.9383
3mK4H3.smooth.chr10.cher419	chr10	121486462	121487258	+	INPP5F	NR_003251	1.1749
3mK4H3.smooth.chr10.cher420	chr10	121630012	121631526	+	C10orf119	NM_024834	4.85224
3mK4H3.smooth.chr10.cher421	chr10	121651716	121652930	+	SEC23IP	NM_007190	4.04953
3mK4H3.smooth.chr10.cher422	chr10	121653768	121654486	+	SEC23IP	NM_007190	2.70341
3mK4H3.smooth.chr10.cher423	chr10	122611166	122612740	+	BRWD2	NM_018117	5.0864
3mK4H3.smooth.chr10.cher424	chr10	123686118	123688366	+	ATE1	NM_001001976	3.73396
3mK4H3.smooth.chr10.cher425	chr10	123732942	123733626	+	NSMCE4A	NM_017615	2.61378
3mK4H3.smooth.chr10.cher426	chr10	123872906	123873090	+	TACC2	NM_206861	1.741
3mK4H3.smooth.chr10.cher427	chr10	124135150	124136668	+	PLEKHA1	NM_001001974	3.73528
3mK4H3.smooth.chr10.cher428	chr10	124638094	124640204	+	LOC399815	NR_027282	3.24424
3mK4H3.smooth.chr10.cher429	chr10	124711606	124711984	+	C10orf88	NM_024942	1.27744
3mK4H3.smooth.chr10.cher430	chr10	124713037	124714091	+	C10orf88	NM_024942	2.1573
3mK4H3.smooth.chr10.cher431	chr10	124765588	124768012	+	IKZF5	NM_022466	3.50354
3mK4H3.smooth.chr10.cher432	chr10	124769095	124769606	+	ACADSB	NM_001609	3.05834
3mK4H3.smooth.chr10.cher433	chr10	124770372	124770966	+	ACADSB	NM_001609	0.988402
3mK4H3.smooth.chr10.cher434	chr10	124913388	124913694	+	BUB3	NM_004725	0.859784
3mK4H3.smooth.chr10.cher435	chr10	124914878	124915676	+	BUB3	NM_004725	4.65155
3mK4H3.smooth.chr10.cher436	chr10	126105142	126105764	+	OAT	NM_000274	1.54192
3mK4H3.smooth.chr10.cher437	chr10	126430552	126431140	+	FAM53B	NM_014661	2.26041
3mK4H3.smooth.chr10.cher438	chr10	126479782	126480030	+	METTL10	NM_212554	2.08083
3mK4H3.smooth.chr10.cher439	chr10	126480745	126480917	+	METTL10	NM_212554	2.12753
3mK4H3.smooth.chr10.cher440	chr10	126490642	126491962	+	FAM175B	NM_032182	3.97426
3mK4H3.smooth.chr10.cher441	chr10	126846636	126847444	+	CTBP2	NM_001329	4.20588
3mK4H3.smooth.chr10.cher442	chr10	127407212	127407644	+	C10orf137	NM_015608	1.21833
3mK4H3.smooth.chr10.cher443	chr10	127408553	127408960	+	C10orf137	NM_015608	5.63728
3mK4H3.smooth.chr10.cher444	chr10	127409602	127410504	+	C10orf137	NM_015608	3.54426
3mK4H3.smooth.chr10.cher445	chr10	127510344	127510847	+	UROS	NM_000375	3.06723
3mK4H3.smooth.chr10.cher446	chr10	127512322	127512858	+	BCCIP	NM_078468	5.37396
3mK4H3.smooth.chr10.cher447	chr10	127513646	127514394	+	BCCIP	NM_078468	2.94367
3mK4H3.smooth.chr10.cher448	chr10	128594417	128595122	+	DOCK1	NM_001380	2.41388
3mK4H3.smooth.chr10.cher449	chr10	129921524	129923790	+	MKI67	NM_002417	5.39119
3mK4H3.smooth.chr10.cher450	chr10	131266064	131266769	+	MGMT	NM_002412	1.85156
3mK4H3.smooth.chr10.cher451	chr10	131933349	131934104	+	GLRX3	NM_006541	1.64194
3mK4H3.smooth.chr10.cher452	chr10	131934987	131935680	+	GLRX3	NM_006541	4.61751
3mK4H3.smooth.chr10.cher453	chr10	133794604	133795320	+	BNIP3	NM_004052	3.99667
3mK4H3.smooth.chr10.cher454	chr10	134120495	134120692	+	STK32C	NM_173575	1.04177
3mK4H3.smooth.chr10.cher455	chr10	134143072	134143994	+	LRRC27	NM_001143759	4.36268
3mK4H3.smooth.chr10.cher456	chr10	134144812	134147690	+	LRRC27	NM_001143759	3.7693
3mK4H3.smooth.chr10.cher457	chr10	134211168	134211804	+	PWWP2B	NM_138499	0.941527
3mK4H3.smooth.chr10.cher458	chr10	134351813	134352358	+	INPP5A	NM_005539	1.71429
3mK4H3.smooth.chr10.cher459	chr10	135119648	135119980	+	TUBGCP2	NM_006659	0.958149
3mK4H3.smooth.chr10.cher460	chr10	135120705	135120956	+	TUBGCP2	NM_006659	1.14766
3mK4H3.smooth.chr10.cher461	chr10	135121992	135122392	+	TUBGCP2	NM_006659	0.839106
3mK4H3.smooth.chr10.cher462	chr10	135208134	135209973	+	MTG1	NM_138384	3.78797
3mK4H3.smooth.chr10.cher463	chr10	135451537	135451888	+	FRG2B	NM_001080998	0.75252
3mK4H3.smooth.chr11.cher1	chr11	205490	206734	+	BET1L	NM_001098787	2.62525
3mK4H3.smooth.chr11.cher2	chr11	209563	211392	+	RIC8A	NM_021932	1.8193
3mK4H3.smooth.chr11.cher3	chr11	237128	238080	+	PSMD13	NM_002817	4.7219
3mK4H3.smooth.chr11.cher4	chr11	239502	239992	+	PSMD13	NM_002817	1.03789
3mK4H3.smooth.chr11.cher5	chr11	370130	371081	+	B4GALNT4	NM_178537	1.75112
3mK4H3.smooth.chr11.cher6	chr11	448187	448746	+	PTDSS2	NM_030783	0.962626
3mK4H3.smooth.chr11.cher7	chr11	450879	452860	+	PTDSS2	NM_030783	2.43561
3mK4H3.smooth.chr11.cher8	chr11	533362	534517	+	HRAS	NM_001130442	1.95296
3mK4H3.smooth.chr11.cher9	chr11	561266	562192	+	RASSF7	NM_001143994	1.66857
3mK4H3.smooth.chr11.cher10	chr11	577505	578464	+	PHRF1	NM_020901	4.43573
3mK4H3.smooth.chr11.cher11	chr11	692973	694067	+	DEAF1	NM_021008	1.3455
3mK4H3.smooth.chr11.cher12	chr11	697396	697872	+	TMEM80	NM_001042463	1.65175
3mK4H3.smooth.chr11.cher13	chr11	748321	749026	+	TALDO1	NM_006755	3.32941
3mK4H3.smooth.chr11.cher14	chr11	775128	775908	+	PDDC1	NM_182612	1.44157
3mK4H3.smooth.chr11.cher15	chr11	789393	789693	+	CEND1	NM_016564	2.01181
3mK4H3.smooth.chr11.cher16	chr11	796417	797258	+	SLC25A22	NM_024698	1.55127
3mK4H3.smooth.chr11.cher17	chr11	811576	812246	+	RPLP2	NM_001004	3.45143
3mK4H3.smooth.chr11.cher18	chr11	813469	813966	+	RPLP2	NM_001004	0.731611
3mK4H3.smooth.chr11.cher19	chr11	820172	821171	+	PNPLA2	NM_020376	1.83282
3mK4H3.smooth.chr11.cher20	chr11	833821	834518	+	CD151	NM_004357	1.3941
3mK4H3.smooth.chr11.cher21	chr11	840393	841382	+	POLR2L	NM_021128	3.40798
3mK4H3.smooth.chr11.cher22	chr11	908457	909685	+	CHID1	NM_001142674	3.15003
3mK4H3.smooth.chr11.cher23	chr11	910329	910434	+	CHID1	NM_001142674	4.07247
3mK4H3.smooth.chr11.cher24	chr11	926547	927033	+	AP2A2	NM_012305	4.83231
3mK4H3.smooth.chr11.cher25	chr11	1330213	1330713	+	TOLLIP	NM_019009	0.910776
3mK4H3.smooth.chr11.cher26	chr11	1412582	1413567	+	BRSK2	NM_003957	1.95735
3mK4H3.smooth.chr11.cher27	chr11	1783560	1784937	+	CTSD	NM_001909	2.80125
3mK4H3.smooth.chr11.cher28	chr11	1969292	1970675	+	MRPL23	NM_021134	2.83023
3mK4H3.smooth.chr11.cher29	chr11	2399811	2400377	+	CD81	NM_004356	1.65489
3mK4H3.smooth.chr11.cher30	chr11	2420458	2420872	+	CD81	NM_004356	1.05464
3mK4H3.smooth.chr11.cher31	chr11	2422248	2424209	+	TSSC4	NM_005706	4.28962
3mK4H3.smooth.chr11.cher32	chr11	3011226	3012905	+	NAP1L4	NM_005969	5.08334
3mK4H3.smooth.chr11.cher33	chr11	3077405	3078068	+	CARS	NM_001014438	4.84431
3mK4H3.smooth.chr11.cher34	chr11	3185616	3187150	+	OSBPL5	NM_001144063	1.04972
3mK4H3.smooth.chr11.cher35	chr11	3400084	3400460	+	ZNF195	NM_007152	1.08422
3mK4H3.smooth.chr11.cher36	chr11	3443211	3443698	+	LOC650368	NR_024248	2.16075
3mK4H3.smooth.chr11.cher37	chr11	3444595	3444927	+	LOC650368	NR_024248	2.78549
3mK4H3.smooth.chr11.cher38	chr11	3816938	3818352	+	NUP98	NM_139131	5.31834
3mK4H3.smooth.chr11.cher39	chr11	3829123	3830122	+	PGAP2	NR_027018	1.39468
3mK4H3.smooth.chr11.cher40	chr11	3859866	3861621	+	RHOG	NM_001665	5.21374
3mK4H3.smooth.chr11.cher41	chr11	3877596	3878228	+	STIM1	NM_003156	1.37204
3mK4H3.smooth.chr11.cher42	chr11	4115366	4115728	+	RRM1	NM_001033	1.50098
3mK4H3.smooth.chr11.cher43	chr11	4116798	4117222	+	RRM1	NM_001033	4.43573
3mK4H3.smooth.chr11.cher44	chr11	4414020	4414346	+	TRIM21	NM_003141	1.23255
3mK4H3.smooth.chr11.cher45	chr11	4628028	4629810	+	TRIM68	NM_018073	1.43147
3mK4H3.smooth.chr11.cher46	chr11	6253672	6255838	+	FAM160A2	NM_001098794	4.05778
3mK4H3.smooth.chr11.cher47	chr11	6411167	6411659	+	SMPD1	NM_000543	1.08834
3mK4H3.smooth.chr11.cher48	chr11	6412352	6413256	+	SMPD1	NM_000543	0.923099
3mK4H3.smooth.chr11.cher49	chr11	6500313	6504632	+	ARFIP2	NM_012402	3.06059
3mK4H3.smooth.chr11.cher50	chr11	6622421	6624065	+	RRP8	NM_015324	4.47091
3mK4H3.smooth.chr11.cher51	chr11	6625046	6625620	+	ILK	NM_001014795	2.04891
3mK4H3.smooth.chr11.cher52	chr11	6630934	6633297	+	TAF10	NM_006284	4.10704
3mK4H3.smooth.chr11.cher53	chr11	6639493	6640806	+	TPP1	NM_000391	2.89759
3mK4H3.smooth.chr11.cher54	chr11	6702170	6704689	+	MRPL17	NM_022061	5.07687
3mK4H3.smooth.chr11.cher55	chr11	7534862	7536086	+	PPFIBP2	NM_003621	1.0794
3mK4H3.smooth.chr11.cher56	chr11	8008662	8011362	+	EIF3F	NM_003754	4.77596
3mK4H3.smooth.chr11.cher57	chr11	8102835	8104657	+	TUB	NM_177972	2.63596
3mK4H3.smooth.chr11.cher58	chr11	8703112	8703444	+	RPL27A	NM_000990	3.04345
3mK4H3.smooth.chr11.cher59	chr11	8704277	8704962	+	RPL27A	NM_000990	4.69462
3mK4H3.smooth.chr11.cher60	chr11	8706566	8707208	+	RPL27A	NM_000990	3.64875
3mK4H3.smooth.chr11.cher61	chr11	8891984	8892208	+	ST5	NM_005418	1.49722
3mK4H3.smooth.chr11.cher62	chr11	8892943	8893094	+	ST5	NM_005418	2.48359
3mK4H3.smooth.chr11.cher63	chr11	8931450	8933324	+	ST5	NM_005418	2.37623
3mK4H3.smooth.chr11.cher64	chr11	8983534	8986774	+	TMEM9B	NM_020644	2.75909
3mK4H3.smooth.chr11.cher65	chr11	9285512	9286327	+	DENND5A	NM_015213	4.53393
3mK4H3.smooth.chr11.cher66	chr11	9334742	9336247	+	TMEM41B	NM_001165030	3.43329
3mK4H3.smooth.chr11.cher67	chr11	9481152	9481914	+	ZNF143	NM_003442	4.94747
3mK4H3.smooth.chr11.cher68	chr11	9482671	9483756	+	ZNF143	NM_003442	3.40127
3mK4H3.smooth.chr11.cher69	chr11	9594400	9594543	+	WEE1	NM_003390	2.00239
3mK4H3.smooth.chr11.cher70	chr11	9596762	9597698	+	WEE1	NM_001143976	4.72733
3mK4H3.smooth.chr11.cher71	chr11	9635384	9635705	+	WEE1	NM_001143976	1.23028
3mK4H3.smooth.chr11.cher72	chr11	9684992	9686926	+	SWAP70	NM_015055	3.22609
3mK4H3.smooth.chr11.cher73	chr11	9780842	9781044	+	SWAP70	NM_015055	1.16146
3mK4H3.smooth.chr11.cher74	chr11	10314390	10316658	+	SBF2	NM_030962	2.39806
3mK4H3.smooth.chr11.cher75	chr11	10325511	10326012	+	ADM	NM_001124	0.913238
3mK4H3.smooth.chr11.cher76	chr11	10328618	10328918	+	ADM	NM_001124	1.16767
3mK4H3.smooth.chr11.cher77	chr11	10561514	10562302	+	RNF141	NM_016422	3.26138
3mK4H3.smooth.chr11.cher78	chr11	10773326	10775288	+	CTR9	NM_014633	3.77211
3mK4H3.smooth.chr11.cher79	chr11	10828238	10829154	+	EIF4G2	NM_001418	5.26332
3mK4H3.smooth.chr11.cher80	chr11	10831406	10831912	+	EIF4G2	NM_001418	0.879535
3mK4H3.smooth.chr11.cher81	chr11	10877518	10878964	+	ZBED5	NM_001143667	3.87687
3mK4H3.smooth.chr11.cher82	chr11	10880509	10881134	+	ZBED5	NM_001143667	3.57516
3mK4H3.smooth.chr11.cher83	chr11	11642248	11643097	+	GALNTL4	NM_198516	1.37717
3mK4H3.smooth.chr11.cher84	chr11	11863446	11865794	+	USP47	NM_017944	4.96931
3mK4H3.smooth.chr11.cher85	chr11	13483272	13483854	+	BTBD10	NM_032320	3.01753
3mK4H3.smooth.chr11.cher86	chr11	13691056	13691554	+	FAR1	NM_032228	5.56745
3mK4H3.smooth.chr11.cher87	chr11	13692326	13692598	+	FAR1	NM_032228	2.04296
3mK4H3.smooth.chr11.cher88	chr11	14378814	14379666	+	RRAS2	NM_001102669	2.91617
3mK4H3.smooth.chr11.cher89	chr11	14380962	14381276	+	RRAS2	NM_012250	0.902144
3mK4H3.smooth.chr11.cher90	chr11	14519898	14522444	+	COPB1	NM_016451	3.74319
3mK4H3.smooth.chr11.cher91	chr11	14540586	14541204	+	PSMA1	NM_001143937	5.04964
3mK4H3.smooth.chr11.cher92	chr11	14542262	14542360	+	PSMA1	NM_148976	1.88118
3mK4H3.smooth.chr11.cher93	chr11	14664066	14664762	+	PSMA1	NM_148976	1.27309
3mK4H3.smooth.chr11.cher94	chr11	14665497	14665959	+	PDE3B	NM_000922	1.01955
3mK4H3.smooth.chr11.cher95	chr11	14666612	14668086	+	PDE3B	NM_000922	4.7811
3mK4H3.smooth.chr11.cher96	chr11	14911972	14913183	+	CYP2R1	NM_024514	2.52488
3mK4H3.smooth.chr11.cher97	chr11	16759680	16761842	+	C11orf58	NM_014267	5.06522
3mK4H3.smooth.chr11.cher98	chr11	17099579	17099965	+	RPS13	NM_001017	3.41886
3mK4H3.smooth.chr11.cher99	chr11	17229106	17229460	+	PIK3C2A	NM_002645	2.83441
3mK4H3.smooth.chr11.cher100	chr11	17298557	17298729	+	NUCB2	NM_005013	0.779324
3mK4H3.smooth.chr11.cher101	chr11	17374663	17375238	+	DKFZp686O24166	NR_026750	1.09542
3mK4H3.smooth.chr11.cher102	chr11	18033328	18033570	+	SERGEF	NM_012139	2.48806
3mK4H3.smooth.chr11.cher103	chr11	18035320	18035768	+	SERGEF	NM_012139	1.03113
3mK4H3.smooth.chr11.cher104	chr11	18127909	18128386	+	SAAL1	NM_138421	0.953288
3mK4H3.smooth.chr11.cher105	chr11	18341040	18341668	+	HPS5	NM_007216	1.26492
3mK4H3.smooth.chr11.cher106	chr11	18342562	18343238	+	HPS5	NM_007216	4.52581
3mK4H3.smooth.chr11.cher107	chr11	18344770	18345516	+	GTF2H1	NM_005316	3.45507
3mK4H3.smooth.chr11.cher108	chr11	18346118	18346554	+	GTF2H1	NM_005316	0.926934
3mK4H3.smooth.chr11.cher109	chr11	18415484	18416158	+	LDHA	NM_001165416	1.45186
3mK4H3.smooth.chr11.cher110	chr11	18417239	18418312	+	LDHA	NM_001165416	4.93547
3mK4H3.smooth.chr11.cher111	chr11	18546112	18546402	+	TSG101	NM_006292	0.945035
3mK4H3.smooth.chr11.cher112	chr11	18547316	18547855	+	TSG101	NM_006292	3.46788
3mK4H3.smooth.chr11.cher113	chr11	18548486	18549746	+	TSG101	NM_006292	2.84717
3mK4H3.smooth.chr11.cher114	chr11	18608742	18611064	+	UEVLD	NM_001040697	4.92602
3mK4H3.smooth.chr11.cher115	chr11	18654272	18655492	+	SPTY2D1	NM_194285	4.9672
3mK4H3.smooth.chr11.cher116	chr11	18656293	18656616	+	SPTY2D1	NM_194285	2.07916
3mK4H3.smooth.chr11.cher117	chr11	19139178	19140254	+	ZDHHC13	NM_019028	3.15942
3mK4H3.smooth.chr11.cher118	chr11	19260630	19262384	+	E2F8	NM_024680	3.16029
3mK4H3.smooth.chr11.cher119	chr11	20409596	20411368	+	PRMT3	NM_005788	4.76507
3mK4H3.smooth.chr11.cher120	chr11	22645586	22647718	+	FANCF	NM_022725	1.86099
3mK4H3.smooth.chr11.cher121	chr11	27382974	27383794	+	CCDC34	NM_080654	3.5739
3mK4H3.smooth.chr11.cher122	chr11	27384962	27385614	+	CCDC34	NM_080654	0.919438
3mK4H3.smooth.chr11.cher123	chr11	27526982	27528461	+	LIN7C	NM_018362	5.19498
3mK4H3.smooth.chr11.cher124	chr11	28127790	28133086	+	METT5D1	NM_152636	4.9059
3mK4H3.smooth.chr11.cher125	chr11	30343978	30346424	+	C11orf46	NM_152316	3.97154
3mK4H3.smooth.chr11.cher126	chr11	31390456	31391088	+	DCDC1	NM_181807	2.1116
3mK4H3.smooth.chr11.cher127	chr11	31391786	31392542	+	DNAJC24	NM_181706	3.65702
3mK4H3.smooth.chr11.cher128	chr11	31530120	31533648	+	ELP4	NM_019040	4.31493
3mK4H3.smooth.chr11.cher129	chr11	31832490	31832855	+	PAX6	NM_001604	0.818634
3mK4H3.smooth.chr11.cher130	chr11	32112186	32114534	+	RCN1	NM_002901	3.55978
3mK4H3.smooth.chr11.cher131	chr11	32605307	32607458	+	EIF3M	NM_006360	5.15864
3mK4H3.smooth.chr11.cher132	chr11	32913952	32914358	+	QSER1	NM_001076786	0.88048
3mK4H3.smooth.chr11.cher133	chr11	33037792	33039304	+	DEPDC7	NM_139160	2.46678
3mK4H3.smooth.chr11.cher134	chr11	33181578	33182934	+	CSTF3	NM_001033505	5.84179
3mK4H3.smooth.chr11.cher135	chr11	33279605	33280132	+	HIPK3	NM_001048200	2.12889
3mK4H3.smooth.chr11.cher136	chr11	33755778	33756908	+	CD59	NM_000611	2.88234
3mK4H3.smooth.chr11.cher137	chr11	33757833	33758713	+	CD59	NM_000611	3.04284
3mK4H3.smooth.chr11.cher138	chr11	33794820	33795839	+	FBXO3	NM_033406	2.88041
3mK4H3.smooth.chr11.cher139	chr11	34072356	34072808	+	CAPRIN1	NM_203364	1.33792
3mK4H3.smooth.chr11.cher140	chr11	34074885	34075678	+	CAPRIN1	NM_203364	4.08246
3mK4H3.smooth.chr11.cher141	chr11	34127846	34128148	+	NAT10	NM_024662	4.80662
3mK4H3.smooth.chr11.cher142	chr11	34459528	34460032	+	CAT	NM_001752	1.9886
3mK4H3.smooth.chr11.cher143	chr11	34461760	34462048	+	CAT	NM_001752	2.02318
3mK4H3.smooth.chr11.cher144	chr11	34936750	34936970	+	APIP	NM_015957	2.97299
3mK4H3.smooth.chr11.cher145	chr11	34938604	34939324	+	PDHX	NM_001135024	5.64237
3mK4H3.smooth.chr11.cher146	chr11	35639458	35639818	+	FJX1	NM_014344	0.749434
3mK4H3.smooth.chr11.cher147	chr11	35641143	35642494	+	FJX1	NM_014344	1.8353
3mK4H3.smooth.chr11.cher148	chr11	35966216	35968052	+	LDLRAD3	NM_174902	3.71461
3mK4H3.smooth.chr11.cher149	chr11	36530142	36531324	+	TRAF6	NM_145803	2.75818
3mK4H3.smooth.chr11.cher150	chr11	36532102	36532394	+	TRAF6	NM_145803	1.9366
3mK4H3.smooth.chr11.cher151	chr11	36615788	36617460	+	RAG2	NM_000536	3.10256
3mK4H3.smooth.chr11.cher152	chr11	43333270	43336044	+	API5	NM_001142931	5.17062
3mK4H3.smooth.chr11.cher153	chr11	43379164	43379454	+	TTC17	NM_018259	0.857316
3mK4H3.smooth.chr11.cher154	chr11	43380827	43382780	+	TTC17	NM_018259	4.52231
3mK4H3.smooth.chr11.cher155	chr11	43665604	43665964	+	HSD17B12	NM_016142	2.57579
3mK4H3.smooth.chr11.cher156	chr11	43702730	43703788	+	HSD17B12	NM_016142	4.34333
3mK4H3.smooth.chr11.cher157	chr11	43901992	43904320	+	ALKBH3	NM_139178	3.30149
3mK4H3.smooth.chr11.cher158	chr11	44117663	44118492	+	EXT2	NM_000401	3.35887
3mK4H3.smooth.chr11.cher159	chr11	44119456	44119922	+	EXT2	NM_000401	1.39413
3mK4H3.smooth.chr11.cher160	chr11	45167580	45168196	+	PRDM11	NM_020229	1.26251
3mK4H3.smooth.chr11.cher161	chr11	45868889	45870880	+	CRY2	NM_021117	3.14676
3mK4H3.smooth.chr11.cher162	chr11	45936948	45938138	+	PEX16	NM_057174	1.37508
3mK4H3.smooth.chr11.cher163	chr11	46140358	46141038	+	PHF21A	NM_001101802	3.35575
3mK4H3.smooth.chr11.cher164	chr11	46143957	46144788	+	PHF21A	NM_001101802	1.17698
3mK4H3.smooth.chr11.cher165	chr11	46369350	46371058	+	DGKZ	NM_003646	3.59754
3mK4H3.smooth.chr11.cher166	chr11	46612644	46613024	+	AMBRA1	NM_017749	1.10128
3mK4H3.smooth.chr11.cher167	chr11	46614436	46616334	+	AMBRA1	NM_017749	4.90532
3mK4H3.smooth.chr11.cher168	chr11	46637484	46638450	+	HARBI1	NM_173811	2.83196
3mK4H3.smooth.chr11.cher169	chr11	46639453	46640314	+	KIAA0652	NM_001142673	3.57867
3mK4H3.smooth.chr11.cher170	chr11	46720417	46720720	+	ARHGAP1	NM_004308	1.00748
3mK4H3.smooth.chr11.cher171	chr11	46722712	46723398	+	ZNF408	NM_024741	4.05073
3mK4H3.smooth.chr11.cher172	chr11	46724172	46724732	+	ZNF408	NM_024741	2.21923
3mK4H3.smooth.chr11.cher173	chr11	46867920	46868148	+	CKAP5	NM_014756	0.728673
3mK4H3.smooth.chr11.cher174	chr11	46938054	46939691	+	LRP4	NM_002334	2.62228
3mK4H3.smooth.chr11.cher175	chr11	47196278	47198677	+	ARFGAP2	NM_032389	5.05923
3mK4H3.smooth.chr11.cher176	chr11	47205610	47206076	+	PACSIN3	NM_016223	0.75404
3mK4H3.smooth.chr11.cher177	chr11	47237016	47237800	+	DDB2	NM_000107	2.6962
3mK4H3.smooth.chr11.cher178	chr11	47269077	47271292	+	ACP2	NM_001131064	3.23353
3mK4H3.smooth.chr11.cher179	chr11	47291004	47294148	+	MADD	NM_130475	3.47062
3mK4H3.smooth.chr11.cher180	chr11	47431902	47432220	+	SLC39A13	NM_001128225	1.09171
3mK4H3.smooth.chr11.cher181	chr11	47445615	47446950	+	PSMC3	NM_002804	2.2526
3mK4H3.smooth.chr11.cher182	chr11	47448069	47448430	+	PSMC3	NM_002804	0.972663
3mK4H3.smooth.chr11.cher183	chr11	47572813	47573200	+	CUGBP1	NM_006560	3.28731
3mK4H3.smooth.chr11.cher184	chr11	47574129	47574710	+	CUGBP1	NM_006560	3.58882
3mK4H3.smooth.chr11.cher185	chr11	47586632	47588592	+	PTPMT1	NM_001143984	2.67431
3mK4H3.smooth.chr11.cher186	chr11	47598830	47600060	+	KBTBD4	NM_016506	2.7786
3mK4H3.smooth.chr11.cher187	chr11	47600929	47601072	+	NDUFS3	NM_004551	5.1452
3mK4H3.smooth.chr11.cher188	chr11	47601876	47602567	+	NDUFS3	NM_004551	2.9959
3mK4H3.smooth.chr11.cher189	chr11	47664257	47664530	+	MTCH2	NM_014342	2.08573
3mK4H3.smooth.chr11.cher190	chr11	47786704	47787040	+	FNBP4	NM_015308	3.21642
3mK4H3.smooth.chr11.cher191	chr11	47788189	47788460	+	FNBP4	NM_015308	3.01295
3mK4H3.smooth.chr11.cher192	chr11	47869160	47869910	+	NUP160	NM_015231	4.76587
3mK4H3.smooth.chr11.cher193	chr11	48003542	48004104	+	PTPRJ	NM_001098503	1.37956
3mK4H3.smooth.chr11.cher194	chr11	50257186	50257575	+	LOC441601	NR_003034	1.37832
3mK4H3.smooth.chr11.cher195	chr11	57090766	57091244	+	TNKS1BP1	NM_033396	1.11243
3mK4H3.smooth.chr11.cher196	chr11	57100855	57104186	+	SSRP1	NM_003146	4.57504
3mK4H3.smooth.chr11.cher197	chr11	57296128	57296491	+	TIMM10	NM_012456	1.23255
3mK4H3.smooth.chr11.cher198	chr11	57297424	57299018	+	TIMM10	NM_012456	4.24249
3mK4H3.smooth.chr11.cher199	chr11	57406443	57408236	+	MIR130A	NR_029673	4.2778
3mK4H3.smooth.chr11.cher200	chr11	57425098	57425840	+	CLP1	NM_001142597	4.62014
3mK4H3.smooth.chr11.cher201	chr11	57426992	57427532	+	CLP1	NM_001142597	1.22723
3mK4H3.smooth.chr11.cher202	chr11	57434110	57434446	+	ZDHHC5	NM_015457	1.53247
3mK4H3.smooth.chr11.cher203	chr11	57436290	57437372	+	ZDHHC5	NM_015457	5.0187
3mK4H3.smooth.chr11.cher204	chr11	57480458	57480918	+	TMX2	NM_001144012	4.62705
3mK4H3.smooth.chr11.cher205	chr11	57509684	57510964	+	C11orf31	NM_170746	3.74828
3mK4H3.smooth.chr11.cher206	chr11	57528922	57531834	+	CTNND1	NM_001331	4.47866
3mK4H3.smooth.chr11.cher207	chr11	58344806	58346022	+	LPXN	NM_001143995	3.99849
3mK4H3.smooth.chr11.cher208	chr11	58347574	58348798	+	ZFP91	NM_053023	2.93103
3mK4H3.smooth.chr11.cher209	chr11	58909554	58910846	+	FAM111A	NM_001142521	1.04134
3mK4H3.smooth.chr11.cher210	chr11	59318926	59319176	+	OSBP	NM_002556	1.98175
3mK4H3.smooth.chr11.cher211	chr11	59323446	59323816	+	OSBP	NM_002556	0.776203
3mK4H3.smooth.chr11.cher212	chr11	59328052	59328120	+	OSBP	NM_002556	4.74148
3mK4H3.smooth.chr11.cher213	chr11	59380756	59382549	+	OSBP	NM_002556	3.43942
3mK4H3.smooth.chr11.cher214	chr11	59521690	59522220	+	STX3	NM_004177	2.24719
3mK4H3.smooth.chr11.cher215	chr11	59578173	59578612	+	MRPL16	NM_017840	2.42194
3mK4H3.smooth.chr11.cher216	chr11	60609517	60611836	+	CCDC86	NM_024098	5.51224
3mK4H3.smooth.chr11.cher217	chr11	60681434	60682642	+	TMEM109	NM_024092	4.04159
3mK4H3.smooth.chr11.cher218	chr11	60683410	60684116	+	TMEM109	NM_024092	1.43313
3mK4H3.smooth.chr11.cher219	chr11	60692635	60693198	+	TMEM132A	NM_017870	1.86343
3mK4H3.smooth.chr11.cher220	chr11	60694165	60694579	+	TMEM132A	NM_017870	0.953426
3mK4H3.smooth.chr11.cher221	chr11	61097164	61098038	+	DDB1	NM_001923	1.2501
3mK4H3.smooth.chr11.cher222	chr11	61099130	61101295	+	DDB1	NM_001923	4.3403
3mK4H3.smooth.chr11.cher223	chr11	61129748	61130150	+	TMEM138	NM_016464	4.66636
3mK4H3.smooth.chr11.cher224	chr11	61159772	61161228	+	TMEM216	NM_016499	1.97376
3mK4H3.smooth.chr11.cher225	chr11	61196190	61197239	+	CPSF7	NM_024811	3.3478
3mK4H3.smooth.chr11.cher226	chr11	61448478	61449257	+	DAGLA	NM_006133	1.55988
3mK4H3.smooth.chr11.cher227	chr11	61559314	61560012	+	C11orf10	NM_014206	4.30322
3mK4H3.smooth.chr11.cher228	chr11	61562116	61562738	+	FEN1	NM_004111	2.50111
3mK4H3.smooth.chr11.cher229	chr11	61582389	61585554	+	FADS1	NM_013402	2.51563
3mK4H3.smooth.chr11.cher230	chr11	61595992	61598247	+	FADS2	NM_004265	4.23724
3mK4H3.smooth.chr11.cher231	chr11	61732447	61734806	+	FTH1	NM_002032	5.11894
3mK4H3.smooth.chr11.cher232	chr11	61735671	61736312	+	FTH1	NM_002032	1.93208
3mK4H3.smooth.chr11.cher233	chr11	61891208	61892058	+	INCENP	NM_020238	3.37291
3mK4H3.smooth.chr11.cher234	chr11	61892688	61893176	+	INCENP	NM_020238	3.47628
3mK4H3.smooth.chr11.cher235	chr11	62104863	62105032	+	ASRGL1	NM_025080	0.799376
3mK4H3.smooth.chr11.cher236	chr11	62338914	62340807	+	EEF1G	NM_001404	4.95661
3mK4H3.smooth.chr11.cher237	chr11	62366500	62368138	+	MTA2	NM_004739	4.02605
3mK4H3.smooth.chr11.cher238	chr11	62378394	62380026	+	EML3	NM_153265	1.68759
3mK4H3.smooth.chr11.cher239	chr11	62419894	62420440	+	INTS5	NM_030628	3.06418
3mK4H3.smooth.chr11.cher240	chr11	62438690	62438906	+	C11orf48	NM_024099	4.49774
3mK4H3.smooth.chr11.cher241	chr11	62440812	62441080	+	C11orf83	NM_001085372	1.05757
3mK4H3.smooth.chr11.cher242	chr11	62443765	62446962	+	UBXN1	NM_015853	3.83802
3mK4H3.smooth.chr11.cher243	chr11	62472511	62473202	+	BSCL2	NM_032667	1.24106
3mK4H3.smooth.chr11.cher244	chr11	62490260	62493963	+	HNRNPUL2	NM_001079559	5.89481
3mK4H3.smooth.chr11.cher245	chr11	62495310	62496706	+	TTC9C	NM_173810	4.94005
3mK4H3.smooth.chr11.cher246	chr11	62529005	62530491	+	POLR2G	NM_002696	3.36403
3mK4H3.smooth.chr11.cher247	chr11	62553458	62554097	+	TAF6L	NM_006473	1.30904
3mK4H3.smooth.chr11.cher248	chr11	62556436	62557362	+	TMEM179B	NM_199337	1.99844
3mK4H3.smooth.chr11.cher249	chr11	62570985	62572110	+	NXF1	NM_006362	4.34571
3mK4H3.smooth.chr11.cher250	chr11	62598208	62599168	+	STX5	NM_003164	2.23652
3mK4H3.smooth.chr11.cher251	chr11	62600186	62600950	+	WDR74	NM_018093	1.84872
3mK4H3.smooth.chr11.cher252	chr11	62603930	62604232	+	WDR74	NM_018093	0.930003
3mK4H3.smooth.chr11.cher253	chr11	62619712	62623740	+	SNHG1	NR_003098	6.04827
3mK4H3.smooth.chr11.cher254	chr11	62649206	62649616	+	SLC3A2	NM_001013251	2.42416
3mK4H3.smooth.chr11.cher255	chr11	62650330	62650960	+	SLC3A2	NM_001013251	1.55095
3mK4H3.smooth.chr11.cher256	chr11	63381105	63381984	+	PLA2G16	NM_007069	1.20239
3mK4H3.smooth.chr11.cher257	chr11	63437726	63438567	+	ATL3	NM_015459	3.42752
3mK4H3.smooth.chr11.cher258	chr11	63449024	63451356	+	RTN3	NM_006054	3.87271
3mK4H3.smooth.chr11.cher259	chr11	63580269	63580708	+	C11orf84	NM_138471	1.68539
3mK4H3.smooth.chr11.cher260	chr11	63581624	63582214	+	C11orf84	NM_138471	3.55828
3mK4H3.smooth.chr11.cher261	chr11	63607662	63609420	+	MARK2	NM_004954	4.68831
3mK4H3.smooth.chr11.cher262	chr11	63707128	63707375	+	NAT11	NM_024771	2.67021
3mK4H3.smooth.chr11.cher263	chr11	63708216	63708936	+	NAT11	NM_024771	1.95468
3mK4H3.smooth.chr11.cher264	chr11	63743647	63744204	+	COX8A	NM_004074	3.11619
3mK4H3.smooth.chr11.cher265	chr11	63754097	63754686	+	OTUB1	NM_017670	3.63298
3mK4H3.smooth.chr11.cher266	chr11	63755848	63756376	+	OTUB1	NM_017670	1.67714
3mK4H3.smooth.chr11.cher267	chr11	63932259	63932644	+	MACROD1	NM_014067	1.27326
3mK4H3.smooth.chr11.cher268	chr11	63953979	63955070	+	STIP1	NM_006819	5.59836
3mK4H3.smooth.chr11.cher269	chr11	63992477	63995282	+	NUDT22	NM_032344	1.51524
3mK4H3.smooth.chr11.cher270	chr11	64001092	64001867	+	DNAJC4	NM_005528	1.05305
3mK4H3.smooth.chr11.cher271	chr11	64009564	64011932	+	FKBP2	NM_057092	1.93503
3mK4H3.smooth.chr11.cher272	chr11	64012561	64013639	+	PPP1R14B	NM_138689	2.84196
3mK4H3.smooth.chr11.cher273	chr11	64019202	64020132	+	PLCB3	NM_000932	1.68637
3mK4H3.smooth.chr11.cher274	chr11	64071584	64072065	+	C11orf20	NM_001039496	1.22249
3mK4H3.smooth.chr11.cher275	chr11	64073349	64074619	+	ESRRA	NM_004451	1.74699
3mK4H3.smooth.chr11.cher276	chr11	64082727	64083175	+	ESRRA	NM_004451	1.05694
3mK4H3.smooth.chr11.cher277	chr11	64084849	64085715	+	TRMT112	NM_016404	3.68765
3mK4H3.smooth.chr11.cher278	chr11	64086404	64088314	+	PRDX5	NM_181652	1.99028
3mK4H3.smooth.chr11.cher279	chr11	64126989	64127340	+	RPS6KA4	NM_003942	1.1571
3mK4H3.smooth.chr11.cher280	chr11	64397606	64398106	+	NRXN2	NM_138734	0.724124
3mK4H3.smooth.chr11.cher281	chr11	64543454	64545181	+	SF1	NM_201997	3.80487
3mK4H3.smooth.chr11.cher282	chr11	64575340	64575870	+	MEN1	NM_130800	1.18917
3mK4H3.smooth.chr11.cher283	chr11	64577553	64578053	+	MEN1	NM_130800	1.34261
3mK4H3.smooth.chr11.cher284	chr11	64644324	64645539	+	EHD1	NM_006795	2.55111
3mK4H3.smooth.chr11.cher285	chr11	64646462	64647822	+	EHD1	NM_006795	1.63293
3mK4H3.smooth.chr11.cher286	chr11	64682976	64684176	+	ATG2A	NM_015104	1.98566
3mK4H3.smooth.chr11.cher287	chr11	64692360	64692917	+	PPP2R5B	NM_006244	1.64684
3mK4H3.smooth.chr11.cher288	chr11	64694262	64694484	+	PPP2R5B	NM_006244	1.10493
3mK4H3.smooth.chr11.cher289	chr11	64781109	64781629	+	ARL2	NM_001667	0.908083
3mK4H3.smooth.chr11.cher290	chr11	64782012	64782295	+	ARL2	NM_001667	2.03676
3mK4H3.smooth.chr11.cher291	chr11	64850658	64853578	+	ZFPL1	NM_006782	4.22285
3mK4H3.smooth.chr11.cher292	chr11	64880692	64881077	+	TM7SF2	NM_003273	1.72104
3mK4H3.smooth.chr11.cher293	chr11	64887264	64890022	+	FAU	NM_001997	4.68061
3mK4H3.smooth.chr11.cher294	chr11	64899709	64902975	+	SYVN1	NM_172230	3.63902
3mK4H3.smooth.chr11.cher295	chr11	64949828	64951510	+	CAPN1	NM_005186	1.58423
3mK4H3.smooth.chr11.cher296	chr11	65030100	65030600	+	POLA2	NM_002689	4.22033
3mK4H3.smooth.chr11.cher297	chr11	65082167	65082860	+	CDC42EP2	NM_006779	1.41322
3mK4H3.smooth.chr11.cher298	chr11	65083858	65084924	+	CDC42EP2	NM_006779	1.76018
3mK4H3.smooth.chr11.cher299	chr11	65101847	65103196	+	DPF2	NM_006268	5.2967
3mK4H3.smooth.chr11.cher300	chr11	65154119	65154780	+	FRMD8	NM_031904	1.41867
3mK4H3.smooth.chr11.cher301	chr11	65266264	65266984	+	MALAT1	NR_002819	4.28931
3mK4H3.smooth.chr11.cher302	chr11	65268175	65268404	+	MALAT1	NR_002819	5.62894
3mK4H3.smooth.chr11.cher303	chr11	65293084	65294347	+	SCYL1	NM_001048218	2.35665
3mK4H3.smooth.chr11.cher304	chr11	65336382	65341257	+	SSSCA1	NM_006396	3.8747
3mK4H3.smooth.chr11.cher305	chr11	65342457	65342563	+	FAM89B	NM_001098784	0.843562
3mK4H3.smooth.chr11.cher306	chr11	65379526	65381655	+	MAP3K11	NM_002419	2.68064
3mK4H3.smooth.chr11.cher307	chr11	65383690	65385917	+	PCNXL3	NM_032223	3.70324
3mK4H3.smooth.chr11.cher308	chr11	65405492	65406485	+	SIPA1	NM_006747	1.35314
3mK4H3.smooth.chr11.cher309	chr11	65429002	65429988	+	RELA	NM_021975	2.88581
3mK4H3.smooth.chr11.cher310	chr11	65480405	65480682	+	KAT5	NM_006388	1.0145
3mK4H3.smooth.chr11.cher311	chr11	65486068	65487756	+	RNASEH2C	NM_032193	4.08918
3mK4H3.smooth.chr11.cher312	chr11	65622916	65625018	+	CFL1	NM_005507	3.99903
3mK4H3.smooth.chr11.cher313	chr11	65625828	65627572	+	CFL1	NM_005507	2.29597
3mK4H3.smooth.chr11.cher314	chr11	65628285	65630497	+	MUS81	NM_025128	2.34505
3mK4H3.smooth.chr11.cher315	chr11	65653891	65654370	+	FIBP	NM_004214	1.70797
3mK4H3.smooth.chr11.cher316	chr11	65658776	65659468	+	CCDC85B	NM_006848	1.66312
3mK4H3.smooth.chr11.cher317	chr11	65684468	65684940	+	C11orf68	NM_001135635	0.831385
3mK4H3.smooth.chr11.cher318	chr11	65687687	65688696	+	DRAP1	NM_006442	1.78442
3mK4H3.smooth.chr11.cher319	chr11	65728853	65729261	+	SART1	NM_005146	2.06774
3mK4H3.smooth.chr11.cher320	chr11	65731293	65731617	+	SART1	NM_005146	0.8714
3mK4H3.smooth.chr11.cher321	chr11	65765946	65766904	+	EIF1AD	NM_032325	1.10702
3mK4H3.smooth.chr11.cher322	chr11	65769000	65769296	+	EIF1AD	NM_032325	5.22329
3mK4H3.smooth.chr11.cher323	chr11	65770313	65771034	+	BANF1	NM_001143985	2.72572
3mK4H3.smooth.chr11.cher324	chr11	65818572	65819188	+	SF3B2	NM_006842	0.989422
3mK4H3.smooth.chr11.cher325	chr11	65821994	65822322	+	SF3B2	NM_006842	1.5965
3mK4H3.smooth.chr11.cher326	chr11	65838428	65839370	+	PACS1	NM_018026	2.71329
3mK4H3.smooth.chr11.cher327	chr11	66026118	66026536	+	KLC2	NM_022822	1.59911
3mK4H3.smooth.chr11.cher328	chr11	66035999	66036292	+	RAB1B	NM_030981	1.12344
3mK4H3.smooth.chr11.cher329	chr11	66054956	66056454	+	YIF1A	NM_020470	3.10016
3mK4H3.smooth.chr11.cher330	chr11	66111840	66113050	+	BRMS1	NM_001024957	5.23974
3mK4H3.smooth.chr11.cher331	chr11	66115704	66116090	+	B3GNT1	NM_006876	0.863774
3mK4H3.smooth.chr11.cher332	chr11	66136677	66137212	+	SLC29A2	NM_001532	1.03101
3mK4H3.smooth.chr11.cher333	chr11	66138537	66139796	+	SLC29A2	NM_001532	2.42001
3mK4H3.smooth.chr11.cher334	chr11	66203805	66206654	+	MRPL11	NM_016050	4.21181
3mK4H3.smooth.chr11.cher335	chr11	66234731	66235589	+	PELI3	NM_001098510	1.2361
3mK4H3.smooth.chr11.cher336	chr11	66246518	66247635	+	DPP3	NM_130443	2.53893
3mK4H3.smooth.chr11.cher337	chr11	66278516	66279040	+	BBS1	NM_024649	3.28063
3mK4H3.smooth.chr11.cher338	chr11	66313432	66313925	+	ZDHHC24	NM_207340	1.29736
3mK4H3.smooth.chr11.cher339	chr11	66384437	66386669	+	RBM14	NM_006328	4.45798
3mK4H3.smooth.chr11.cher340	chr11	66405924	66408590	+	RBM4	NM_002896	4.35441
3mK4H3.smooth.chr11.cher341	chr11	66443752	66444048	+	RBM4B	NM_031492	0.952148
3mK4H3.smooth.chr11.cher342	chr11	66510680	66511114	+	C11orf80	NM_024650	1.60414
3mK4H3.smooth.chr11.cher343	chr11	66512691	66513021	+	C11orf80	NM_024650	2.53395
3mK4H3.smooth.chr11.cher344	chr11	66607740	66608522	+	C11orf80	NM_024650	0.948754
3mK4H3.smooth.chr11.cher345	chr11	66610037	66610478	+	C11orf80	NM_024650	2.579
3mK4H3.smooth.chr11.cher346	chr11	66611384	66613371	+	RCE1	NM_005133	3.8447
3mK4H3.smooth.chr11.cher347	chr11	66887476	66889756	+	KDM2A	NM_012308	4.76306
3mK4H3.smooth.chr11.cher348	chr11	67034481	67036608	+	ADRBK1	NM_001619	2.46706
3mK4H3.smooth.chr11.cher349	chr11	67057449	67058354	+	ANKRD13D	NM_207354	1.45063
3mK4H3.smooth.chr11.cher350	chr11	67084724	67085127	+	LOC100130987	NR_024469	1.04375
3mK4H3.smooth.chr11.cher351	chr11	67120214	67121330	+	POLD4	NM_021173	1.3274
3mK4H3.smooth.chr11.cher352	chr11	67168170	67169030	+	PPP1CA	NM_206873	2.45038
3mK4H3.smooth.chr11.cher353	chr11	67195878	67196962	+	RPS6KB2	NM_003952	2.48705
3mK4H3.smooth.chr11.cher354	chr11	67209795	67210511	+	CORO1B	NM_020441	1.34551
3mK4H3.smooth.chr11.cher355	chr11	67235421	67236822	+	TMEM134	NM_025124	1.541
3mK4H3.smooth.chr11.cher356	chr11	67250054	67250522	+	AIP	NM_003977	0.931418
3mK4H3.smooth.chr11.cher357	chr11	67351461	67353681	+	GSTP1	NM_000852	2.91756
3mK4H3.smooth.chr11.cher358	chr11	67376884	67377336	+	NDUFV1	NM_001166102	0.900529
3mK4H3.smooth.chr11.cher359	chr11	67572412	67572721	+	LOC645332	NR_024249	1.02109
3mK4H3.smooth.chr11.cher360	chr11	67573265	67573489	+	LOC645332	NR_024249	0.750104
3mK4H3.smooth.chr11.cher361	chr11	67799424	67800608	+	NDUFS8	NM_002496	1.31089
3mK4H3.smooth.chr11.cher362	chr11	67978376	67980015	+	SUV420H1	NM_016028	3.43488
3mK4H3.smooth.chr11.cher363	chr11	68037198	68039118	+	C11orf24	NM_022338	3.82801
3mK4H3.smooth.chr11.cher364	chr11	68040068	68040832	+	C11orf24	NM_022338	3.06321
3mK4H3.smooth.chr11.cher365	chr11	68080536	68080802	+	LRP5	NM_002335	0.913931
3mK4H3.smooth.chr11.cher366	chr11	68228916	68230466	+	SAPS3	NM_018312	3.97891
3mK4H3.smooth.chr11.cher367	chr11	68607502	68607928	+	CPT1A	NM_001876	2.35908
3mK4H3.smooth.chr11.cher368	chr11	68671270	68672147	+	IGHMBP2	NM_002180	4.72878
3mK4H3.smooth.chr11.cher369	chr11	69457391	69458564	+	CCND1	NM_053056	1.50613
3mK4H3.smooth.chr11.cher370	chr11	70049522	70051344	+	FADD	NM_003824	3.18864
3mK4H3.smooth.chr11.cher371	chr11	70117630	70118752	+	PPFIA1	NM_177423	3.39972
3mK4H3.smooth.chr11.cher372	chr11	70245272	70245921	+	CTTN	NM_138565	3.39081
3mK4H3.smooth.chr11.cher373	chr11	71157966	71159192	+	DHCR7	NM_001360	3.21039
3mK4H3.smooth.chr11.cher374	chr11	71163638	71164236	+	NADSYN1	NM_018161	1.10467
3mK4H3.smooth.chr11.cher375	chr11	71165782	71166416	+	NADSYN1	NM_018161	1.11203
3mK4H3.smooth.chr11.cher376	chr11	71497533	71498114	+	FAM86C	NM_018172	0.96676
[truncated: 9,515 more rows]

## Sheet: H3K4me3 enriched genes
Table S3.4. List of H3K4me3 enriched genes.
Symbol	Acc Number
AAAS	NM_015665
AACS	NM_023928
AADAT	NM_016228
AAGAB	NM_024666
AAK1	NM_014911
AAMP	NM_001087
AARS	NM_001605
AARS2	NM_020745
AASDH	NM_181806
AASDHPPT	NM_015423
AATF	NM_012138
ABAT	NM_020686
ABCA11P	NR_002451
ABCA7	NM_019112
ABCB10	NM_012089
ABCB7	NM_004299
ABCB8	NM_007188
ABCB9	NM_019625
ABCC10	NM_033450
ABCC4	NM_001105515
ABCC5	NM_001023587
ABCD2	NM_005164
ABCD3	NM_001122674
ABCD4	NM_005050
ABCE1	NM_002940
ABCF1	NM_001025091
ABCF2	NM_007189
ABCF3	NM_018358
ABHD10	NM_018394
ABHD12	NM_001042472
ABHD13	NM_032859
ABHD14A	NM_015407
ABHD15	NM_198147
ABHD2	NM_152924
ABHD3	NM_138340
ABHD4	NM_022060
ABHD5	NM_016006
ABHD6	NM_020676
ABI1	NM_005470
ABI2	NM_005759
ABL1	NM_005157
ABLIM2	NM_001130088
ABT1	NM_013375
ACAA1	NM_001607
ACACA	NM_198836
ACACB	NM_001093
ACAD8	NM_014384
ACAD9	NM_014049
ACADM	NM_000016
ACADSB	NM_001609
ACADVL	NM_001033859
ACAP1	NM_014716
ACAP2	NM_012287
ACAT1	NM_000019
ACAT2	NM_005891
ACBD3	NM_022735
ACBD5	NM_001042473
ACBD6	NM_032360
ACD	NM_022914
ACER2	NM_001010887
ACER3	NM_018367
ACIN1	NM_001164814
ACLY	NM_001096
ACN9	NM_020186
ACO1	NM_002197
ACO2	NM_001098
ACOT7	NM_007274
ACOT9	NM_001033583
ACOX3	NM_003501
ACP1	NM_001040649
ACP2	NM_001131064
ACP6	NM_016361
ACPL2	NM_152282
ACSL1	NM_001995
ACSL3	NM_203372
ACSL4	NM_004458
ACSS2	NM_018677
ACTA1	NM_001100
ACTB	NM_001101
ACTG1	NM_001614
ACTL6A	NM_004301
ACTN1	NM_001130004
ACTN4	NM_004924
ACTR10	NM_018477
ACTR1A	NM_005736
ACTR1B	NM_005735
ACTR2	NM_005722
ACTR3	NM_005721
ACTR3B	NM_001040135
ACTR5	NM_024855
ACTR6	NM_022496
ACTR8	NM_022899
ACVR1	NM_001111067
ACVR1B	NM_020328
ACVR2A	NM_001616
ACVR2B	NM_001106
ACYP1	NM_001107
ACYP2	NM_138448
ADAM10	NM_001110
ADAM15	NM_207191
ADAM17	NM_003183
ADAM19	NM_033274
ADAM22	NM_004194
ADAM23	NM_003812
ADAM9	NM_003816
ADAMTSL3	NM_207517
ADAR	NM_001025107
ADARB1	NM_015833
ADAT1	NM_012091
ADAT3	NM_138422
ADC	NM_052998
ADCK4	NM_024876
ADCK5	NM_174922
ADCY2	NM_020546
ADCY3	NM_004036
ADCY6	NM_020983
ADD1	NM_014190
ADD3	NM_001121
ADH5	NM_000671
ADI1	NM_018269
ADIPOR1	NM_001127687
ADIPOR2	NM_024551
ADK	NM_001123
ADM	NM_001124
ADNP	NM_181442
ADNP2	NM_014913
ADO	NM_032804
ADPGK	NM_031284
ADRBK1	NM_001619
ADRBK2	NM_005160
ADRM1	NM_007002
ADSL	NM_001123378
ADSS	NM_001126
ADSSL1	NM_152328
AEBP2	NM_153207
AEN	NM_022767
AES	NM_001130
AFAP1	NM_001134647
AFF1	NM_005935
AFF4	NM_014423
AFG3L1	NR_003226
AFG3L2	NM_006796
AFTPH	NM_203437
AGA	NM_000027
AGAP1	NM_001037131
AGAP3	NM_001042535
AGAP7	NM_001077685
AGBL3	NM_178563
AGBL5	NM_001035507
AGFG1	NM_001135187
AGFG2	NM_006076
AGGF1	NM_018046
AGL	NM_000646
AGPAT1	NM_006411
AGPAT2	NM_001012727
AGPAT3	NM_020132
AGPAT4	NM_020133
AGPAT5	NM_018361
AGPAT6	NM_178819
AGPHD1	NM_001013619
AGPS	NM_003659
AGTPBP1	NM_015239
AGTRAP	NM_001040197
AGXT2L2	NM_153373
AHCTF1	NM_015446
AHCYL1	NM_006621
AHCYL2	NM_001130720
AHI1	NM_001134832
AHSA1	NM_012111
AHSA2	NM_152392
AIFM1	NM_145813
AIG1	NM_016108
AIMP1	NM_001142416
AIMP2	NM_006303
AIP	NM_003977
AK2	NM_001625
AK3	NM_016282
AK3L1	NM_013410
AK7	NM_152327
AKAP1	NM_003488
AKAP11	NM_016248
AKAP12	NM_144497
AKAP13	NM_006738
AKAP5	NM_004857
AKAP8	NM_005858
AKAP8L	NM_014371
AKAP9	NM_147185
AKIRIN1	NM_024595
AKIRIN2	NM_018064
AKR1A1	NM_153326
AKR1B1	NM_001628
AKR7A2	NM_003689
AKT1	NM_001014432
AKT1S1	NM_032375
AKT2	NM_001626
AKT3	NM_005465
AKTIP	NM_022476
ALAD	NM_000031
ALAS1	NM_000688
ALDH18A1	NM_002860
ALDH1B1	NM_000692
ALDH2	NM_000690
ALDH3A2	NM_001031806
ALDH4A1	NM_170726
ALDH7A1	NM_001182
ALDH9A1	NM_000696
ALDOA	NM_184041
ALG10	NM_032834
ALG10B	NM_001013620
ALG11	NM_001004127
ALG13	NM_018466
ALG14	NM_144988
ALG2	NM_033087
ALG3	NM_005787
ALG5	NM_013338
ALG6	NM_013339
ALG8	NM_024079
ALG9	NM_001077691
ALKBH1	NM_006020
ALKBH2	NM_001001655
ALKBH3	NM_139178
ALKBH4	NM_017621
ALKBH5	NM_017758
ALKBH6	NM_198867
ALKBH8	NM_138775
ALMS1	NM_015120
ALOX12	NM_000697
ALS2	NM_001135745
ALS2CR4	NM_001044385
AMACR	NM_014324
AMBRA1	NM_017749
AMD1	NM_001033059
AMDHD2	NM_015944
AMFR	NM_001144
AMH	NM_000479
AMMECR1	NM_001025580
AMMECR1L	NM_031445
AMN1	NM_001113402
AMOTL1	NM_130847
AMOTL2	NM_016201
AMPD2	NM_004037
AMZ2	NM_001033569
ANAPC1	NM_022662
ANAPC11	NM_001002249
ANAPC13	NR_024401
ANAPC2	NM_013366
ANAPC4	NM_013367
ANAPC5	NM_001137559
ANAPC7	NM_001137664
ANG	NM_001145
ANGEL1	NM_015305
ANGEL2	NM_144567
ANKFY1	NM_020740
ANKH	NM_054027
ANKHD1	NM_024668
ANKIB1	NM_019004
ANKMY2	NM_020319
ANKRD10	NM_017664
ANKRD11	NM_013275
ANKRD12	NM_015208
ANKRD13A	NM_033121
ANKRD13B	NM_152345
ANKRD13C	NM_030816
ANKRD13D	NM_207354
ANKRD16	NM_001009941
ANKRD17	NM_032217
ANKRD20A2	NM_001012421
ANKRD20A3	NM_001012419
ANKRD26	NM_014915
ANKRD27	NM_032139
ANKRD28	NM_015199
ANKRD32	NM_032290
ANKRD34A	NM_001039888
ANKRD36	NM_001164315
ANKRD36B	NM_025190
ANKRD40	NM_052855
ANKRD42	NM_182603
ANKRD46	NM_198401
ANKRD49	NM_017704
ANKRD50	NM_020337
ANKRD52	NM_173595
ANKRD57	NM_023016
ANKS1A	NM_015245
ANKS1B	NM_152788
ANKS3	NM_133450
ANKZF1	NM_001042410
ANLN	NM_018685
ANO10	NM_018075
ANO6	NM_001025356
ANP32A	NM_006305
ANP32B	NM_006401
ANP32E	NM_030920
ANTXR1	NM_018153
ANUBL1	NM_001128324
ANXA11	NM_145868
ANXA2	NM_004039
ANXA4	NM_001153
ANXA5	NM_001154
ANXA6	NM_001155
ANXA7	NM_004034
AP1AR	NM_018569
AP1B1	NM_001127
AP1G1	NM_001128
AP1G2	NM_003917
AP1M1	NM_032493
AP1S1	NM_001283
AP1S2	NM_003916
AP1S3	NM_001039569
AP2A1	NM_130787
AP2A2	NM_012305
AP2B1	NM_001030006
AP2M1	NM_004068
AP2S1	NM_004069
AP3B1	NM_003664
AP3D1	NM_003938
AP3M1	NM_207012
AP3M2	NM_001134296
AP3S2	NM_005829
AP4M1	NM_004722
AP4S1	NM_007077
APAF1	NM_181869
APBB2	NM_173075
APBB3	NM_133173
APC	NM_001127511
APEH	NM_001640
APEX2	NM_014481
APH1A	NM_001077628
API5	NM_001142931
APIP	NM_015957
APLF	NM_173545
APLP2	NM_001642
APOA1BP	NM_144772
APOA5	NM_001166598
APOLD1	NM_030817
APOO	NM_024122
APOOL	NM_198450
APP	NM_001136130
APPBP2	NM_006380
APPL1	NM_012096
APPL2	NM_018171
APRT	NM_000485
APTX	NM_175069
AQP11	NM_173039
AQR	NM_014691
ARAF	NM_001654
ARAP1	NM_001135190
ARAP2	NM_015230
ARCN1	NM_001655
ARD1A	NM_003491
ARF1	NM_001024228
ARF3	NM_001659
ARF4	NM_001660
ARF5	NM_001662
ARF6	NM_001663
ARFGAP1	NM_018209
ARFGAP2	NM_032389
ARFGAP3	NM_001142293
ARFGEF1	NM_006421
ARFGEF2	NM_006420
ARFIP1	NM_001025593
ARFIP2	NM_012402
ARFRP1	NM_003224
ARG2	NM_001172
ARGLU1	NM_018011
ARHGAP1	NM_004308
ARHGAP10	NM_024605
ARHGAP11A	NM_199357
ARHGAP11B	NM_001039841
ARHGAP12	NM_018287
ARHGAP17	NM_001006634
ARHGAP19	NM_032900
ARHGAP21	NM_020824
ARHGAP26	NM_001135608
ARHGAP4	NM_001164741
ARHGAP5	NM_001173
ARHGDIA	NM_004309
ARHGEF1	NM_199002
ARHGEF10	NM_014629
ARHGEF10L	NM_018125
ARHGEF11	NM_014784
ARHGEF12	NM_015313
ARHGEF2	NM_001162384
ARHGEF3	NM_019555
ARHGEF7	NM_003899
ARHGEF9	NM_015185
ARID1A	NM_006015
ARID1B	NM_017519
ARID2	NM_152641
ARID3A	NM_005224
ARID3B	NM_006465
ARID4A	NM_023000
ARID4B	NM_016374
ARID5A	NM_212481
ARID5B	NM_032199
ARIH1	NM_005744
ARL1	NM_001177
ARL10	NM_173664
ARL13B	NM_144996
ARL15	NM_019087
ARL16	NM_001040025
ARL17	NM_001039083
ARL17P1	NM_001113738
ARL2	NM_001667
ARL2BP	NM_012106
ARL3	NM_004311
ARL4A	NM_005738
ARL5A	NM_177985
ARL5B	NM_178815
ARL6	NM_177976
ARL6IP1	NM_015161
ARL6IP4	NM_001002252
ARL6IP5	NM_006407
ARL6IP6	NM_152522
ARL8A	NM_138795
ARL8B	NM_018184
ARMC1	NM_018120
ARMC2	NM_032131
ARMC4	NM_018076
ARMC5	NM_024742
ARMC6	NM_033415
ARMC7	NM_024585
ARMC8	NM_014154
ARMC9	NM_025139
ARMCX5	NM_022838
ARNT	NM_001668
ARNT2	NM_014862
ARNTL2	NM_020183
ARPC2	NM_005731
ARPC3	NM_005719
ARPC4	NM_005718
ARPC5	NM_005717
ARPC5L	NM_030978
ARPM1	NM_032487
ARPP19	NM_006628
ARRB2	NM_199004
ARRDC3	NM_020801
ARSA	NM_001085428
ARSB	NM_198709
ARSG	NM_014960
ARSK	NM_198150
ARV1	NM_022786
ARVCF	NM_001670
ASAH1	NM_001127505
ASAH2B	NM_001079516
ASAP1	NM_018482
ASAP2	NM_003887
ASB1	NM_001040445
ASB13	NM_024701
ASB3	NM_145863
ASB6	NM_017873
ASB7	NM_024708
ASB8	NM_024095
ASCC1	NM_015947
ASCC2	NM_032204
ASCC3	NM_022091
ASF1A	NM_014034
ASF1B	NM_018154
ASFMR1	NR_024499
ASH2L	NM_001105214
ASL	NM_001024943
ASMTL	NM_004192
ASNA1	NM_004317
ASNSD1	NM_019048
ASPDH	NM_001114598
ASPH	NM_001164756
ASPM	NM_018136
ASRGL1	NM_025080
ASTE1	NM_014065
ASXL1	NM_001164603
ASXL2	NM_018263
ATAD1	NM_032810
ATAD2	NM_014109
ATAD2B	NM_017552
ATAD3B	NM_031921
ATAD5	NM_024857
ATE1	NM_001001976
ATF1	NM_005171
ATF2	NM_001880
ATF3	NM_001040619
ATF4	NM_182810
ATF6	NM_007348
ATF6B	NM_001136153
ATF7	NM_006856
ATF7IP	NM_018179
ATF7IP2	NM_024997
ATG10	NM_001131028
ATG12	NM_004707
ATG16L1	NM_030803
ATG16L2	NM_033388
ATG2A	NM_015104
ATG3	NM_022488
ATG4C	NM_032852
ATG5	NM_004849
ATG7	NM_001144912
ATG9A	NM_024085
ATIC	NM_004044
ATL1	NM_181598
ATL2	NM_001135673
ATL3	NM_015459
ATM	NM_000051
ATMIN	NM_015251
ATN1	NM_001940
ATOX1	NM_004045
ATP10D	NM_020453
ATP11B	NM_014616
ATP13A1	NM_020410
ATP13A2	NM_001141974
ATP1A1	NM_001160233
ATP1A3	NM_152296
ATP1B1	NM_001677
ATP1B3	NM_001679
ATP2A1	NM_004320
ATP2A2	NM_001135765
ATP2C1	NM_014382
ATP5A1	NM_004046
ATP5B	NM_001686
ATP5C1	NM_001001973
ATP5E	NM_006886
ATP5F1	NM_001688
ATP5G1	NM_001002027
ATP5G2	NM_005176
ATP5G3	NM_001689
ATP5H	NM_001003785
ATP5I	NM_007100
ATP5J2	NM_001039178
ATP5L	NM_006476
ATP5O	NM_001697
ATP5S	NM_015684
ATP5SL	NM_018035
ATP6AP2	NM_005765
ATP6V0A1	NM_001130021
ATP6V0A2	NM_012463
ATP6V0B	NM_004047
ATP6V0C	NM_001694
ATP6V0D1	NM_004691
ATP6V0E1	NM_003945
ATP6V0E2	NM_001100592
ATP6V1B2	NM_001693
ATP6V1C1	NM_001695
ATP6V1D	NM_015994
ATP6V1E1	NM_001696
ATP6V1E2	NM_080653
ATP6V1F	NM_004231
ATP6V1G1	NM_004888
ATP6V1G2	NM_138282
ATP6V1H	NM_213620
ATP8A1	NM_006095
ATP8B2	NM_001005855
ATP9A	NM_006045
ATPAF2	NM_145691
ATPBD4	NM_001141972
ATPIF1	NM_178191
ATR	NM_001184
ATRIP	NM_032166
ATRN	NM_139322
ATRX	NM_000489
ATXN1	NM_001128164
ATXN10	NM_013236
ATXN2	NM_002973
ATXN2L	NM_145714
ATXN3	NM_001164775
ATXN7	NM_000333
ATXN7L1	NM_152749
ATXN7L2	NM_153340
ATXN7L3	NM_020218
AUH	NM_001698
AUP1	NM_181575
AURKA	NM_198435
AURKAIP1	NM_001127230
AURKB	NM_004217
AUTS2	NM_001127231
AVL9	NM_015060
AVPI1	NM_021732
AXIN1	NM_003502
AXIN2	NM_004655
AZI1	NM_001009811
AZI2	NM_001134432
AZIN1	NM_015878
B2M	NM_004048
B3GALNT2	NM_152490
B3GNT1	NM_006876
B3GNT5	NM_032047
B3GNTL1	NM_001009905
B4GALNT1	NM_001478
B4GALNT4	NM_178537
B4GALT1	NM_001497
B4GALT2	NM_001005417
B4GALT3	NM_003779
B4GALT4	NM_003778
B4GALT5	NM_004776
B4GALT6	NM_004775
B4GALT7	NM_007255
B9D1	NM_015681
BACE1	NM_138973
BACH1	NM_206866
BACH2	NM_021813
BAG1	NM_004323
BAG2	NM_004282
BAG3	NM_004281
BAG4	NM_004874
BAG5	NM_001015049
BAHCC1	NM_001080519
BAHD1	NM_014952
BAIAP2	NM_017450
BAK1	NM_001188
BAMBI	NM_012342
BANF1	NM_001143985
BANP	NM_079837
BAP1	NM_004656
BARD1	NM_000465
BARX2	NM_003658
BASP1	NM_006317
BAT1	NM_080598
BAT2	NM_080686
BAT2D1	NM_015172
BAT2L	NM_013318
BAT3	NM_080702
BAT4	NM_033177
BAT5	NM_021160
BAX	NM_004324
BAZ1A	NM_013448
BAZ1B	NM_032408
BAZ2B	NM_013450
BBC3	NM_014417
BBS1	NM_024649
BBS10	NM_024685
BBS12	NM_152618
BBS2	NM_031885
BBS5	NM_152384
BBS9	NM_001033605
BBX	NM_001142568
BCAP29	NM_018844
BCAP31	NM_001139457
BCAR1	NM_014567
BCAS2	NM_005872
BCAS3	NM_017679
BCAT1	NM_005504
BCAT2	NR_028451
BCCIP	NM_078468
BCDIN3D	NM_181708
BCKDHA	NM_001164783
BCKDHB	NM_183050
BCKDK	NM_001122957
BCL10	NM_003921
BCL11A	NM_022893
BCL2	NM_000657
BCL2L1	NM_138578
BCL2L11	NM_207002
BCL2L12	NM_138639
BCL2L13	NM_015367
BCL2L2	NM_004050
BCL6	NM_001706
BCL7A	NM_020993
BCL7C	NM_004765
BCL8	NR_027992
BCL9L	NM_182557
BCLAF1	NM_014739
BCOR	NM_001123385
BCORL1	NM_021946
BCR	NM_021574
BCYRN1	NR_001568
BDP1	NM_018429
BEND7	NM_001100912
BET1	NM_005868
BET1L	NM_001098787
BFAR	NM_016561
BHLHB9	NM_001142530
BHLHE40	NM_003670
BICD1	NM_001003398
BICD2	NM_015250
BID	NM_197966
BIN3	NM_018688
BIRC2	NM_001166
BIRC6	NM_016252
BIVM	NM_017693
BLCAP	NM_006698
BLM	NM_000057
BLMH	NM_000386
BLOC1S1	NM_001487
BLOC1S2	NM_173809
BLOC1S3	NM_212550
BLZF1	NM_003666
BMF	NM_001003940
BMI1	NM_005180
BMP1	NM_006128
BMP2K	NM_017593
BMPR1A	NM_004329
BMPR1B	NM_001203
BMPR2	NM_001204
BMS1	NM_014753
BMS1P4	NR_026592
BMS1P5	NR_003611
BNC2	NM_017637
BNIP1	NM_013980
BNIP2	NM_004330
BNIP3	NM_004052
BNIP3L	NM_004331
BOC	NM_033254
BOD1	NM_001159651
BOD1L	NM_148894
BOK	NM_032515
BOLA1	NM_016074
BOLA2	NM_001031827
BOLA3	NM_001035505
BOP1	NM_015201
BPGM	NM_199186
BPNT1	NM_006085
BPTF	NM_004459
BRAF	NM_004333
BRAP	NM_006768
BRCA1	NM_007297
BRCA2	NM_000059
BRCC3	NM_024332
BRD1	NM_014577
BRD2	NM_001113182
BRD3	NM_007371
BRD7	NM_013263
BRD9	NM_001009877
BRE	NM_199192
BRF1	NM_001519
BRF2	NM_018310
BRI3	NM_015379
BRI3BP	NM_080626
BRIP1	NM_032043
BRIX1	NM_018321
BRMS1	NM_001024957
BRMS1L	NM_032352
BRP44	NM_001143674
BRP44L	NM_016098
BRPF1	NM_004634
BRPF3	NM_015695
BRSK2	NM_003957
BRUNOL6	NM_052840
BRWD1	NM_001007246
BRWD2	NM_018117
BRWD3	NM_153252
BSCL2	NM_032667
BSDC1	NM_018045
BSG	NM_001728
BSN	NM_003458
BTAF1	NM_003972
BTBD1	NM_025238
BTBD10	NM_032320
BTBD12	NM_032444
BTBD3	NM_181443
BTBD7	NM_018167
BTBD9	NM_052893
BTD	NM_000060
BTF3	NM_001037637
BTF3L4	NM_152265
BTG2	NM_006763
BTG3	NM_001130914
BTN2A1	NM_078476
BTN2A3	NR_027795
BTN3A2	NM_007047
BTNL9	NM_152547
BTRC	NM_003939
BUB1	NM_004336
BUB1B	NM_001211
BUB3	NM_004725
BUD31	NM_003910
BVES	NM_007073
BZW1	NM_014670
BZW2	NM_001159767
C10orf104	NM_173473
C10orf111	NM_153244
C10orf114	NM_001010911
C10orf118	NM_018017
C10orf119	NM_024834
C10orf137	NM_015608
C10orf140	NM_207371
C10orf18	NM_017782
C10orf2	NM_001163812
C10orf28	NM_014472
C10orf35	NM_145306
C10orf4	NM_145246
C10orf46	NM_153810
C10orf47	NM_153256
C10orf57	NM_025125
C10orf78	NM_145247
C10orf84	NM_022063
C10orf88	NM_024942
C10orf95	NM_024886
C11orf10	NM_014206
C11orf20	NM_001039496
C11orf24	NM_022338
C11orf30	NM_020193
C11orf31	NM_170746
C11orf46	NM_152316
C11orf48	NM_024099
C11orf54	NM_014039
C11orf57	NM_001082969
C11orf58	NM_014267
C11orf59	NM_017907
C11orf61	NM_024631
C11orf65	NM_152587
C11orf67	NM_024684
C11orf68	NM_001135635
C11orf73	NM_016401
C11orf75	NM_020179
C11orf80	NM_024650
C11orf82	NM_145018
C11orf83	NM_001085372
C11orf84	NM_138471
C12orf10	NM_021640
C12orf11	NM_018164
C12orf23	NM_152261
C12orf29	NM_001009894
C12orf30	NM_024953
C12orf41	NM_017822
C12orf44	NM_021934
C12orf45	NM_152318
C12orf47	NR_015404
C12orf48	NM_017915
C12orf49	NM_024738
C12orf53	NM_153685
C12orf57	NM_138425
C12orf62	NM_032901
C12orf65	NM_001143905
C12orf66	NM_152440
C12orf72	NM_173802
C12orf73	NM_001135570
C12orf75	NM_001145199
C12orf76	NM_207435
C13orf1	NM_020456
C13orf23	NM_025138
C13orf34	NM_024808
C13orf37	NM_001071775
C14orf1	NM_007176
C14orf101	NM_017799
C14orf104	NM_001083908
C14orf106	NM_018353
C14orf109	NM_001098621
C14orf118	NM_017972
C14orf119	NM_017924
C14orf126	NM_080664
C14orf128	NR_027263
C14orf135	NM_022495
C14orf138	NM_024558
C14orf143	NM_145231
C14orf145	NM_152446
C14orf147	NM_138288
C14orf149	NM_144581
C14orf156	NM_031210
C14orf159	NM_001102367
C14orf166	NM_016039
C14orf167	NR_023921
C14orf176	NM_001146683
C14orf178	NM_174943
C14orf179	NM_001102564
C14orf181	NM_207442
C14orf2	NM_004894
C14orf21	NM_174913
C14orf33	NR_027123
C14orf43	NM_001043318
C14orf45	NM_025057
C14orf79	NM_174891
C15orf17	NM_020447
C15orf23	NM_001142762
C15orf24	NM_020154
C15orf27	NM_152335
C15orf29	NM_024713
C15orf34	NR_027262
C15orf37	NR_028330
C15orf39	NM_015492
C15orf40	NM_001160113
C15orf41	NM_001130010
C15orf42	NM_152259
C15orf44	NM_001136043
C15orf51	NR_003260
C15orf57	NM_001080792
C15orf61	NM_001143936
C15orf63	NM_016400
C16orf10	NR_024121
C16orf35	NM_001039476
C16orf42	NM_001001410
C16orf45	NM_033201
C16orf48	NM_032140
C16orf5	NM_013399
C16orf52	NM_001164579
C16orf55	NM_153025
C16orf57	NM_024598
C16orf58	NM_022744
C16orf59	NM_025108
C16orf61	NM_020188
C16orf62	NM_020314
C16orf68	NM_024109
C16orf7	NM_004913
C16orf70	NM_025187
C16orf71	NM_139170
C16orf72	NM_014117
C16orf80	NM_013242
C16orf87	NM_001001436
C16orf88	NM_001012991
C16orf91	NM_001010878
C16orf93	NM_001014979
C17orf100	NM_001105520
C17orf106	NM_001113324
C17orf37	NM_032339
C17orf39	NM_024052
C17orf42	NM_024683
C17orf44	NR_026951
C17orf48	NM_020233
C17orf49	NM_001142799
C17orf51	NM_001113434
C17orf53	NM_024032
C17orf56	NM_144679
C17orf58	NM_181655
C17orf59	NM_017622
C17orf61	NM_152766
C17orf62	NM_001100408
C17orf63	NM_018182
C17orf70	NM_025161
C17orf71	NM_018149
C17orf75	NM_022344
C17orf76	NM_001113567
C17orf80	NM_001100622
C17orf81	NM_203413
C17orf86	NR_027058
C17orf89	NM_001086521
C17orf90	NM_001039842
C17orf91	NM_032895
C17orf97	NM_001013672
C18orf19	NM_001098801
C18orf21	NM_031446
C18orf22	NM_024805
C18orf25	NM_145055
C18orf32	NM_001035005
C18orf45	NM_032933
C18orf54	NM_173529
C18orf55	NM_014177
C18orf56	NM_001012716
C18orf8	NM_013326
C19orf12	NM_031448
C19orf2	NM_003796
C19orf20	NM_033513
C19orf22	NM_138774
C19orf28	NM_174983
C19orf39	NM_175871
C19orf42	NM_024104
C19orf43	NM_024038
C19orf48	NM_199250
C19orf52	NM_138358
C19orf54	NM_198476
C19orf55	NM_001039887
C19orf56	NM_016145
C19orf6	NM_001033026
C19orf60	NM_001100419
C19orf61	NM_019108
C19orf62	NM_014173
C19orf63	NM_175063
C19orf66	NM_018381
C19orf70	NM_205767
C19orf76	NM_001101340
C1D	NM_006333
C1GALT1	NM_020156
C1GALT1C1	NM_152692
C1orf103	NM_001006945
C1orf104	NM_001039517
C1orf107	NM_014388
C1orf109	NM_017850
C1orf112	NM_018186
C1orf113	NM_024676
C1orf115	NM_024709
C1orf123	NM_017887
C1orf124	NM_001010984
C1orf125	NM_182766
C1orf128	NM_020362
C1orf131	NM_152379
C1orf135	NM_024037
C1orf144	NM_001114600
C1orf151	NM_001032363
C1orf152	NR_003242
C1orf156	NM_033418
C1orf174	NM_207356
C1orf192	NM_001013625
C1orf198	NM_032800
C1orf21	NM_030806
C1orf212	NM_001164824
C1orf216	NM_152374
C1orf220	NM_207467
C1orf231	NM_001102601
C1orf25	NM_030934
C1orf31	NM_001012985
C1orf35	NM_024319
C1orf43	NM_001098616
C1orf50	NM_024097
C1orf52	NM_198077
C1orf55	NM_152608
C1orf56	NM_017860
C1orf57	NM_032324
C1orf58	NM_144695
C1orf59	NM_144584
C1orf63	NM_020317
C1orf69	NM_001010867
C1orf74	NM_152485
C1orf77	NM_015607
C1orf83	NM_153035
C1orf89	NM_030907
C1orf9	NM_016227
C1orf91	NM_019118
C1orf93	NM_152371
C1orf96	NM_145257
C1orf97	NR_026761
C1QBP	NM_001212
C1QTNF9	NM_178540
C20orf111	NM_016470
C20orf112	NM_080616
C20orf117	NM_080627
C20orf12	NM_001099407
C20orf177	NM_022106
C20orf199	NR_003604
C20orf20	NM_018270
C20orf24	NR_026562
C20orf27	NM_001039140
C20orf29	NM_018347
C20orf3	NM_020531
C20orf30	NM_014145
C20orf4	NM_015511
C20orf43	NM_016407
C20orf54	NM_033409
C20orf7	NM_001039375
C20orf72	NM_052865
C20orf96	NM_153269
C21orf119	NR_026845
C21orf122	NR_027292
C21orf2	NM_004928
C21orf33	NM_004649
C21orf34	NR_027791
C21orf45	NM_018944
C21orf49	NR_024622
C21orf57	NM_001006114
C21orf58	NM_058180
C21orf66	NM_013329
C21orf67	NR_027129
C21orf91	NM_001100420
C22orf13	NM_031444
C22orf28	NM_014306
C22orf29	NM_024627
C22orf30	NM_173566
C22orf32	NM_033318
C22orf36	NM_207644
C22orf39	NM_173793
C22orf40	NM_207327
C22orf46	NM_001142964
C22orf9	NM_001009880
C2CD2L	NM_014807
C2CD3	NM_015531
C2CD4B	NM_001007595
C2orf18	NM_017877
C2orf24	NM_015680
C2orf27A	NM_013310
C2orf28	NM_080592
C2orf29	NM_017546
C2orf3	NM_003203
C2orf34	NM_024766
C2orf43	NM_021925
C2orf44	NM_025203
C2orf47	NM_024520
C2orf49	NM_024093
C2orf52	NR_024079
C2orf56	NM_001083946
C2orf64	NM_001008215
C2orf67	NM_152519
C2orf69	NM_153689
C2orf77	NM_001085447
C2orf79	NM_001013663
C3orf1	NM_016589
C3orf10	NM_018462
C3orf14	NM_020685
C3orf17	NM_015412
C3orf19	NM_016474
C3orf21	NM_152531
C3orf23	NM_001029839
C3orf26	NM_032359
C3orf31	NM_138807
C3orf33	NM_173657
C3orf37	NM_001006109
C3orf38	NM_173824
C3orf39	NM_032806
C3orf58	NM_001134470
C3orf59	NM_178496
C3orf64	NM_173654
C3orf71	NM_001123040
C3orf75	NM_001031703
C4orf10	NR_015453
C4orf12	NR_015359
C4orf14	NM_032313
C4orf21	NM_018392
C4orf3	NM_001001701
C4orf33	NM_001099783
C4orf34	NM_174921
C4orf36	NM_144645
C4orf37	NM_174952
C4orf41	NM_199053
C4orf43	NM_018352
C4orf46	NM_001008393
C5orf15	NM_020199
C5orf22	NM_018356
C5orf24	NM_001135586
C5orf26	NR_015370
C5orf28	NM_022483
C5orf30	NM_033211
C5orf32	NM_032412
C5orf33	NM_001085411
C5orf34	NM_198566
C5orf35	NM_153706
C5orf36	NM_173665
C5orf37	NM_001099271
C5orf39	NM_001014279
C5orf41	NM_153607
C5orf43	NM_001048249
C5orf45	NM_001017987
C5orf51	NM_175921
C5orf54	NM_022090
C5orf55	NM_138464
C5orf60	NM_001142306
C5orf62	NM_032947
C6orf1	NM_178508
C6orf106	NM_022758
C6orf115	NM_021243
C6orf120	NM_001029863
C6orf124	NR_027906
C6orf129	NM_138493
C6orf130	NM_145063
C6orf134	NM_024909
C6orf136	NM_001109938
C6orf153	NM_033112
C6orf155	NR_026807
C6orf162	NM_001042493
C6orf165	NM_001031743
C6orf167	NM_198468
C6orf168	NM_032511
C6orf173	NM_001012507
C6orf182	NM_001083535
C6orf192	NM_052831
C6orf203	NM_001142470
C6orf204	NM_206921
C6orf211	NM_024573
C6orf226	NM_001008739
C6orf35	NM_018452
C6orf47	NM_021184
C6orf52	NM_001145020
C6orf57	NM_145267
C6orf62	NM_030939
C6orf64	NM_018322
C6orf70	NM_018341
C6orf72	NM_138785
C6orf89	NM_152734
C7orf11	NM_138701
C7orf23	NM_024315
C7orf25	NM_024054
C7orf27	NM_152743
C7orf28A	NM_015622
C7orf30	NM_138446
C7orf36	NM_020192
C7orf38	NM_145111
C7orf42	NM_017994
C7orf43	NM_018275
C7orf49	NM_024033
C7orf50	NM_001134396
C7orf55	NM_197964
C7orf59	NM_001008395
C7orf60	NM_152556
C7orf63	NM_001039706
C7orf68	NM_001098786
C7orf70	NM_001037163
C8orf33	NM_023080
C8orf37	NM_177965
C8orf38	NM_152416
C8orf40	NM_001135675
C8orf41	NM_025115
C8orf42	NM_175075
C8orf47	NM_173549
C8orf55	NM_016647
C8orf59	NM_001099670
C8orf76	NM_032847
C8orf77	NR_026974
C8orf83	NR_015339
C9orf100	NM_032818
C9orf102	NM_001010895
C9orf103	NM_001001551
C9orf114	NM_016390
C9orf119	NM_001040011
C9orf122	NR_027294
C9orf130	NR_023389
C9orf140	NM_178448
C9orf142	NM_183241
C9orf16	NM_024112
C9orf23	NM_148178
C9orf25	NM_147202
C9orf3	NM_032823
C9orf30	NM_080655
C9orf40	NM_017998
C9orf41	NM_152420
C9orf43	NM_152786
C9orf46	NM_018465
C9orf47	NM_001001938
C9orf5	NM_032012
C9orf64	NM_032307
C9orf68	NM_001039395
C9orf72	NM_145005
C9orf78	NM_016520
C9orf82	NM_024828
C9orf85	NM_182505
C9orf86	NM_024718
C9orf89	NM_032310
C9orf91	NM_153045
C9orf93	NM_173550
C9orf96	NM_153710
CA11	NM_001217
CAB39	NM_001130850
CAB39L	NM_001079670
CABC1	NM_020247
CABLES2	NM_031215
CACHD1	NM_020925
CACNA2D3	NM_018398
CACNB1	NM_199247
CACNB3	NM_000725
CACNB4	NM_001145798
CACYBP	NM_001007214
CAD	NM_004341
CADM1	NM_001098517
CADM2	NM_153184
CAGE1	NM_205864
CALCOCO1	NM_020898
CALCOCO2	NM_005831
CALD1	NM_033139
CALM1	NM_006888
CALM2	NM_001743
CALM3	NM_005184
CALR	NM_004343
CALU	NM_001130674
CAMK1	NM_003656
CAMK2D	NM_172129
CAMK2G	NM_172169
CAMKK2	NM_172215
CAMLG	NM_001745
CAMSAP1L1	NM_203459
CAMTA1	NM_015215
CAMTA2	NM_015099
CAND1	NM_018448
CANT1	NM_138793
CANX	NM_001746
CAP1	NM_006367
CAP2	NM_006366
CAPN1	NM_005186
CAPN10	NM_023085
CAPN2	NM_001748
CAPN5	NM_004055
CAPNS1	NM_001749
CAPRIN1	NM_203364
CAPRIN2	NM_032156
CAPZA1	NM_006135
CAPZA2	NM_006136
CARD10	NM_014550
CARD8	NM_014959
CARHSP1	NM_001042476
CARKD	NM_018210
CARM1	NM_199141
CARS	NM_001014438
CASC2	NR_026941
CASC3	NM_007359
CASC4	NM_138423
CASC5	NM_170589
CASD1	NM_022900
CASK	NM_001126055
CASKIN2	NM_020753
CASP2	NM_032983
CASP3	NM_004346
CASP6	NM_001226
CASP7	NM_033338
CASP8AP2	NM_012115
CAST	NM_001042443
CASZ1	NM_017766
CAT	NM_001752
CATSPER2	NM_172097
CBARA1	NM_006077
CBFB	NM_001755
CBL	NM_005188
CBLB	NM_170662
CBLL1	NM_024814
CBR1	NM_001757
CBR4	NM_032783
CBS	NM_000071
CBWD2	NM_172003
CBWD6	NM_001085457
CBX1	NM_006807
CBX2	NM_032647
CBX3	NM_016587
CBX4	NM_003655
CBX5	NM_012117
CBX6	NM_014292
CBX8	NM_020649
CBY1	NM_015373
CBY3	NM_001164444
CC2D1B	NM_032449
CCAR1	NM_018237
CCDC102A	NM_033212
CCDC102B	NM_001093729
CCDC104	NM_080667
CCDC106	NM_013301
CCDC109A	NM_138357
CCDC109B	NM_017918
CCDC11	NM_145020
CCDC110	NM_001145411
CCDC112	NM_152549
CCDC117	NM_173510
CCDC12	NM_144716
CCDC120	NM_033626
CCDC121	NM_024584
CCDC126	NM_138771
CCDC132	NM_024553
CCDC134	NM_024821
CCDC137	NM_199287
CCDC142	NM_032779
CCDC144NL	NM_001004306
CCDC146	NM_020879
CCDC148	NM_138803
CCDC15	NM_025004
CCDC150	NM_001080539
CCDC160	NM_001101357
CCDC18	NM_206886
CCDC21	NM_022778
CCDC22	NM_014008
CCDC23	NM_199342
CCDC25	NM_018246
CCDC28A	NM_015439
CCDC34	NM_080654
CCDC38	NM_182496
CCDC39	NM_181426
CCDC40	NM_017950
CCDC41	NM_001042399
CCDC43	NM_144609
CCDC45	NM_138363
CCDC47	NM_020198
CCDC49	NM_017748
CCDC50	NM_174908
CCDC53	NM_016053
CCDC55	NM_032141
CCDC56	NM_001040431
CCDC59	NM_014167
CCDC6	NM_005436
CCDC61	NM_001080402
CCDC66	NM_001141947
CCDC7	NM_145023
CCDC71	NM_022903
CCDC72	NM_015933
CCDC74B	NM_207310
CCDC76	NM_019083
CCDC77	NM_032358
CCDC82	NM_024725
CCDC83	NM_173556
CCDC84	NM_198489
CCDC85B	NM_006848
CCDC86	NM_024098
CCDC88A	NM_018084
CCDC9	NM_015603
CCDC90A	NM_001031713
CCDC90B	NM_021825
CCDC91	NM_018318
CCDC92	NM_025140
CCDC93	NM_019044
CCDC97	NM_052848
CCHCR1	NM_019052
CCL21	NM_002989
CCL27	NM_006664
CCM2	NM_031443
CCNA2	NM_001237
CCNB1	NM_031966
CCNB1IP1	NM_021178
CCNB2	NM_004701
CCNC	NM_001013399
CCND1	NM_053056
CCND2	NM_001759
CCND3	NM_001760
CCNDBP1	NM_037370
CCNE1	NM_057182
CCNE2	NM_057749
CCNF	NM_001761
CCNG1	NM_004060
CCNG2	NM_004354
CCNH	NM_001239
CCNI	NM_006835
CCNJ	NM_019084
CCNL1	NM_020307
CCNL2	NM_030937
CCNO	NM_021147
CCNT1	NM_001240
CCNT2	NM_001241
CCNY	NM_145012
CCNYL1	NM_001142300
CCPG1	NM_004748
CCRK	NM_178432
CCRN4L	NM_012118
CCT2	NM_006431
CCT3	NM_005998
CCT4	NM_006430
CCT5	NM_012073
CCT6A	NM_001009186
CCT6B	NM_006584
CCT6P1	NR_003110
CCT7	NM_001009570
CCT8	NM_006585
CCT8L2	NM_014406
CD151	NM_004357
CD163L1	NM_174941
CD164	NM_001142403
CD276	NM_025240
CD2AP	NM_012120
CD2BP2	NR_024465
CD320	NM_016579
CD3EAP	NM_012099
CD46	NM_172357
CD47	NM_198793
CD55	NM_000574
CD58	NM_001144822
CD59	NM_000611
CD63	NM_001780
CD81	NM_004356
CD83	NM_004233
CD99	NM_001122898
CD99L2	NM_031462
CDADC1	NM_030911
CDAN1	NM_138477
CDC10L	NR_027269
CDC123	NM_006023
CDC14A	NM_033313
CDC14B	NM_003671
CDC16	NM_001078645
CDC2	NM_033379
CDC20	NM_001255
CDC23	NM_004661
CDC25A	NM_001789
CDC25B	NM_004358
CDC25C	NM_022809
CDC26	NM_139286
CDC27	NM_001256
CDC2L1	NM_033487
CDC2L2	NM_033529
CDC2L5	NM_003718
CDC2L6	NM_015076
CDC34	NM_004359
CDC37	NM_007065
CDC37L1	NM_017913
CDC42	NM_044472
CDC42BPA	NM_003607
CDC42BPB	NM_006035
CDC42EP2	NM_006779
CDC42EP3	NM_006449
CDC42SE1	NM_001038707
CDC42SE2	NM_020240
CDC5L	NM_001253
CDC6	NM_001254
CDC7	NM_001134420
CDC73	NM_024529
CDCA2	NM_152562
CDCA3	NM_031299
CDCA4	NM_017955
CDCA7	NM_031942
CDCA8	NM_018101
CDH10	NM_006727
CDH15	NM_004933
CDH9	NM_016279
CDIPT	NM_006319
CDK10	NM_052988
CDK2	NM_052827
CDK2AP1	NM_004642
CDK4	NM_000075
CDK5	NM_001164410
CDK5R1	NM_003885
CDK5RAP2	NM_018249
CDK7	NM_001799
CDK8	NM_001260
CDK9	NM_001261
CDKAL1	NM_017774
CDKL3	NM_016508
CDKL5	NM_003159
CDKN1B	NM_004064
CDKN2A	NM_058195
CDKN2AIP	NM_017632
CDKN2AIPNL	NM_080656
CDKN2B	NM_004936
CDKN2BAS	NR_003529
CDKN2C	NM_078626
CDKN2D	NM_001800
CDKN3	NM_005192
CDON	NM_016952
CDR2	NM_001802
CDR2L	NM_014603
CDS2	NM_003818
CDT1	NM_030928
CDV3	NM_001134423
CDYL	NM_004824
CEBPB	NM_005194
CEBPG	NM_001806
CEBPZ	NM_005760
CECR2	NM_031413
CECR4	NR_024482
CECR7	NR_015352
CELSR3	NM_001407
CEND1	NM_016564
CENPB	NM_001810
CENPC1	NM_001812
CENPE	NM_001813
CENPF	NM_016343
CENPH	NM_022909
CENPJ	NM_018451
CENPK	NM_022145
CENPL	NM_033319
CENPM	NM_024053
CENPO	NM_024322
CENPT	NM_025082
CENPV	NM_181716
CEP120	NM_001166226
CEP135	NM_025009
CEP152	NM_014985
CEP164	NM_014956
CEP170	NM_001042405
CEP192	NM_032142
CEP250	NM_007186
CEP350	NM_014810
CEP57	NM_014679
CEP63	NM_025180
CEP68	NM_015147
CEP70	NM_024491
CEP72	NM_018140
CEP76	NM_024899
CEP78	NM_032171
CEP97	NM_024548
CEPT1	NM_006090
CERK	NM_022766
CES2	NM_003869
CETN2	NM_004344
CETN3	NM_004365
CFL1	NM_005507
CFL2	NM_021914
CFLAR	NM_001127184
CGGBP1	NM_001008390
CGN	NM_020770
CGRRF1	NM_006568
CHAC1	NM_001142776
CHAC2	NM_001008708
CHAF1A	NM_005483
CHAF1B	NM_005441
CHCHD1	NM_203298
CHCHD2	NM_016139
CHCHD3	NM_017812
CHCHD4	NM_144636
CHCHD5	NM_032309
CHCHD6	NM_032343
CHCHD7	NM_001011667
CHD1	NM_001270
CHD1L	NM_004284
CHD2	NM_001042572
CHD3	NM_001005271
CHD4	NM_001273
CHD6	NM_032221
CHD7	NM_017780
CHD8	NM_020920
CHD9	NM_025134
CHEK1	NM_001274
CHERP	NM_006387
CHFR	NM_001161344
CHIC2	NM_012110
CHID1	NM_001142674
CHKB	NM_005198
CHM	NM_001145414
CHMP1A	NM_001083314
CHMP1B	NM_020412
CHMP2A	NM_198426
CHMP2B	NM_014043
CHMP4B	NM_176812
CHMP5	NM_016410
CHMP6	NM_024591
CHMP7	NM_152272
CHN1	NM_001822
CHORDC1	NM_001144073
CHP	NM_007236
CHPF2	NM_019015
CHPT1	NM_020244
CHRAC1	NR_023360
CHRFAM7A	NM_148911
CHRNA5	NM_000745
CHRNA7	NM_000746
CHST10	NM_004854
CHST11	NM_018413
CHST12	NM_018641
CHST2	NM_004267
CHST3	NM_004273
CHST5	NM_024533
CHSY1	NM_014918
CHTF18	NM_022092
CHTF8	NM_001040146
CHUK	NM_001278
CHURC1	NM_145165
CIAO1	NM_004804
CIAPIN1	NM_020313
CIB1	NM_006384
CIC	NM_015125
CIR1	NM_004882
CIRH1A	NM_032830
CISD1	NM_018464
CISD2	NM_001008388
CIT	NM_007174
CITED2	NM_006079
CIZ1	NM_001131017
CKAP2	NM_018204
CKAP2L	NM_152515
CKAP4	NM_006825
CKAP5	NM_014756
CKS1B	NM_001826
CKS2	NM_001827
CLASP1	NM_001142273
CLASP2	NM_015097
CLCC1	NM_001048210
CLCN2	NM_004366
CLCN3	NM_001829
CLCN6	NM_021735
CLDN12	NM_012129
CLDN23	NM_194284
CLDND1	NM_001040181
CLDND2	NM_152353
CLEC11A	NM_002975
CLEC16A	NM_015226
CLGN	NM_004362
CLIC1	NM_001288
CLIC4	NM_013943
CLINT1	NM_014666
CLIP1	NM_198240
CLIP4	NM_024692
CLK1	NM_001162407
CLK2	NM_003993
CLK3	NM_001130028
CLK4	NM_020666
CLN3	NM_000086
CLN5	NM_006493
CLN6	NM_017882
CLN8	NM_018941
CLNS1A	NM_001293
CLOCK	NM_004898
CLP1	NM_001142597
CLPB	NM_030813
CLPP	NM_006012
CLPTM1	NM_001294
CLPTM1L	NM_030782
CLPX	NM_006660
CLSTN1	NM_001009566
CLTA	NM_001076677
CLTB	NM_007097
CLTC	NM_004859
CLTCL1	NM_007098
CMAS	NM_018686
CMC1	NM_182523
CMIP	NM_198390
CMPK1	NM_016308
CMTM3	NM_181553
CMTM4	NM_178818
CMTM6	NM_017801
CMTM7	NM_138410
CMTM8	NM_178868
CN5H6.4	NR_024009
CNBP	NM_001127196
CNDP2	NM_018235
CNIH	NM_005776
CNIH4	NM_014184
CNKSR3	NM_173515
CNN2	NM_004368
CNN3	NM_001839
CNNM2	NM_199077
CNNM3	NM_017623
CNNM4	NM_020184
CNO	NM_018366
CNOT1	NM_206999
CNOT10	NM_015442
CNOT2	NM_014515
CNOT3	NM_014516
CNOT4	NM_001008225
CNOT6	NM_015455
CNOT6L	NM_144571
CNOT7	NM_054026
CNOT8	NM_004779
CNP	NM_033133
CNPY2	NM_014255
CNPY3	NM_006586
CNPY4	NM_152755
CNTROB	NM_053051
COASY	NM_001042532
COBRA1	NM_015456
COG1	NM_018714
COG2	NM_007357
COG3	NM_031431
COG4	NM_015386
COG5	NM_001161520
COG6	NM_020751
COG7	NM_153603
COG8	NM_032382
COIL	NM_004645
COL27A1	NM_032888
COL3A1	NM_000090
COL4A3BP	NM_005713
COL4A5	NM_033380
COL5A2	NM_000393
COMMD1	NM_152516
COMMD10	NM_016144
COMMD2	NM_016094
COMMD3	NM_012071
COMMD4	NM_017828
COMMD6	NM_203495
COMMD8	NM_017845
COPA	NM_001098398
COPB1	NM_016451
COPB2	NM_004766
COPG	NM_016128
COPG2	NM_012133
COPS2	NM_004236
COPS3	NM_003653
COPS4	NM_016129
COPS5	NM_006837
COPS6	NM_006833
COPS7A	NM_001164093
COPS7B	NM_022730
COPS8	NM_006710
COPZ1	NM_016057
COQ10A	NM_001099337
COQ10B	NM_025147
COQ2	NM_015697
COQ3	NM_017421
COQ5	NM_032314
COQ6	NM_182480
CORIN	NM_006587
CORO1B	NM_020441
CORO1C	NM_014325
COTL1	NM_021149
COX10	NM_001303
COX11	NM_001162862
COX17	NM_005694
COX18	NM_173827
COX4I1	NM_001861
COX4NB	NM_006067
COX5A	NM_004255
COX5B	NM_001862
COX6A1	NM_004373
COX6B1	NM_001863
COX6C	NM_004374
COX7A2	NM_001865
COX7A2L	NM_004718
COX7C	NM_001867
COX8A	NM_004074
CP110	NM_014711
CPD	NM_001304
CPEB3	NM_014912
CPEB4	NM_030627
CPLX1	NM_006651
CPNE2	NM_152727
CPNE3	NM_003909
CPNE7	NM_014427
CPOX	NM_000097
CPPED1	NM_018340
CPSF1	NM_013291
CPSF2	NM_017437
CPSF3	NM_016207
CPSF3L	NM_017871
CPSF4	NM_001081559
CPSF6	NM_007007
CPSF7	NM_024811
CPT1A	NM_001876
CPT1C	NM_152359
CPT2	NM_000098
CR1L	NM_175710
CRADD	NM_003805
CRAMP1L	NM_020825
CRBN	NM_016302
CRCP	NM_001142414
CREB1	NM_134442
CREB3	NM_006368
CREB3L2	NM_194071
CREBBP	NM_004380
CREBL2	NM_001310
CREBZF	NM_001039618
CRELD1	NM_001031717
CRELD2	NM_024324
CREM	NM_001881
CRIM1	NM_016441
CRIPT	NM_014171
CRISPLD1	NM_031461
CRK	NM_016823
CRKL	NM_005207
CRKRS	NM_015083
CRLF3	NM_015986
CRLS1	NM_001127458
CRMP1	NM_001014809
CRNKL1	NM_016652
CROCCL2	NR_023386
CROT	NR_026585
CRTC2	NM_181715
CRTC3	NM_001042574
CRY1	NM_004075
CRY2	NM_021117
CRYL1	NM_015974
CRYZ	NM_001134759
CS	NM_004077
CSAD	NM_015989
CSAG1	NM_153478
CSDA	NM_001145426
CSDE1	NM_001007553
CSE1L	NM_001316
CSGALNACT2	NM_018590
CSK	NM_001127190
CSNK1A1	NM_001892
CSNK1A1P	NR_027320
CSNK1D	NM_001893
CSNK1E	NM_152221
CSNK1G1	NM_022048
CSNK1G2	NM_001319
CSNK1G3	NM_001031812
CSNK2A1	NM_177560
CSNK2A2	NM_001896
CSNK2B	NM_001320
CSPP1	NM_024790
CSRNP2	NM_030809
CSRP2	NM_001321
CST3	NM_000099
CSTB	NM_000100
CSTF1	NM_001033522
CSTF2	NM_001325
CSTF3	NM_001033505
CTAGE5	NM_005930
CTBP1	NM_001012614
CTBP2	NM_001329
CTCF	NM_006565
CTDP1	NM_048368
CTDSP1	NM_182642
CTDSP2	NM_005730
CTDSPL	NM_005808
CTDSPL2	NM_016396
CTGF	NM_001901
CTH	NM_153742
CTNNA1	NM_001903
CTNNA2	NM_004389
CTNNA3	NM_001127384
CTNNAL1	NM_003798
CTNNB1	NM_001098209
CTNNBIP1	NM_020248
CTNND1	NM_001331
CTNS	NM_004937
CTPS	NM_001905
CTPS2	NM_019857
CTR9	NM_014633
CTSA	NM_000308
CTSB	NM_147780
CTSC	NM_001114173
CTSD	NM_001909
CTSL1	NM_145918
CTTN	NM_138565
CTTNBP2NL	NM_018704
CTU1	NM_145232
CTU2	NM_001012762
CUEDC2	NM_024040
CUGBP1	NM_006560
CUGBP2	NM_006561
CUL1	NM_003592
CUL2	NM_003591
CUL3	NM_003590
CUL4A	NM_001008895
CUL5	NM_003478
CUL7	NM_014780
CUL9	NM_015089
CUTA	NM_015921
CUX1	NM_181552
CWC15	NM_016403
CWC22	NM_020943
CWF19L1	NM_018294
CWH43	NM_025087
CXADR	NM_001338
CXADRP3	NR_024076
CXorf15	NM_018360
CXorf26	NM_016500
CXorf38	NM_144970
CXorf39	NM_207318
CXorf40B	NM_001013845
CXorf42	NR_027131
CXorf56	NM_022101
CXXC1	NM_014593
CXXC4	NM_025212
CXXC5	NM_016463
CYB561D1	NM_001134404
CYB561D2	NM_007022
CYB5A	NM_148923
CYB5B	NM_030579
CYB5D1	NM_144607
CYB5D2	NM_144611
CYB5R1	NM_016243
CYB5R3	NM_000398
CYB5R4	NM_016230
CYBRD1	NM_001127383
CYC1	NM_001916
CYCS	NM_018947
CYFIP1	NM_014608
CYHR1	NM_032687
CYLD	NM_001042412
CYP20A1	NM_177538
CYP2R1	NM_024514
CYP4V2	NM_207352
CYP51A1	NM_001146152
CYR61	NM_001554
CYTH1	NM_004762
CYTH2	NM_004228
CYTH3	NM_004227
CYTSA	NM_001145468
CYTSB	NM_001033554
D2HGDH	NM_152783
DAAM1	NM_014992
DAB2IP	NM_032552
DAD1	NM_001344
DAG1	NM_004393
DAGLA	NM_006133
DALRD3	NM_018114
DAP	NM_004394
DAPK1	NM_004938
DAPK3	NM_001348
DARS	NM_001349
DARS2	NM_018122
DAXX	NM_001141969
DAZAP1	NM_170711
DAZAP2	NM_001136267
DBF4	NM_006716
DBF4B	NM_025104
DBI	NM_001079863
DBN1	NM_080881
DBNDD1	NM_001042610
DBNDD2	NM_001048224
DBNL	NM_001122956
DBT	NM_001918
DCAF10	NM_024345
DCAF11	NM_181357
DCAF12	NM_015397
DCAF13	NM_015420
DCAF15	NM_138353
DCAF16	NM_017741
DCAF17	NM_001164821
DCAF5	NM_003861
DCAF7	NM_005828
DCAF8	NR_028106
DCAKD	NM_001128631
DCBLD1	NM_173674
DCBLD2	NM_080927
DCDC1	NM_181807
DCDC2	NM_016356
DCI	NM_001919
DCK	NM_000788
DCLK2	NM_001040260
DCLRE1A	NM_014881
DCLRE1B	NM_022836
DCLRE1C	NM_001033858
DCP1A	NM_018403
DCP1B	NM_152640
DCP2	NM_152624
DCPS	NM_014026
DCTD	NM_001921
DCTN2	NM_006400
DCTN3	NM_007234
DCTN4	NM_001135644
DCTN5	NM_032486
DCTN6	NM_006571
DCUN1D1	NM_020640
DCUN1D2	NM_001014283
DCUN1D3	NM_173475
DCUN1D4	NM_015115
DCUN1D5	NM_032299
DDA1	NM_024050
DDAH1	NM_001134445
DDB1	NM_001923
DDB2	NM_000107
DDHD1	NM_001160148
DDHD2	NM_001164234
DDI2	NM_032341
DDIT3	NM_004083
DDIT4	NM_019058
DDOST	NM_005216
DDRGK1	NM_023935
DDTL	NM_001084393
DDX1	NM_004939
DDX10	NM_004398
DDX11	NM_004399
DDX12	NM_004400
DDX17	NM_006386
DDX18	NM_006773
DDX19A	NM_018332
DDX19B	NM_007242
DDX20	NM_007204
DDX21	NM_004728
DDX23	NM_004818
DDX24	NM_020414
DDX28	NM_018380
DDX39	NM_005804
DDX3X	NM_001356
DDX41	NM_016222
[truncated: 6,929 more rows]
